# Supplementary material for: Selection of long oligonucleotides for gene expression microarrays using weighted rank-sum strategy
Source: BMC Bioinformatics. 2007 Sep 19;8:350. doi: 10.1186/1471-2105-8-350 (PMC2099447; doi:10.1186/1471-2105-8-350)
Supplement: Additional file 2 — All oligonucleotides in table 1. 3 sets of the theoretical oligonucleotide microarrays for E. coli K12, S. cerevisiae and P. falciparum. [file 1471-2105-8-350-S2.xls]

## Sheet: Ec_ORP
E. coli K12									Yeast									P. falciparum
Gene	site	oligo	BLAST score	GC	SW	LZ	weight		Gene	site	oligo	BLAST score	GC	SW	LZ	weight		Gene	site	oligo	BLAST score	GC	SW	LZ	weight
NC_000913.2_2	1872	GCAGGTGATGAATTGATGAAGTTCTCCGGCATTCTTTCTGGTTCGCTTTCTTATATCTTCGGCAAGTTAG		42.8571	65	31	9_9_1_1		YAL069W	26	TACCCTACCACTTTATACCACCACCACATGCCATACTCACCCTCACTTGTATACTGATTTTACGTACGCA	81.77	44.2857	62	34	9_6_1_1		PFB0245c	239	AGGCGATTTACATGAATATGAAATAGCCATGTTAGTTAATCTTTTACCTAAGACCATATTAGAAGCTAGA	34.19	31.4286	31	87
NC_000913.2_3	169	CGTCAGAACCACGGGAAAATATCGTTTATCAGTGCTGGGAGCGTTTTTGCCAGGAACTGGGTAAGCAAAT	28.25	47.1429	66	29	9_9_1_1		YAL068W-A	138	CTTTTGCACCATATACTTACCACTCCATTTATATACACTTATGTCAATATTACAGAAAAATCCCCACAAA	93.66	31.4286	85	33	9_6_1_1		PFB0250w	1535	GCCCCTCATATTTTCGAAAATAGCTTATACAAATGCCGAACAAATTAATTATGACACATTAACTGATGTA	32.21	31.4286	31	85
NC_000913.2_4	574	TGGTGAAGCAGGCGTTTGATGATGAAGAACTGAAAGTGGCGCTAGGGTTAAACTCGGCTAACTCGATTAA	30.23	45.7143	65	33	6_9_1_1		YAL068C	46	CTACTGCTTCTGCAACCACCACTCTAGCTCAATCTGACGAAAGAGTCAACTTGGTGGAATTGGGTGTCTA	125.4	47.1429	109	31	9_9_1_1		PFB0255w	1	TGAATGAACTCCTAAATAGTAACGCCACCATCATTTGTAATAACATCCCTATTCATATTAATCGTTTTGA	34.19	31.4286	31	78
NC_000913.2_5	62	ACAGGCTGCGGAAATTACGTTAGTCCCGTCAGTAAAATTACAGATAGGCGATCGTGATAATCGTGGCTAT	28.25	44.2857	84	29	9_9_1_1		YAL067W-A	5	AATTATAGGGGTGCCGAGGTGCCTTATAAAACCCTTTTCTGTGCCTGTGACATTTCCTTTTTCGGTCAAA	123.4	42.8571	69	30	6_9_2_1		PFB0256w	83	GTTAAAGGAGGAACTGAAAAATTATGTTAATCTAAATTCTCTATGTTCTTATCATTTTGATGAAAATAAT	36.18	22.8571	33	112
NC_000913.2_6	510	GCGTCAGATGAGTATTTTAAATCGGTGAAGCCGAAGAAATTGAATGCCGAGATTATCAAGCCGGTGTTCC	28.25	44.2857	66	32	9_9_2_1		YAL067C	18	GAGATTATTGTAGATCCTTACAAAAGACTAAAATGGGGTTTTATTCCAGTAAAGCGGCAGGTGGAAGACC		40	64	30	9_9_1_1		PFB0260w	1548	AATGGTTGTATTATTGAATGTAGTGTATATGCAGCTTTATCCTTAGGATTAGTTTTTGTTGGATCACAGA	32.21	31.4286	31	66
NC_000913.2_7	1044	GCTGAGTTTGTTACCCTTGTGGTTATTCTGTTTGCCTTCAGCTCCATCGTTGCCAACTACATTTATGCCG	28.25	45.7143	56	31	9_9_1_1		YAL066W	151	AGCTTACTGTCTTTCTCTTTAACTTATTTTTCTACAGGCTACGAATTCTTTGCAGGCTTACTTTACTCAT	34.19	34.2857	58	33	6_6_2_1		PFB0265c	2965	ACGTGAGCAAAAACAATATTACAGGAGTAAAGGAAAATAAAGTGGACAAAACAAATGTGGAGTATGATAA	32.21	31.4286	33	37
NC_000913.2_8	302	TTCCTATGACACCGAAGCGTCAATTGCGAAAGCAAAACGCCTGATCAAACTCTACAACGATGCTGGTATT	30.23	44.2857	64	30	6_9_1_1		YAL065C	294	ATCTCAACCTACGTTGGTATTGCCAATGGTCTGTTGACCAATAATGGCATAAGTGTTTTTATTTCCACCG		40	98	31	9_9_1_1		PFB0270w	626	AATAGTGTACATATTAACTGACGGCTTAAGTGGGTATATGCCTGAAGATATTTTAAAAGTAAACCCCAAT	32.21	32.8571	31	86
NC_000913.2_9	408	AAGTCTATTAAAGAGACGCTGGAAGGTGTGAAGGACGCTGAGGGTAACGTTGTGGTACACGGTATTTTTG	32.21	45.7143	70	31	6_9_1_1		YAL064W-B	183	TCAGATTCACAAGAAGAAATTGTAACTACTGTGGTTTGCTCTGTTGTCCCCTTGGTTTGCTTTGTTGTCT	83.75	40	80	31	9_9_1_1		PFB0275w	629	TTTCGGTGGTATTAGAGGATGGAGATTATGTTTTATAGTTGTGGGTATATTGAGTGTTTTGTTAAGTATT	32.21	31.4286	34	33
NC_000913.2_10	64	TTCTGCTTAACCTGCACAACGTGGGTTATTTCGCTCTGGACGGTATTATTCTTGCCATGGGCATTTTCTA	28.25	44.2857	56	32	6_9_1_1		YAL064C-A	235	TGAAGATTGTCTACTCAAACGCTGTTTCTTGGCATACACTGCCAGTTAGCGTGGAATTGCCTGATGTTAC	42.12	44.2857	85	29	9_6_1_1		PFB0279w	1131	GAATACGCCAAGAATTATAATATGTGCGTTGAGAAAGTAGAATGTCATAATAGTAAGTGTATTTTTCACG	32.21	31.4286	31	87
NC_000913.2_11	80	ATTGCTCACCCATAATGAAAAAGGCAAAACTCGCCTCTCCAGCGTACTGATGCGCAACGAACTGTTTAAA	30.23	44.2857	66	31	6_9_1_1		YAL064W	193	TCGAGACGCTTAAAGTTAAGTGTCGGCCAAGACACGCAAAATCTTGTAATCTTTTAACGCTGCTCTTCAA	91.68	41.4286	121	30	9_9_1_1		PFB0280w	748	TAACCAACGAGGTAACCATAACAAACACAGAATTAAACAATGAAGGGATCAAAGAAGAAACAAAGGAATT	34.19	32.8571	34	26
NC_000913.2_12	217	CTTTCAGCTTCAATCGCTTTGAAACATCGAGCAAAATGGCCCGATACAATTTACCGTGTCCGCGCAGTTT	28.25	45.7143	74	31	9_9_1_1		YAL063C-A	119	TATTAATAAAAATTTGGCGAATGCTTTGATAACTGCTGATATTTCATTGTTGAAAAGGCATGATATAAGA	81.77	27.1429	90	33	9_6_1_1		PFB0285c	3213	AACATGAAAAAAGTGTCCAAAAAAGATAATGGTCAAAATGTGGTATCGGAAAAACGATTTAGCGAAGAAA		31.4286	33	59
NC_000913.2_13	272	AGGGCAAACCACTGACTGGATCAACATTAACAGCGATAACGACAATAAACGCTGCGTCTCAAAAATCACC	32.21	44.2857	59	32	6_9_1_1		YAL063C	61	TTGTCTCTGCGACTACAGCGGCATGCCTGCCAGCAAACTCAAGGAAGAATGGTATGAATGTAAACTTTTA		44.2857	70	29	9_9_1_1		PFB0290c	207	CCAAAATGTACAAACGATGAAGCTTATTTTTATACTTTACAAATAAGATCAGCAGATGAACCTAGTACCA	34.19	31.4286	31	108
NC_000913.2_14	1315	ATGTGCTGCAGGGTGAACGTAAACGTGCGGCTGATAACAAATCTCTGGGTCAGTTCAACCTAGATGGTAT		47.1429	79	31	9_9_1_1		YAL062W	1212	AAGAAGATAATGATCAACTGCTTCAACGACTGCATACAGGCCGCACAAGAGTACTCTACGGAAAAAAATA	30.23	40	62	31	9_9_1_1		PFB0295w	1010	AAGAGATCTATCTGATTCAACTGTTCTTAGAAATTTAGGCTCATCATTTGCGTATTCCCTAATATCATAT	32.21	31.4286	33	82
NC_000913.2_15	577	TCAAAGATCCGTGCAACAAATGTCATGGTCATGGTCGTGTTGAGCGCAGCAAAACGCTGTCCGTTAAAAT	28.25	45.7143	76	33	9_9_1_1		YAL061W	963	CACGATTTTGAGGCAGTAATAGAAGCTTTGGAAGAAGGCAGGATTGACATTGATAGAGCAAGACATATGA	34.19	40	47	31	6_9_2_1		PFB0300c	367	ATCATAAAAATGCCGAAACAAATCCAAAAGGTAAAGGAGAAGTTCAAGAACCAAATCAAGCAAATAAAGA	34.19	31.4286	35	33
NC_000913.2_16	654	GATTGCGGTAAGAACGGTGAAACCACTGTAATGATAGGCAATTCAGGTAATAAAAAAGCCGGAGCTCCCT	139.3	44.2857	54	29	9_9_2_1		YAL060W	18	TTCAAGAAGGGTGATATTCACTTCACTAATGATATCCCTAGGCCAGAAATCCAAACCGACGATGAGGTTA		41.4286	74	30	9_9_1_1		PFB0305c	392	TATATCAGAACATAATTCTAATAATCCAGAGACGAAAGAAGAGAATGGAGAAGAACCTTTAGATCTTGAA	32.21	31.4286	33	59
NC_000913.2_17	9	AGGGAGCTCCGGCTTTTTTATTACCTGAATTGCCTATCATTACAGTGGTTTCACCGTTCTTACCGCAATC	139.3	44.2857	54	31	9_9_2_1		YAL059C-A	98	AGAGTTGTCCAGTTTGTCTTCCAGAGCCTTTTTATTTAACTTCTTGCCCCTCTTACTTTTATTGGCTTTC	30.23	38.5714	48	33	9_6_1_1		PFB0310c	630	AATGGGGGTTGTGGAGATGATAAATTATGTGAATATGTTGGGAATAGAAGAGTAAAATGTAAATGTAAAG	34.19	31.4286	35	40
NC_000913.2_18	4	TGAACACATGTAGAGTGCCTCTTACTGACCGTAAGGTCAAGGAGAAGAGAGCAATGAAGCAGCATAAGGC		47.1429	104	30	9_9_1_1		YAL059W	242	GAAAGCCAATAAAAGTAAGAGGGGCAAGAAGTTAAATAAAAAGGCTCTGGAAGACAAACTGGACAACTCT	30.23	38.5714	48	35	9_9_1_1		PFB0315w	4802	GAAGATGGAACAAATGGATATGAAGATGGAGAAAATTGATGTGAATATGGATCAAATGGATGTAAAAATG	38.16	31.4286	38	55
NC_000913.2_19	39	ATCTGTATCACCGCCGTAGTGGCGGCGCTGGTAACGAGAAAAGACCTCTGTGAGGTTCACATCCGAACTG	48.07	54.2857	92	29	9_6_1_1		YAL058W	656	AGACGGTAAGACGGTTATGGTAAGAGAACATATCGAAGACAAGAAAAAGGTCAATTTTGAGCCACCCATT	30.23	40	54	32	6_9_2_1		PFB0320c	225	TGTGTAGAAGCAGGTGGGTGCTCAGGATTTCAGTATTCTTTTTCATTAATTGATAAAAATAAAATAAAAG	38.16	30	32	110
NC_000913.2_20	655	TGTTGAAATCGGGGGTTCACGCAACTCTGGCGGGGGTAATTGTCGGCTTCTTTATTCCTTTGAAAGAGAA		47.1429	56	29	9_9_1_1		YAL056C-A	195	TCTCTTTCGTTATGGAAAGTTGTTTGTAGATTTCCTAGTCTGCTATTCATGAATTTGCGTTCTGTGGGGC	30.23	40	69	31	6_9_1_1		PFB0325c	1016	TGATAATAAGGAGACATGGAGTAATATATGGAAAGGTGTAAATTTGATGGATAGGATATATGCAGGATAT	34.19	31.4286	34	67
NC_000913.2_21	756	GCCGATAAAACTGTCGTAGAAATTGGTCGCGTCGAGAATGTGATGGAAGAGTACCATGCTATTTTTGCTG	28.25	44.2857	66	29	6_9_1_1		YAL056W	2427	CTGTCCAAGAAGGCAGCCGATGAGGACAGACAAGATAGCGAAAATGAAGATACAAATTCAAATATAGTAG	32.21	40	50	30	6_9_1_1		PFB0330c	2531	CCAAGATGAGCCACCTACTGATAATGTAGAATCACAAGCAGAAAATAACAAAAAAACAGAAATTTATCAT	36.18	31.4286	33	58
NC_000913.2_22	423	AAGTCGCTGTCGTTCTCAAAATCGGTGGAGCTGCATGACAAAGTCATCGGGCATTATCTGAACATAAAAC	139.3	44.2857	81	31	9_9_1_1		YAL055W	132	CGACCTCCAGAGGGTGATTCAGTAAAAGAGAACAAAAAGGCAAGGAAGAGCAAATGTATTATAATGAGCA	30.23	40	42	30	6_9_2_1		PFB0335c	1118	TGACAAGGATAAAAACGAAGATAAGGATGATATGAGTAAAAATTCGAAGGAGGAGTTTAAAAATGATGAC	36.18	31.4286	33	57
NC_000913.2_23	105	CGTAAAACATGGCAACTGCAGTTCACTTACACCGCTTCTCAACCCGGTACGCACCAGAAAATCATTGATA	139.3	45.7143	86	29	9_9_1_1		YAL054C	2011	CAAGATCCGGCAAAATTATGAGACGTATTTTAAGAAAAATCCTAGCAGGAGAAAGTGACCAACTAGGCGA	30.23	40	61	30	9_9_1_1		PFB0340c	1867	ATGTAGCTAATTGTTATAAAGGTGAACATAAAGATAGATGTGATGAAGGTTCTAGTCCAATGGAATTCTT	32.21	31.4286	31	63
NC_000913.2_24	95	CAAGAAAGTATACGCAGCTATCGAAGCTGGCGACAAAGCTGCTGCACAGAAAGCATTTAACGAAATGCAA		44.2857	78	32	9_9_1_1		YAL053W	1738	TGATGGCGGTTATTCTGTTCGTTTTGAACGCGGTGTTTGCTCTATTCCTATTATTGTTCACTATTGTCAC	32.21	40	38	31	6_9_1_1		PFB0345c	635	AATGAAGTATTTATTACCAAACTTAAAGCAACCAATAACATCCATTCAAGTACATAGCTGGACAGGAACT		32.8571	32	70
NC_000913.2_25	109	TGATTTGCGCCATGGCAATGAAAAGCCACTTCTTTCTGATTTCGGTACTCAATCGCCGGTTAACCTTGAC	28.25	45.7143	79	30	9_9_1_1		YAL051W	203	TTGTTGGAAGTCAAAAACAAAGTGTGATAGAGAAAAACCTGAATGTGGTCGATGCGTCAAGCATGGGTTA		40	53	32	9_9_1_1		PFB0350c	875	AAAAAAGGTAGAAGCTTCTGACGAATGTTACAAGTATGTCTCAAAAGATAAACCCAAAGAAACAAAACTA	32.21	31.4286	32	62
NC_000913.2_26	350	CGTAAAATTTCTTGCCGTAGGTGATGATTTCCGCTTTGGCGCTGGTCGTGAAGGCGATTTCTTGTTATTA	30.23	44.2857	62	32	6_9_1_1		YAL049C	548	TCCGGCAAACTTAAGACACTTAACGGAGGAAAAATTAAAGGATAATCACGCTACTTACCAGTTAGACCTC	30.23	40	75	32	9_9_1_1		PFB0355c	95	AACAACACAAGCAAGAATTGAAAAACCAAAACAACAACCAACATTACCAACTTTAGCTCAAGAAACACAA	34.19	32.8571	36	42
NC_000913.2_27	156	CTGCATGATGGCCCTCCTTATGCGAATGGCAGCATTCATATTGGTCACTCGGTTAACAAGATTCTGAAAG	28.25	45.7143	74	30	9_9_1_1		YAL048C	828	TTCCTTGTACTGAACAAAATATACGCTGAAAGGGGGAGACACGAAACTACATGGGCTATCCTAAGAACTT		41.4286	49	31	9_6_2_1		PFB0360c	2564	AATATCACAAAGACGTGGTGAAGATGACGATATAGATACATTAATAGGAGATAGTCCAGATATAAATGAA	32.21	31.4286	35	71
NC_000913.2_28	245	CCTGGCAGTGATGATGTATCGCTCGAAGGCCACGCAGAAGCTAAACAATATCGCTTACGCGCTGATTATT	28.25	48.5714	80	30	9_9_1_1		YAL047W-A	25	TAAGTACTGTATTCTTAGGAGAATATGTAGGTGATGATGAGAAATCTCTTGGGATACTGATGGGTGGCAG	30.23	40	81	31	9_9_1_1		PFB0365w	2036	GGAAAATGATGAAAGGGATGCATATAAAAGAAATAATGCAAAGTATGAAGAAGATGATAACCGTGAACAA	40.14	31.4286	34	35
NC_000913.2_29	256	AATTTATGGATGCAGGCGAGCCAGAAATTGGCGCAATCATGCTTTTTACCGCAATGGATGGCAGTGAGAT	28.25	45.7143	72	32	9_9_1_1		YAL047C	1658	AGAGCAGCCACATCAACAGGGCAATGAATTAACGGCAACTCCAAATAAAGAACTGACCTTACGAATAGAG		42.8571	49	31	9_6_1_1		PFB0370c	51	GATAAACCATGGGATAATGAAAACATTGATCATTGGAAAGTTGAGAAGTTTACACAAGAAGATAACAAAC	34.19	31.4286	32	74
NC_000913.2_30	419	AATGTATCTGGTCGAATCGCCGGACGATGTGTGGAAACTGACGGTCAAAAACGAAGAGAAGCTCTCCTTT	28.25	47.1429	69	31	9_9_1_1		YAL046C	150	GAACCTGAAGTGTGTAAAGTGCAAGACGTTTCCGGTGGCTGCGGATCCATGTTTGCTATCAACATAACAA		45.7143	75	29	9_6_1_1		PFB0375w	1230	CACAATGAAATGTTTAACAAAAATATAGATCATAAAGTCGAAGGGGAACAAAAGGTGATACAACAAGATG	34.19	31.4286	33	56
NC_000913.2_31	560	TTTGGATGTCACCAATCAGGCAATATTAACTCCTGACTATCTCTCTACACTGCCGCAGTTAAACCGTACC	30.23	44.2857	75	31	6_9_1_1		YAL045C	63	TGGAAGTTTCAGGCCTTCGAACTTTTTACTGACCATCTCAATCCGGAAATGTGTCTCAGCAGAGACATTT		42.8571	78	29	9_9_1_1		PFB0380c	3609	AATACACTTCAAGGAAATGATAGGGAGGCAAATATTTTAGACGCAGATGAACGCGATAGATTAAAAAGAA		34.2857	33	60
NC_000913.2_32	737	CGCGGTAAGATCGGCTTTGTGGTTGAGTGGTAAGGAAAGCGGTCTTTTTGATATGCGAGATGTACTTGAT	28.25	45.7143	62	31	6_9_1_1		YAL044W-A	146	AAATGTCTCTGCTGAGACACATTTCCGGATTGAGATGGTCAGTAAAAAGTTCGAAGGCCTGAAACTTCCA		42.8571	78	29	9_9_1_1		PFB0385w	276	GCTGATAGTTTAGACCTCGTTGAATTAATTATGGCACTTGAAGAAAAGTTTAATGTTACTATTTCTGATC	38.16	31.4286	30	111
NC_000913.2_33	107	GACCGGTTATCAAGAAATCCTCACTGATCCTTCCTATTCTCGTCAAATCGTTACTCTTACTTATCCCCAT		41.4286	58	30	9_6_1_1		YAL044C	331	CCGATGGTACCGTAGAGGAAATTAACACTAATCTTGAGGAAAATCCAGGTGTGGTGAACGAAGATCCTAT		42.8571	71	30	9_6_1_1		PFB0390w	624	GATGATATAGACATAGGTGATAAAGATACTCCTTATGAAACGCAAAAAAGTAAAATAAGGTCGAAAGATG	32.21	31.4286	32	58
NC_000913.2_34	604	AAGAGTTGCTGATTGATGAGTCGCTGATCGGCTGGAAAGAGTACGAGATGGAAGTGGTGCGTGATAAAAA	32.21	45.7143	52	33	6_9_2_1		YAL043C	1206	AAATACACCCTCAACAAGGCTTCACACCAGGGCAATACTTTTTTCAACAACTCACCCAAACCAATCAGCA	30.23	42.8571	40	35	9_6_1_1		PFB0391c	90	GAGCACTTGATGCATATGACCAGATTTAAATACATAAAAAGAACACTCGAATCAATTAAGGAAAATTCAG	34.19	31.4286	33	84
NC_000913.2_35	141	ATTCTGTCGGAAGTCACAGAAATAAGCTGCGAAGTTAAGATGATCCCTAATAAGCTGGAAGGGCGGGGAT		45.7143	56	30	9_9_1_1		YAL042C-A	280	TGGACCTTTTCATGATGTCTATTGTGTCTAGCTATGTGTGTTATATCACTGTCCTACTCCGCATGTATAC		40	67	31	9_9_2_1		PFB0395w	624	ATTATACTTATATTCTTCTTATCTTTTTCATTTTCTAAACACTTGACAGAAAATGAACCCCAGCCACCAG	38.16	31.4286	32	86
NC_000913.2_36	452	GAAACGGTTGAATACCAAAGAGTATCAGGATCTTGTCGGGCGCTGTCATGTATCGTTACATGAAACGCAG	28.25	45.7143	90	30	9_9_1_1		YAL042W	536	TTTTTTCGACGGGAAGAATATCGAGCAGTGTGAAAGAGAGGGCTATGTCAGCAAGATTAACGAGCACTTG		44.2857	59	31	9_6_2_1		PFB0400w	181	TTCATGAAGAGAGTGAAGAAATAAAATCATGGCTAAGGAATAGTAATGAGAGAGATAAGGGGAAAAAATT	36.18	31.4286	33	43
NC_000913.2_37	64	CAGGGATGTTGTCGTCCCTGAAAAAGCAAAAATGGAGAAAAGGAATGAGTGAATCATTACATCTGACCCG	28.25	42.8571	69	32	9_9_1_1		YAL041W	1572	AAATCTGCATCATCACTAATCCTTAAGAAGAAATCCTCAACCTCAGCATCAATCTCCGCCTCGAACATAA	30.23	40	53	33	9_9_1_1		PFB0405w	61	AGAAAAAAGACCTGCGTTGTAATGTGATAAAGGGAAATAATATTAAGGATGATGAAGATAAGAGATTCCA	36.18	31.4286	33	49
NC_000913.2_38	468	TCGTTTACTCAACTGAAAAATCAACAACCTGCCACCTTGTGCTATGCACCGCCGCTATCGACTGACGATA	30.23	47.1429	56	31	6_9_1_1		YAL040C	150	GCAAAGTCTAAAAACCCTAATCTCGTTAAAAGAGAATTGCAAGCACATCACTCAGCGATCAGCGAATACA		40	66	31	9_9_1_1		PFB0410c	76	ATTCATATGAAAGAGAAAAACAAGTGTATAGTGGTAGTGAAACACAAAACGCGGAAAACGAATATTCTAA	34.19	31.4286	31	52
NC_000913.2_39	719	ATGTGCCGACGGCTACATCGTGATGGAACTGGTGGGCATTACCCAAATTGAAGAGTGCTTTAAAGATATT		44.2857	67	29	9_9_1_1		YAL039C	250	AGAGTCCAGACAGTAACGAGTTCTGGGAGTATCCTTCTCCACAACAGATGTACAATGCTATGGTTAGAAA		42.8571	85	32	9_9_1_1		PFB0415c	214	ATGGTCCTAATCCAGATTCAAAATACGCAACTTATAGTAAGGGAAAAGTTTTTTTAGACGTCAAAAGTTT		31.4286	30	79
NC_000913.2_40	854	CATGGCGATCAAATTAAACTCCATGAAAAACATGCTGTATGAAGCAGCGTGGAAAGCAGACAACGGCACC	28.25	45.7143	64	31	9_9_1_1		YAL038W	742	ACAACTTCGACGAAATCTTGAAGGTCACTGACGGTGTTATGGTTGCCAGAGGTGACTTGGGTATTGAAAT		44.2857	65	32	9_6_1_1		PFB0420w	358	TAATATATCATTCGATAGTTGATTCAATTTTAGGTGCCTTAGGTTCTTTAGACATAGGAACCTTATTTCC		31.4286	30	79
NC_000913.2_41	143	CAATGTATGGGGATGGGCATTTGAATGGTATATGGTGGTGATGCTTTTCGGTTGGTTCTGGCTGGTGTTT	30.23	45.7143	43	34	6_9_1_1		YAL037C-B	703	ATTTCAATACCCAAGTCACCTCTGGCAACCATAACACCGTCAGTGACCTTCAAGATTTCGTCGAAGTTGT		44.2857	65	30	9_6_1_1		PFB0425c	186	AACAATACAACAAATTCTTTTTCAAAAGGAAATAACATAAAGCTATCTGGAGATACTCATGCACGAAACG	36.18	31.4286	31	68
NC_000913.2_42	502	AAACCTTAAGCATTCCGCTGCCTGCGGTTGTTGCTGTTTCCACTGATATCAACTCCCCACAAATTCCTTC	32.21	47.1429	68	31	6_9_1_1		YAL037C-A	2	GTCAATCTCGTTTCCAAAAATGCAACACCTCATCGTTATGACGACAATTGGAGACAAAAAGGTTAACAAT	30.23	37.1429	100	32	9_9_1_1		PFB0435c	1898	CACTCTTATATTTCTCTTCATATGTAATTTCCTAGTAACCAGCTTTCAACTTTTCGGATTAACCAACTTT	36.18	31.4286	32	61
NC_000913.2_43	33	GATACCCCTTCTCGTCTGCCGGAACTGATGAACGGTGCGCAGGCTTTAGCTAATCAAATCAACACCTTTG	30.23	50	60	28	9_6_2_1		YAL037W	323	GATGGGCAAAAAGATAAAAACATCTTTAACACAGGCACAAACCGATACAATCCAATCACTGCCCCAGTTT	30.23	40	50	31	6_9_2_1		PFB0440c	1479	ATTATAGTTCCTATGACAAAAATGAGTAGTAGGTTGAGAGAGTATGAAATACTAGATGATGAATATGTGG	32.21	31.4286	32	73
NC_000913.2_44	221	TGAAAAACTCGCGTTTATGACGGAAAAGTCAGCGATGACTATGGACTACTGCAATGGTGACGAAACCTCG	28.25	45.7143	69	31	9_9_1_1		YAL036C	536	TATCTTGATCAAAAAAAAAGAGAAAGGTGGTATTTCCATCACAAACACAGTCCCATTGACCCATCTGGGG	32.21	40	52	31	6_9_1_1		PFB0445c	340	TACAACAGCTAGATACGAATGAAAATCAAGATATGCAGGACACGAAAGAAATGAATAATGACAACAATAA	34.19	31.4286	34	43
NC_000913.2_45	38	CAATAAATTCAATGTCGATGAAGAGCATCCGCACATTGTTGTGAAGGCCGATGCTGATAAACAGGCGCTG	30.23	45.7143	75	31	9_9_1_1		YAL035W	412	AGAAGGCTGCTGCTGAGAAATCCCAAAAATCTAAAGGTGAAAGTGATAAACCAAGTGCTAGTGCTAAGAA		40	39	34	9_9_1_1		PFB0450w	59	TAATGGTATACAAACTTTTGTTGAGGATAGCGTAAGGCTAATAAGGAAATGTACCAAGCCCAATAAAAAA		32.8571	31	87
NC_000913.2_46	808	TTGGTTTGTTGGGATTGGGGGTTGGCAAAAACGCGGCACTAGGGAATGTGGTGATTAGCCTGTTCTTTAT	30.23	47.1429	49	31	9_9_1_1		YAL034C-B	104	TCTCATAGTGGGAGCAGACATGGTTGTTTTGATCGTCTTAACCCAGTTTCAACGTGTTATTACTCAACTT	30.23	40	80	30	9_9_1_1		PFB0455w	144	AGAACTTGTGTAGGAATATGGAAATGTAAAAAATGTAAAAGAAAAGTTTGTGGAGGTGCTTGGAGTTTAA	46.09	31.4286	34	54
NC_000913.2_47	68	GGCAAGGACGCTGGAAGGCGTCGAAATTCGCTCTCTTTATCAACTCTATCCTGACTTCAATATCGATATT	28.25	44.2857	72	30	9_9_1_1		YAL034W-A	339	ATTGTAGATGAGAATGAGTTGAAGAAAAGTGAGGAGAAACTTCGAGAGAAAGTGAACGACGTGGAGTTAG	32.21	40	44	36	6_9_1_1		PFB0460c	1228	ATGCTGACTATCGAGAAATTGAAGAAAATGAAAAGGTTATGGAAATGCAAAGGAGGGAAAATGAATTACT	36.18	32.8571	32	46
NC_000913.2_48	800	ATTTAAAGGTTTGCTGTTGGGGCTGTTTTTCATCGGTGTTGGCATGTCGATAGACTTTGGCACGCTGCTT	30.23	45.7143	61	31	9_9_1_1		YAL034C	853	ATGCTCCTCAATATATACCAAACGTCTCATGGAAAAAATTACCAGATTACTCTCCGCCCTTATCTACGCT		40	65	32	9_9_1_1		PFB0465c	624	TTTGCTATTATTCAGTTTTTGGGTTCATATTTAATTGCAGATTCAGGTGATACATCTAAGGATTTCATGG	34.19	31.4286	32	63
NC_000913.2_49	80	TCTCGCCTGGTTTAAACGCAACACCTTAAATAAACCCGTGATTATGGGCCGCCATACCTGGGAATCAATC	28.25	47.1429	80	31	9_9_1_1		YAL033W	345	CCCGTCAAGGTAAGTGGGACCATCAAGAAAATAGAGCAGTTTGCTATGAGAAGGAATTCTAAAATTCTGA	30.23	40	70	29	9_9_1_1		PFB0470w	2677	GTAACGATGATTTAATGTTAGGAAAATGTACACATGAGAAAAACTTGTGGAAACTACCTACAGATATTGA	34.19	31.4286	33	70
NC_000913.2_50	31	GTTGTTACGATGAACTGATCGCATTGCTGCATAAAGTAGAATTTACCCCTGGGAAAGATACCCTCTGGCT	28.25	44.2857	57	29	6_9_2_1		YAL032C	946	CCAAAAGGCATGAAGACCAGGTTTATGACAACCCACTGTTCGTCCAACAAGATATTGAAAGCATATACAA	30.23	40	67	32	9_9_1_1		PFB0475c	238	ACTTAAAAATAGGAAACAGATATGCCTATACACACTACCACAAACAATATCAGAACAAAGTACACATAGA	32.21	31.4286	33	66
NC_000913.2_51	67	ATAATGAACGTTACGTTTTTGCTTATACCGTAACCATACGCAATCTGGGGCGAGCGCCAGTGCAGTTGTT	28.25	45.7143	81	30	9_9_1_1		YAL031W-A	58	GTTGTTTTTATAAGGTGCGGAGTTATCTCAATTTGCTTCTGATTTTAGAAGCTATTCTATGCCCGGTCGA	30.23	38.5714	68	30	9_9_1_1		PFB0480w	780	GATCATGTTAATGATGCTCAATATTTTACAGAAAAAGCAAATGTAGATTTAATAGAAGCTAGAAACATAC	36.18	27.1429	32	91
NC_000913.2_52	230	GCATCCATTCTTAGGCCCGAAACTGACGATTTATCAGCAGGATGCGATGACCTTTAACTTTGGTGAACTG	28.25	45.7143	79	31	9_9_1_1		YAL031C	375	TGGATGTTTCCCGAGGAGGTACCCCTAGATCACTATAAATCGTGCATATACAATAATTCTCTACAATGGA		40	67	30	9_9_1_1		PFB0485c	83	AAAAAAGATAGTAAGATGCTTTAACCCATTTGTTCGCACAAAGACGATAAAAAAGAAAGTACAGCCAAAT	36.18	31.4286	31	72
NC_000913.2_53	536	ACTTTTGCACGAAGTGATTGCTATTTTGCATCACGATTTGCGGACCAAATTTGGTATTGCCGAACCGCGC	28.25	45.7143	89	31	9_9_1_1		YAL030W	280	TGTGTCTGGCTTTAGTAATCATCATATTGCTTGTTGTAATCATCGTCCCCATTGCTGTTCACTTTAGTCG	30.23	40	71	32	9_9_1_1		PFB0490c	285	AGAAATTTTCATAATGGAAGAGATAATTTTAAAGGACGAACTGGAAGTTTTGGTTCACGTGTCTTTGATA	32.21	31.4286	31	69
NC_000913.2_54	353	GGCTTACGATGGACTGAACTACAACACCTATCGTAACCAGATCCGCAAAGAGATGATTATCTCTGAAGTG	28.25	44.2857	74	30	9_9_1_1		YAL029C	3222	GATAAAGTGAAAGGTTTGGGAATCGCAGGACAACAAGTAAAACCGAAGCTAGTCAATGTAATTCGTAGAG		40	53	31	9_9_1_1		PFB0495w	2292	GAAAGTTTACAGAGTGAGTTTGAAAAAGTAACAAAAACTAGTAAAAAGGGAGGTATACATATGATGGACA	38.16	31.4286	33	68
NC_000913.2_55	2224	ATAAACAACATGCGGTATATGACAACGCAATCGGCTTTAACATCGAACTTCGCGGCCTGAGCTCCAACTA		45.7143	65	31	9_9_1_1		YAL028W	10	CTCAAATAAAGAGCTCTTCTAAAGGCAGCGGAATAGATGGTACAGATCGCAATAGCAAAGATGGTGTAGA		41.4286	62	32	9_9_1_1		PFB0500c	316	CAAGTATTGTCCCACTATATTATAGAGGTGCTACTTGTGCTATAGTAGTTTTTGATATTAGCAATTCAAA	34.19	31.4286	32	100
NC_000913.2_56	342	ATGCGCCAGTTTCGCAGTGTCTGCTTTGGTCGTTTTGACTTAATTCGTATGTTTCTGGAGATCCAGATTC	28.25	44.2857	55	29	6_9_2_1		YAL027W	428	GTTGCACTACAAACATAAGTGGGAGCTCGACATATTCATCAACAGCATTAAGAAGATCGCCAATTTAAGG		40	74	30	9_9_1_1		PFB0501c	227	ACATACAGAATATGGAGAATGTGCATGGAGATTAGTACATTTAATAATTGAAAGATTAGAAAATGAAGAG	36.18	28.5714	34	70
NC_000913.2_57	191	TAACCAGACTGGCAACATCAACGCCTCAGAATACTTTACTGGGGCTATCAACGAGAATGAGAGAGAAAAG	30.23	44.2857	61	30	6_9_2_1		YAL026C-A	316	TTATAATATTAAGCCATCACTTTGTTATCGGTTTTTCATTCCTCCTGGGGTTGCTTCGACTGGGTACGTA	30.23	40	52	31	9_9_1_1		PFB0505c	533	CATTTTAATTGTTGGTAGTGATGCCTTAAGTAATTTTGTAGACTGGAGAGATCGTAATACTTGTGTTTTA		31.4286	31	62
NC_000913.2_58	50	CCCCCCCAAAAAAATTGATACTAAAGGAGTTGCTACTGAAGAAGTTGCTACTAAAAAAGTACTGCTGAAC		38.5714	61	32	9_9_1_1		YAL026C	3838	CTGAAGAGGGTGGGCAAGAAAAAATTGTCAGAATGTATGATACTACTCAAAAGAGAGGTAAGTACGGTGA	30.23	40	61	33	6_9_1_1		PFB0510w	732	ACTCTTTGTGCAGCTTCTTTTGGTCAATTATGTAGTGATACTTTTGGTATATTTTTTGGATATGTTTTGA	32.21	30	33	52
NC_000913.2_59	369	AAACAGAAAGTCTGTTACGAAACGGGTAAACCTGCGCAGACGGAATATGAAGTGGTGGAGTATGCGGCGG		50	66	31	9_6_1_1		YAL025C	324	AAACAGAGATTTACAAAATTGACGCAGGTCATGATAACAGAGAGACGTTTAGCATTAAGGGAGGAGGAGA		40	60	33	9_9_1_1		PFB0515w	69	TTGAAAAGTAGTAATACATATAAAGATAAGGGAAGAAATGAAATGGTTGAAATGGGCGTAGTACTTGGAT	36.18	31.4286	33	69
NC_000913.2_60	189	CATGACGGCTGGCAGATGCAAGTCGAAGAAGTAAAAGAAGAAAATGGCTTGCTGACCTATATCGGTACTC	30.23	45.7143	58	31	6_9_2_1		YAL024C	3180	TTAATGAAACTGGAAGGTACATACGAGAAAATTCCCGAAAAACCAGAGAACACCAAGAGTAGTGACGCTA	30.23	40	46	31	6_9_2_1		PFB0520w	969	AAGGAAAAATTACATAACATAACACAGGGGGGAAATAAAACACAACATGAAAAGAGATACATGAAGACAA	34.19	31.4286	35	24
NC_000913.2_61	2277	GTGGCGGAGGGAATACTCCCTTTTATTGAGGATAATTTTGCTACACTTATGACCGGGCAACTTGGGCTAT	28.25	45.7143	68	29	9_9_1_1		YAL023C	1998	GTTATCATGTCTAGAGTCACCTACGTTCATCATTACTTGCCTGCCTTGTATTTTGCACTGATCATTTTGG		40	64	30	9_9_1_1		PFB0525w	254	ATATATTGGTAAAATAATTACAGTATGTGGTTGGAGTAAAGCTATACGTAAACAAGGAGGTGGAAGATTT		31.4286	32	78
NC_000913.2_62	417	GAATATGAGTGGGAAACCGGTAACGTCATCGTAGAAACCTTTGAAAAACAGGGTATCGATGCAGCGCAAA	30.23	44.2857	69	31	9_9_1_1		YAL022C	1020	CTAAAGTACCTGGTTCTTTCCATATTCACCACGTTTGTCGTAACTCTTGTTTTTCCTGTATTTGCGTCTG	32.21	40	58	33	6_9_1_1		PFB0530c	1213	AAAGGAGGGGTATCTTATCAAAGGATTTTAACAAACTATCAAAAAGAGACGCTCCTATATTTTTTACAGA	32.21	31.4286	32	98
NC_000913.2_63	688	TCGATGAGTACGAAAGCTGCTACACCATGACGCCTGCCACACAAATCCACGGCAAAAAACGACAGAACGT	28.25	50	42	30	9_6_2_1		YAL021C	2046	CTGTTAGATCATCTGGAAACGCTGCTAAAGGAGGAGACATCGCACAATTTTAGACAGGACATTAAGAAAT		40	75	30	9_9_1_1		PFB0535w	408	GGTATATCCTCCATATTTGTTACCTTCTCTTCTTTTCTCTGCATTCACTATACAGATAATGTTGTTTTTA	34.19	31.4286	32	59
NC_000913.2_64	112	AGAAAGGGCAATTTTGTGATGCCCCGAATAACCAGTTCCGTCATCATCCGCGTGACTACATTGAGTCAAT	32.21	45.7143	79	31	6_9_1_1		YAL020C	151	TGACAAATGACGGGAATCTGGTAGGATGTGGAGATAACAGACGGGGAGAACTGGATAGTGCGCAAGCACT		50	46	32	9_6_2_1		PFB0540w	3706	CAGAAATTAAAACTGGGGAAAATAATACCGAAAATAACAAAGGTATAGTAAATGTGAACAGTCAGGTAGA	34.19	31.4286	32	59
NC_000913.2_65	80	GGCCAACGGTTATCTCGATTTTTTTATCGACCGACCGCTGGGAATGAAAGGTTATATTCTCAATCTCACC	30.23	44.2857	73	32	6_9_1_1		YAL019W-A	338	TAGACCCAAACGCATACACACAACTCATCGATACAAGCCTGTTATAGCCTTTAATGATCACATTCCATCA	30.23	40	74	31	9_9_1_1		PFB0545c	357	AATAGAAATCCTTTTCCTCATCCATCTAATTTTTTTGGTGCTAATCAAAATATTTTCCCACAACCTACTG	32.21	31.4286	32	79
NC_000913.2_66	177	TGGCTGGCAGGGATTATTGGCTGCTTGATGGGCGACTGGATTTCTTTCTGGCTGGGTTGGCGTTTTAAAA	30.23	50	40	35	9_6_1_1		YAL019W	1380	GCACCAGTGGAAAGAGAAACAAAACGAATTAGAAACACAACTAAGCCAAAAGTGGTCGAAGATGAAGATG	32.21	40	40	31	6_9_1_1		PFB0550w	432	ATTATAGTAGATGGTAATGGTGCATTATTTGGAACAATACAAGGAAACACAAGAGAAGTGATTAGAAGAT	34.19	31.4286	34	60
NC_000913.2_67	296	ATTGAAACTGAACGCGGTACAGCAGGGGAAAATGCACGCTATCGCCCGCCAGATGGGGATTGATAATTTA	30.23	48.5714	69	32	9_6_1_1		YAL018C	595	TCAAGTACATGTTAGGCCTGTCGGTTCTTTTTGTGCTGTTGGTTATATCTTTTTTCCCACTTATTGGACC	32.21	40	47	31	6_9_2_1		PFB0555c	3377	AATCAATTTAAATGAATCTAATGGAAGGAAGGATAAGCTTGAGAGTAAAGCAAAGAGGCGAATACAAAAA	32.21	31.4286	33	56
NC_000913.2_68	1529	CGCGTTAATTCTGCTGCTGCTCTGTTTTCTGCTGTTTACCGTGATTGAAAAACTACCGGGGCGAAATGTT	30.23	45.7143	72	33	9_9_1_1		YAL017W	1953	TCGCTGTCATCATCGCCAGTAAGGTCGAAGAAAAGTGTAAAGTTCGCAAATGATATTAAAGACGTCAAGA	30.23	40	53	31	6_9_1_1		PFB0560w	9233	AGGATTAGGAGGAATTAGATTAAGAAATGGTGTTGATAATAAGAGAACCCATGATGATACTATAGATGAA	34.19	31.4286	34	58
NC_000913.2_69	385	ATGACAAGAACAAACTGAAAAACCCGCCACAAAGCCTGAAAGAACTGGTTGAGAGCGATCAAAACTGGCG	30.23	45.7143	52	32	6_9_1_1		YAL016C-B	71	TAGAGAAAACTACCAACTCATTACTGAAGAAAGTAAGAAGAACGACATACCAAGCATTGTTTCTACTGGA	30.23	35.7143	75	32	9_9_1_1		PFB0570w	267	GTTTTAGATGTACAAGGCAAACTGAACGAAATTAAAAATAAGCATGAAAGAAGTCTAGTAACCCCTTTAT	34.19	31.4286	31	54
NC_000913.2_70	1048	AGCAAGTCAGGGACTGGGTAAGCTATGTGCTTTCTCCAACTAATCTGGTCTATTTCGCTGAGGAACAGTA	30.23	45.7143	67	29	6_9_1_1		YAL016C-A	166	CCGTTGTTGATCTTGCTCCAGACATATTTCGCTCCTTTCTGACCACTCAATTATTCTTCGATAATCAGAT	32.21	40	72	32	9_9_1_1		PFB0575c	775	ATTTTATGCATACATTAAAACATAAAGAACATAACAAGTGCACACATAATCCCAATGATGTTCCCTTACC	34.19	31.4286	34	75
NC_000913.2_71	992	TTTAATGCCTGGAAGAGCGGGGGCAGCTACCACCTTATTTACTAACAGTATTTCTACCGGGGTAATTCTG		45.7143	67	30	9_9_1_1		YAL016W	1212	CTGAATATGCTAAGAGATGAGTTCCCTGACGTTCGTTTAAATATCATTGCCAGCTTGAAGGTTGTCAATG		40	68	30	9_9_1_1		PFB0580w	1019	TACATCTAAATCTGATCCCAATCCAAATAATGAACTCACATCTAACATGAATCCAAAACATGAACCCATT	32.21	32.8571	34	55
NC_000913.2_72	276	TTGACCGACTACGGTTTTAAAGTGGTGATTGCGCCGAGTTTTGCTGACATCTTCTACGGCAATAGCTTTA	28.25	44.2857	83	30	9_9_1_1		YAL015C	1101	AACGTGGAGGCGGAAATCAATGTTAAACACGAGGAGAAAACAGTTGAAGAAACTATGGTCAAACTGGAAA	32.21	40	56	33	6_9_1_1		PFB0585w	192	CTTGATGATGATGTAAATATAAACAAGATTGTAGAAAGAATGTCAGTGGAAGAGCCTGAAGTATTAACAA	34.19	31.4286	32	65
NC_000913.2_73	19	AAAAATTGTTCGACGCTCACGTTGTGTACGAAGCCGAAAACGAAACCCCACTGTTATATATCGACCGCCA	28.25	45.7143	65	32	9_9_1_1		YAL014C	284	AGAGTCTTTGAAAAAAGTGCGGTTCAAGAATGATGACGAGCTTACGGTCATGTATAAGGATGACGATGAA	30.23	40	54	31	6_9_1_1		PFB0590w	37	AAGTGGTGAATTTTATTTATTGGTATAATAGCTCCAGTATAGGTCATCGGAATTTTGTGTGGGTATTTAT	36.18	31.4286	32	77
NC_000913.2_74	688	CCATGCAGCTGATTAAAGATCCATCACAGTTTGACGTTCTGCTGTGCTCCAACCTGTTTGGCGACATTCT	30.23	47.1429	71	32	6_9_1_1		YAL013W	414	GAGCAAGGGGACGAAGGTGATAATGAGGAGGAAAACAACGAGGAGGATAATGAAAACGAAAACGAGCATA	32.21	44.2857	21	35	9_6_2_1		PFB0595w	797	TATTAATGTAAGGGTAGATGATATTGTTACTCCTAAATCAAGGAAAATTGTAGCAAAAGAAGGTATGCCT	32.21	31.4286	31	78
NC_000913.2_75	991	GTTCGGGGCGTGCGGCGGTGAAACATCGCATGGATGAGATGGGGTATAAAGAAAGTGAATATAATTTAGA	28.25	45.7143	56	31	6_9_1_1		YAL012W	87	ATTTCTTTGTCCACCACTTTCAAACAATCTTCTCCAGCTAACCCTATCGGTACTTACGAATACTCCAGAT		40	60	31	9_9_1_1		PFB0600c	217	CTTTAGATCTTTTAATTAATCCTTTACAATCTTCCTACTGGGATAAATATTCACCTTCACATTTGTCCAG	36.18	31.4286	31	76
NC_000913.2_76	0	ATGACTCACATCGTTCGCTTTATCGGTCTACTACTACTAAACGCATCTTCTTTGCGCGGTAGACGAGTGA	30.23	45.7143	82	30	9_9_2_1		YAL011W	1495	TCAAAACCAAGAAAATAAAAGCTAAACTGAAAGCCGACCAAAAACTAAACAAGGAGGATGCCAAGCCAGG	32.21	40	30	33	6_9_1_1		PFB0605w	640	CTGAATTTTTTTCAAATGAATCATCTTATAATGGAGCAAAGGTGGATATATGGAGTTTGGGTATATGTCT	40.14	31.4286	33	62
NC_000913.2_77	203	TTTTGTTCGTTATGGCCGTGGTATTCAACCGACTGCTCGCGCATTTCAACTTTTTGGTTCAGTTCGTCAG	30.23	45.7143	59	33	6_9_2_1		YAL010C	1006	ACGAATTGGTTGATATAAATCCAAACAGCAGAGCGACTAAACTACTGCACGAAAATGTACCGGATCTGAA	30.23	40	58	29	6_9_1_1		PFB0610c	798	TTTTACTGCTCTCTCCTCAGTAATCGTAGCTCCTGCTTTATCAAAATGAAAAAAATTATAAGCTCCTTAT	38.16	32.8571	32	61
NC_000913.2_78	538	TCAGTATGCGTTCTTACAATCCCACTACTACCGGACATAAAGGGCAAATTAAGCGTGCTCTGCAAACGCT		45.7143	71	28	9_9_1_1		YAL009W	668	ATTTAGTGCAGAGATTAGAGAAGGATGGGAGATTTATAGAGACGAGTTTTGGGCCAGGGAAGGTGCTAGA		44.2857	34	33	9_6_1_1		PFB0615c	1512	GCAAAAGATGATAAAGATGGCAATGATGTAATACGTGAGGAAGAGGATTTCCTTAGGAATAATAATAAAA	34.19	31.4286	31	72
NC_000913.2_79	131	GCGTATGACCATCCAGACCGTGGGCGATGAAAAAGTACTTGAGCAGATCGAAAAGCAATTACACAAACTG	32.21	45.7143	59	28	6_9_1_1		YAL008W	262	ACAGTACGGCAATTACCGAGGAAAGGAGGAACAAAATAAGTAGTCACAAGCAGATGTTTTTGGGATCATT		40	64	30	9_9_1_1		PFB0620w	394	ATAAACACGAACCGATGTTACCAGAAATATCTGACAGATTGCATAAAACGTTAAAGGAAGAAATGAAATA	32.21	31.4286	31	69
NC_000913.2_80	16	CCAACATGTCACGTTGGGCTTTTTTTGCGAAATCAGTGGGAACCTGGAATAAAAGCAGTTGCCGCAGTTA	30.23	45.7143	88	29	9_9_1_1		YAL007C	20	TCTACCCTCTTTCTTCATTGTTTTAATTTTGGCGTTGGTCAATTCAGTGGCTGCATCTTCCAGTTATGCA	32.21	40	55	30	6_9_1_1		PFB0625w	483	TTGTTACGACCTGGATCTGAATTAAGTGATGATATAAAATCTATACCCCTTCATGTTATAGAAATAACTG	34.19	31.4286	32	88
NC_000913.2_81	40	GGACCACTGCAAGCTATGTTATTAACGGCAAAGCGAAGCAATACCGTGTGAGCGACAAAACCGTTGAAAA	28.25	45.7143	72	31	6_9_1_1		YAL005C	1233	CCAAGAAACTCTACCATTTCAACAAAGAAGTTCGAGATCTTTTCCACTTATGCTGATAACCAACCAGGTG	59.96	40	83	30	6_9_1_1		PFB0630c	2707	ACATAATTATAAATGAGGAAGAATGTGAAAAAACAAAGGAAGCAGACCATCGTGTTAATGAAGACACAGA	34.19	32.8571	31	52
NC_000913.2_82	97	AAATGGTTTGCACCATTGACATTTATCACCCGTGCCTGCTGCTTTACCCCCTGCCTGAATGGGAAATTAT	28.25	45.7143	71	30	9_9_1_1		YAL004W	466	TTAGCGTCGAAAACGGTATTCGAAGGATTCATAGCAGCTTGATTCTTAGCAGCATCACCAATCAATCTTT	75.82	40	95	32	9_9_1_1		PFB0635w	221	TGAGTATGGTGACTTTACGAATTATGCATTTACCATAACATGTGAGATCTTAGATAAGGCAAGTTTTTTA	32.21	31.4286	30	74
NC_000913.2_83	287	CGGCATTCTCCTCGATCTTGGCGTCTCTTCACCGCAACTTGATGATGCTGAACGTGGCTTTTCCTTTATG	28.25	50	64	30	9_6_1_1		YAL003W	458	GGGTGCTCACCAATTTATCCCAATTGGTTTCGGTATCAAGAAGTTGCAAATTAACTGTGTTGTCGAAGAT	32.21	40	84	30	9_9_1_1		PFB0640c	4067	AAAAATACAGACAGCCACCAAAGAACAAAACGGAGTGTTAATGAATAGAAACCATATTGAAAATATCAAG	32.21	31.4286	33	47
NC_000913.2_84	72	CCTGGTGTTATCGGTGACGATCTTTTGCGATTTGGGAAGCTGCCACTCTGCCTGTTCATTTGCATTATTT	30.23	45.7143	46	31	6_9_2_1		YAL002W	2633	CGAAAAAGAATATAACACGGACATTGTATCCATAACCGACTACATACTCAAAAAATGCCCACCTGGAAGT	30.23	38.5714	56	32	9_9_2_1		PFB0645c	186	AAAGGTAACTGGTTTGTAATAGACGCTACAAATAAAAGTGTAGGAAGTTTAGCTGCATGCATTAGTAAAT	34.19	32.8571	32	68
NC_000913.2_85	1118	CTCAGCGTTAGTAGATACTTACTCACGTTTTGGACTGGGAAAAGCGACCAATTTGGGGTTGGTCGGAGAA		47.1429	71	31	9_9_1_1		YAL001C	1762	CGACATTAGATAAAAAGACTGTCCGTGGTGATGTTGATTTGATGGTAGAAAGCGAAAAATTAGGAGCCAG	30.23	40	50	30	9_9_1_1		PFB0650w	2819	TAATGAACAAAGGATGAATGAACAAAGGATAAATGAACAAAGGATGAATGAGCAAAGGATGAATGAACAA	34.19	31.4286	37	13
NC_000913.2_86	1354	TTATGCAGGCTAAAGAGAATGATGTGGTACTGGTCGCGGGCAAAGGCCATGAAGATTACCAGATTGTTGG	30.23	47.1429	76	29	9_9_1_1		YAR002W	279	GCAGTGGGTGAAGCCAGAAACGACATTGAGAATAAAGAAGAGGAGTATGATGAAACACATGAAACTAACA	30.23	40	39	31	6_9_2_1		PFB0655c	1494	ACAACAAAAACAAATACAACTAACCATCCATATAAACTAATTATTCCCAAACAAATTAAACCAACCCCCC	38.16	31.4286	37	50
NC_000913.2_87	1261	TTGCTGAGCAACAGGTAATTACGATTTTAGTTAAGGGTTCACGTAGTGCCGCCATGGAAGAGGTAGTACG	34.19	45.7143	63	30	6_9_1_1		YAR002C-A	0	ATGCTTTTAACCTCTCTTTTACAGGTTTTTGCCTGCTGTCTAGTTTTACCAGCTCAAGTTACTGCGTTCT	30.23	40	50	33	6_9_2_1		PFB0660w	93	CACACGTTGGATGAGAAAATAAATTCCATAAAAGAAAATGAAGAAGCTTATAATTTTGAAGATACTATTA	38.16	25.7143	32	89
NC_000913.2_88	100	TGTTCATCTCATTGTGGATGGGCCCGCGTATGATTGCTCATTTGCAAAAACTTTCCTTTGGTCAGGTGGT		45.7143	62	32	9_9_1_1		YAR003W	968	TAGTATGAGTATAGTGAGTAATGGTTTTGAATCTGGGAACGTGTATGTGTGGTCTGTTGTTATTCCGCCA	32.21	40	37	32	6_9_2_1		PFB0665w	368	GAAATTGAAAGGTTTTAAAAATGTAATAGAGGAAAGAGGAAAGGGAAATGATAATAGATTAGGTGTCAGC	34.19	31.4286	34	48
NC_000913.2_89	414	AATATTGGCCTGCCTGCGTTGATGCTACTGGATGATGAGTGTGAACTGTACGTGCTGGAACTGTCGAGCT	28.25	50	56	34	9_6_1_1		YAR007C	586	TTTGGACTATCAAAGCAAGAGTTTCCTACAAGGGAGAAATTAAAACGTGGCACAATCAAAGAGGTGATGG	30.23	40	61	31	9_9_1_1		PFB0670c	663	AATGAAATGCTCAAAGCACAAAATATAAGTCTCTTAGAAAAAAACAAAGACTTAGTGAATGAAGAACTGG	34.19	30	32	67
NC_000913.2_90	998	ATTAGAAATTGACCACCGTTTTTCCGGTTTTCTCGCCTGTTCTATTGGCATCTGGTTTAGCTTCCAGGCG		45.7143	65	30	9_9_1_1		YAR008W	177	AAATTAATAAGACAAGAGGGAGATGAGATTATGGAGGGAATAACATTAGAGCGGGGCGCCAAACTATCTA		40	57	31	9_9_1_1		PFB0675w	367	ATAAAATGAATAAAAAACGAGAAGAGGAAAAGAGAAGGAGACGAAGAAGAATACGTGCACGAGAATATAA	38.16	32.8571	37	49
NC_000913.2_91	167	AATTGATTTCATTCGTATCTCTGGTCTGCGTGGAAAAGGTATAAAAGCACTGATAGCTGCCCCGCTGCGT		45.7143	68	31	9_9_1_1		YAR009C	123	TGCTTGCGCATGCCAATGCACAGACAAATTCGATACTCACTTAAAAATAACACCATCACGTATTTTAACG	123.4	38.5714	62	30	9_9_1_1		PFB0680w	2777	CGATATGAAAGTTTTAGGAATAGACACCATTGGTACGTTGTATGTATTACCGTTACATGAAAAACAAAAA	32.21	31.4286	33	90
NC_000913.2_92	635	GACTTTTATTAATTTTCTGCACAACCTGCCGTTTTACGGTCGTGCGGTGATGTGTGTTGATGATCCGGTG	28.25	45.7143	81	31	9_9_1_1		YAR010C	1147	TAGCTCGGAATCCTCAAAAAACAAATAATTCGAAATCGAAAACAGCCAGGGCTCACAATGTATCCACATC	139.3	40	49	33	9_9_2_1		PFB0685c	927	AAACAAAATGAAATTCCCAATGAAAATATTGTAGAAGAACAAGGAGAAGGTGAAGACCAAAGAAATGTAC	34.19	31.4286	35	52
NC_000913.2_93	421	TTATCGTTAAGCCGAGCCGCGAAGGTTCCAGTGTGGGAATGTCAAAAGTAGTAGCAGAAAATGCTCTACA		45.7143	47	30	9_9_1_1		YAR014C	1392	GTGAAAAAAGTTCGGAGACAAGACAACAAAAACGAAAGTGAGCCTAAGACATCATCGAGTAAAGACAGAG	34.19	40	46	33	6_9_1_1		PFB0687c	128	GCAAGGACCAAATATAAATATTCAAAGAACATCCGTTGTAAGAAATTCACTTAACTTACGTAGAAAGACA	36.18	31.4286	31	75
NC_000913.2_94	351	GAATTGAAGATTCATCTGGTTGAATATGTGCCGATTGCGCGGTGGAATGATCAACATATGGTAGACGCGG	28.25	45.7143	78	31	9_9_1_1		YAR015W	111	CGTATCTCTGCATATGACGTTATTATGGAAAACAGCATTCCTGAAAAGGGGATCCTATTGACCAAACTGT	30.23	40	65	30	9_9_1_1		PFB0690w	65	GCTTAGATCTGATACGAAAGAGAAATATGGGGAAATACCTTCATCTAATAAAAATCACAACTTGATAGAA	34.19	31.4286	32	65
NC_000913.2_95	1105	ATTATGCTCAGGAGCCGTATTATTCGACGGCGGTGGGATTGCTTCACTATGGGAAAGAGTCACATCTTAA	28.25	45.7143	56	28	6_9_1_1		YAR018C	376	CAGAAAAAATTGTGTGGGGTATCCTGGCCCAATTATTGACTGCGCTCTATAAATGTCATTATGGTGTTGA		40	79	30	9_9_1_1		PFB0695c	56	TTGTAAGTCTGGTTGTTTAGGTAAAGATAAAGGTTATTCAGAAATTTGTGAGAAGGCGATATATGAGAAT	34.19	31.4286	31	59
NC_000913.2_96	353	AGTGGCAAAAGATTTGGGTATCCTGACCGTTGCTGTCGTCACTAAGCCTTTCAACTTTGAAGGCAAGAAG	30.23	45.7143	73	31	6_9_1_1		YAR019C	1764	TCTTCTCCAATGCGACACAAGAGCATTTCAAACTTTCCCCATCTGACCATATCTTCAAAATCAAGACTAC		40	65	31	9_9_1_1		PFB0700c	2559	GATACGAAAACCTTAAAACAAGTTCGAAAAATCCCAACTAGCCAAATCACCAGCAAAAATTCTTCATTAT	32.21	32.8571	32	58
NC_000913.2_97	390	CGCATCAAAGAGACTGTTCGTGTCGAAGATGGCGATAAGTGGGCTGAATTTAAGCCGTACAATGGTTTTT		44.2857	65	31	9_9_1_1		YAR019W-A	239	TACAAAAATAACAGCAAGAAAAGCGGAAAGACCATCGCAAGGTGGAAAGGATTATAATGGCACAGCAAAG	36.18	40	46	32	6_9_2_1		PFB0705w	1476	AAGAAATTACAAAATCCCTTAATACCTTATACACCTATCGATACATCTTATGCTTATCAAACTCCACCTT		31.4286	34	70
NC_000913.2_98	235	ATTACTGGCATCAACATGCCATTCGCACGGTAATCCGTCATCTTTCTTTCGCAATGGCACCGCAAACACT	28.25	47.1429	83	33	9_9_1_1		YAR020C	55	CCGCCGCAGCAACCACTACATTATCTCAATCTGACGAAAGAGTTAATTTGGTTGAATTAGGTGTTTATGT	115.5	40	100	29	6_9_1_1		PFB0710c	425	TCAAAATGATAAAAATAGAAAGGAAATACCCCCAAAAGAGGAAAAGGATAAAGAGAATAATCCAAGTGTC	36.18	31.4286	36	36
NC_000913.2_99	69	GTGGTCAACATCATCAATGCCATGGAACCGGAGATGGAAAAACTCTCCGACGAAGAACTGAAAGGGAAAA	30.23	45.7143	56	33	6_9_1_1		YAR023C	315	GAATTTTTCAAGGATCTCATAAAGGGAAAATATCCTGATGTACAGTGGGATACAGCGAATACACAGCCGT		40	68	32	9_9_1_1		PFB0715w	2446	TGAACCAATCTTCTATAGATCGTGGTTTATTTAGAAGTGTATTTTATCGTACTTATACGAGTGAAGAGAA	32.21	31.4286	32	77
NC_000913.2_100	146	GGTGGTGCGTGAACTTCAGGAAGAAGTCGGGATTACCCCCCAACATTTTTCGCTATTTGAAAAACTGGAA	28.25	45.7143	74	30	9_9_1_1		YAR027W	526	ACGGTGCAGAGAATACGCAGTCAAACACACCAGCAAAAGAGGTTTCAAATGAGATGGTAAAACCTTATAT	32.21	40	55	30	6_9_1_1		PFB0720c	2629	AAGTACCAGAGGAAACTATAAGAAACATATCGAAGGAGATGAAAATACCTCTAGATGAGTTGATAATATA	32.21	31.4286	32	76
NC_000913.2_101	5	GATCTTTCCGAAAGCGATGACTGGAGCGAAGAACCAAAGCAGTGACATTTGTCTGATGCCGCACGTAGGC	28.25	51.4286	58	29	9_6_2_1		YAR028W	527	TGCCGAGGATACACAATCACCTGTCTCAGCAGGGAAGACTTCAAATGGTCTAAACAACTTTTATAGTATT	30.23	40	72	29	9_9_1_1		PFB0725c	197	CCTTTTGAAAATAAAAAGATCTCATCACTGTTCTGTTTGTGATAAGTGTATAATGAAAATGGATCACCAC	36.18	31.4286	34	85
NC_000913.2_102	125	TGAAGAAAAACGAATCCCCAGCAGTGGCGATCTTTCCGAAAGCGATGACTGGAGCGAAGAACCAAAGCAG	28.25	50	85	32	9_6_1_1		YAR029W	127	CTGAGGAAAATGTACAGGAGACTGAAGCTGGCGAATCTTTCACATTAAATCCCGGAGAAGATTTTCAAAA		40	89	30	9_9_1_1		PFB0730w	4088	TAGCCAAAATGAAAAAGATACGAGTAGCCAAAGTGTCAAAATATCCGAACTCAAAAAGGAAGAAATTAAT	34.19	31.4286	31	40
NC_000913.2_103	61	TTGAGTTTTTGATTCAGCAACTCACCGTTAATTTACCCATCGTTGACCACGCTGGCGCGCTGCATTTCTT	32.21	45.7143	72	29	6_9_1_1		YAR030C	16	ATAAGTTGTTAGCACAGCAAAGATGGTTGCGGGTTAAGTTTTCTGATCGTTCTGGGAGAGTATTTACGTT		40	61	32	9_9_1_1		PFB0735c	3953	AATAACCAAAAATATGAATAATAATAAGAACGCCCAGTCGTCAAAAATGCACAAACAAATATTCTCCCAC	40.14	31.4286	32	46
NC_000913.2_104	325	TGTGGGTTGTGCCATTGCTGGTAGAAAACTCACTGTATAAAAAAGCGAATCGAGTGCTTGTGGTGGATGT	28.25	44.2857	63	31	9_9_2_1		YAR031W	140	TCAACACCATAGCAGAGCTATAGAGAAGACAAGATATAAACTGGGCATGCAAACATCTTCAGAAAGTACC	32.21	40	68	32	9_9_1_1		PFB0745w	3928	TACAAAGAAGTGTACTAAACATAGTAAACAAAATGCTCCTTGGACATGGAAATATAAAGGTATCTTACGA		31.4286	32	75
NC_000913.2_105	453	AAAACCATTTGTGCTGGTAACGTAGTGACTGGTGAAATGTGTGAGGAGCTTATCCTCTCAGGTGCCGATA	28.25	45.7143	66	30	9_9_1_1		YAR033W	213	GAAGCTTGTGTTTTCAATTCTGCAATATTTGCTTTTACTTCTCTTGTAGGTTTGTTAATAATATTAAGTG	52.03	28.5714	73	33	9_6_1_1		PFB0750w	1814	CAAAGAACAAACCTTTCTAAACCTAGCCAAAACAACTATTACAAGAACTATCAAAGGAACATCAAATGTA		31.4286	32	60
NC_000913.2_106	20	TGGGAGATTACAGGTTGTTGAAGATGCGGTTTTCTTGTTCCTGCACACGAATAAACGTGGTGCGCTTGGT	30.23	47.1429	84	30	9_9_1_1		YAR035W	1294	TCTCGCAATACGAGTTTGTTAATCTTGACTTCTCCAACTACGGCGCGTCCCATATCAAGACAGTGTTCAA		44.2857	83	30	9_9_1_1		PFB0755w	2396	CCATCATAGTAATAACTTACCATGTGATACTTTTGAGGGTAAAAGAATTGTAAACCGAATGTGTAATAAG	32.21	31.4286	31	82
NC_000913.2_107	438	CGTCAGCAAAAAGCCCAGCGTCAGTTGACCGACAAAGTGAAATCAGCGTTACGTTATCCCATCATCATTT	30.23	45.7143	56	33	6_9_1_1		YAR035C-A	10	ATTACAGTCGCTGCTATTATAGTAGCCAGCGGCGGCGCCAGTCACTTCCAAAGCGTTTTCCTCTTATTTA	32.21	47.1429	82	31	8_6_2_1		PFB0760w	1861	ATGAATATAACGTGGATGAAGAAAATCGAATGACTGAAATATCAACAACTATGCCCACTACAATTTTTGA	36.18	31.4286	32	56
NC_000913.2_108	1172	TTTTTATGGTCGTACGGCCTTATTTGAAGTTCTGCCCATAACGCCGGTCATTCGTCAGCTTATTTCCGCT		45.7143	78	30	9_9_1_1		YAR042W	226	TCTCAACTACAAACACCACTTTTCTAAACATCCATCTTGATCTAAACGAACGGGACTCCAACGGCAACAC	30.23	42.8571	41	33	9_6_1_1		PFB0765w	1321	AGAAAGAGAAGGGGGAAAAGGTGATATATGAGTTGAAGGAAAAGTTAGATAATGATGAGAAGATAATAAA	34.19	31.4286	36	38
NC_000913.2_109	77	TATTCCCGCTTATCAAAACTACCTGCGCAAAGCCGCACTCACCGACATGCTACAAACCTTTGTGCCTTAC	28.25	48.5714	59	31	9_6_2_1		YAR047C	10	CCTCGCCTCTTTCTTTGTTCTATTTTCAGGTTCTTGTACCAAAATTTTTGGAGTGTTTTCTGTGTTTCCC	36.18	38.5714	62	31	6_9_2_1		PFB0770c	1492	ATAATAAGAAAGAAACCCACAACAACTTTAGTCATAACGACACGCAGGAGAACAATATTATGAAGAACAA	34.19	32.8571	32	55
NC_000913.2_110	628	CGCCAGTAGAAGTCGAAGTAGAGAATCTGGAAGAACTTGATGAAGCCCTGAAAGCAGGAGCCGATATCAT	32.21	47.1429	58	30	6_9_2_1		YAR050W	577	TCAAGCCATGGGGTGGAAGTTTGCCACCTAATATCGAAGGAACCGTCTATATGTACGCTGGCTACTATTA	32.21	45.7143	98	29	9_9_1_1		PFB0775w	29	GTCAAACAGTCGAGTTTCTAATGATGATACGAATAAAGAGAAAAGAAAAAAGTTAAAACCTATACAAGTC	38.16	30	33	63
NC_000913.2_111	205	ATTTGCGCGTCTCCGCTCACTGTTTGATTCGCCGTGATGGTGAAATAGTCCAGTATGTTCCTTTCGATAA	30.23	45.7143	59	29	6_9_2_1		YAR053W	133	TAGGATGTTTTCGAGTAGAAATCTGCTGCACATGCCACACGCAGTACTTGAAACTTGAAATAATGGTGAT	107.5	40	107	29	9_9_1_1		PFB0790c	478	AAGTTATATTTATTACCTTCGGAATTTTAATAGCTCTAAACATATCGCTGCACGCATATTCTTTCCCAAA	32.21	31.4286	31	85
NC_000913.2_112	161	TTTTTTACTGTTACGCGCATTGCAGGGAGTATTGTTCAACGTTCCCACGCTACTGGTGTGGCTGCTGATT	28.25	47.1429	65	31	9_9_1_1		YAR060C	128	TTCGGCAATAAAAGGTAAATGCAGCCAAAAATCAAAATACTTCAGAAGAAGTCGTAGCGAGGACTGCTAC	139.3	40	61	30	9_9_1_1		PFB0795w	406	TTAATGTTGGATATGAATTATTAGGTAGGGTAGTTGATGCATTAGGTAATTGTATAGATGGAGAGAAGAA		31.4286	35	68
NC_000913.2_113	713	TAACCAGGTTATCTACCGCATCCTGATTTTCTATATTGGTTCGTTAGCCGTTCTGCTCTCACTGATGCCG	28.25	45.7143	66	29	9_9_1_1		YAR064W	220	TCTTGTCTCTTCCATTAGGACATAGCTATCTTTTTCTTTTCTGTTTTTGGCGTATGATCTGTTCTGAGCC	139.3	38.5714	54	32	6_9_2_1		PFB0800c	1626	AATTATAAGCAACATACTACAAACAAAAATGTAAACGATCCAAACCAACAACATAAACATGACAAGGATG	34.19	30	34	47
NC_000913.2_114	5	CTACAGCAAAATCCGCCAACCAAAACTCTCCGATGTGATTGAGCAGCAACTGGAGTTTTTGATCCTCGAA	30.23	45.7143	90	30	9_9_1_1		YAR066W	531	ACCTTTTCTCCATACTCTAACGCTGGTACCTTTTCTTTGTCAAATGCTATTCTCAACGGTGGTTCTGTTT	139.3	40	61	30	6_9_1_1		PFB0805c	225	GAATTATACATCCTTGAGTTCATTCATTTTATGGCTCAACTTTTAGATACCTTTTTTACAAATGTTTGTG	32.21	28.5714	31	78
NC_000913.2_115	2039	TGAAAAACAAGAGAACGTTTACTACTACATCACTACGCTGAACGAAAACTACCACATGCCGGCAATGCCG	30.23	44.2857	47	31	6_9_2_1		YAR068W	151	TACCGACGCAACTGCAACCGTTTCCTCCAAGTCATACACCACTGTTACTGTTACTCACTGTGACAACAAT	131.3	45.7143	60	31	9_6_1_1		PFB0810w	262	TAACTATAAGAATTATGTCACCTGATAACTTTGATTGGGTTGAGGATGAAAGAAAAAGATTAGAAGATGC	34.19	31.4286	32	69
NC_000913.2_116	763	CAGGCGTCGTGAAGGAACTGAAAGTCAACGTTGGCGATAAAGTGAAAACTGGCTCGCTGATTATGATCTT	32.21	45.7143	66	31	6_9_1_1		YAR069C	49	AACCTTTCCATGTGTCGTTGTCTGTAGAAATGGTGTTCGTGCTGCTTCTTTCATCCACTAGAATTCATGA	139.3	41.4286	64	31	9_6_1_1		PFB0814c	101	TGAACCTCAAAAAGGCAAGTGCCACCATCAAAATGTTATGTCTATATATATCAAAAGAAAGGGTATAAAT	38.16	31.4286	32	73
NC_000913.2_117	703	AAACCAAAGTTACCGCCGTTGAAGCGAAAGAAGACGGCATTTATGTGACGATGGAAGGCAAAAAAGCACC	36.18	45.7143	52	32	6_9_2_1		YAR070C	23	TTTGTGGCAGAAATCATACCTTTCATTTTTCATCGGCATAGATAATCTTGATTGTTTCACCTTAATACGC	107.5	34.2857	77	30	9_6_1_1		PFB0815w	221	AGAAAAACATGGACATGGTGAGAAGGCTATTAAGGTTATAAAGAAGTCCCAATTTGATAAGATGAAATAT	32.21	31.4286	31	63
NC_000913.2_118	691	CAACAACCGTCATTTCCATTGAGCCCGCCAATCCTGATGTGGTCTATATTCCCAACTACAACCCAACCGT		48.5714	58	32	9_6_1_1		YAR071W	1212	ATTGAAACCTGTTCTACTGGTCCAGGGTTCTCCTGTGAAATAAATGACTTCTACGACTATGCTGAAAAGA	123.4	40	68	32	9_9_1_1		PFB0820c	3115	ATTTGTATTCAAAAGTGAATGAGGAAGATCAGGAAGGGGTAATAAATTCGTATAACAATGATGAGTTTGA	32.21	31.4286	30	69
NC_000913.2_119	1671	ATCAAACAAGGTCTGCTGACCGTTGAGAAGAAAGGCAAGAAAAACATCTTCTCTGGCCGCATCCTGGAAA	28.25	45.7143	74	32	9_9_1_1		YAR073W	190	GGAATATTACTTTAAACATTCCATTAGTATCCTCTCCAATGGACACTGTGACGGAATCTGAAATGGCCAC	91.68	40	86	29	9_9_1_1		PFB0826c	456	CAGTACAGAGCTTTATATGCAATTAACATAAGAATAGACGAAGACACAATAATTGACGAACATGAAATAA	32.21	30	31	67
NC_000913.2_120	232	AACTGGAATTCGCTGGCGATGAAATGGAAGAGGGGATGAACTACTACGACGAAGAAAGCCTGTCGCTATG	30.23	48.5714	44	31	6_6_2_1		YAR075W	313	GATTACAACATTCTTGTCAAGACATCGGCTGTAGGTCGTTAACTTTACTAAAGGAAAATGTCCAAAGCGG	81.77	40	90	29	9_9_1_1		PFB0830w	203	TATTAAACAATGTTACTGTGTATCATGTGCTATCCATTCACGTTTTGTTCGTGTAAGATCAAGAGAACAA		32.8571	31	85
NC_000913.2_121	301	TGCCAGAAACGGTCGTTGCCCATCTTGATAAAAGTCATATTTGCGTACATACCTACCCGGAAAGTCATCC		45.7143	53	31	9_9_2_1		YBL113C	611	GACTACCACTGAAAGTACCAACTCCAACACTAATGCCAGTACCAATGCGACTACCAACTCCAGCACTAAT	91.68	45.7143	57	34	9_6_1_1		PFB0835c	1481	CATTTCTTTTGTACCTCAATCACAAGAAGAGTTCAAATTATACATGCTAGGTTATATACGTTCACAGATT		31.4286	31	75
NC_000913.2_122	424	TCAATTTCGTTAATCAAACCAGCCAGACCTTTGATGTCATTATCTCCGACTGCACCGATCCTATCGGTCC	28.25	45.7143	68	29	6_9_1_1		YBL113W-A	391	AAATATCCTACAGGGTCCCCATGATATGGCTCGATGTCTTCCAAGTATTCTTTGTATTCCTCATCATTTC	131.3	40	76	30	9_9_1_1		PFB0840w	269	AGCATATACAAGAATAAGCATTAGTAAGAATAAAATCCATAGCGAAACAAAAGAGGTATTACCTTCATGG	32.21	31.4286	33	70
NC_000913.2_123	68	CAGCGAGTCTGAAGCCGAAGATATGGCCGATTTAACGGCAGTTTTTGTCTTTCTGAAGAACGATTGTGGT	28.25	45.7143	74	31	6_9_1_1		YBL112C	141	TATCTATTATCTAGAAAAAACAGTTGGGCGGCAAGGAATCGTAAGGGTGAATTACCACCGATTAAGGAAG	139.3	40	65	30	9_9_1_1		PFB0845w	747	GCAATATATCATGGATTAAATTATCCATTAATGGGAACGCTCAATTTATTTTTCTCAACCTACCTTTTAG	36.18	30	31	97
NC_000913.2_124	472	GGCTGGTGGTGATTGAAGATGACGAGATCCTGAAATTAATGCTGCCAAAACAGTGGGGTATCGATGATGT	34.19	45.7143	53	30	6_9_1_1		YBL111C	137	CTACGAAGACGAAAAGTCTGGTCTAATCAAAGTGGTAAAATTCAGAACTGGTGCAATGGATAGGAAAAGG	139.3	40	54	31	9_9_1_1		PFB0855c	112	AGAGCTGCTTTCTTAATCCTTGTACACACAAAAACAATGACAAAAGGAATTCGTATTTATACACACATTA	34.19	31.4286	31	78
NC_000913.2_125	2000	AGCATGGGGTTATATCTCGGCGCTGGATCTGAAAACTAATGAAGTGGTGTGGAAGAAACGTATTGGTACG	30.23	45.7143	55	29	6_9_1_1		YBL109W	38	ATACAGTGACATATATATATACCCTAACACTACCCTAACCCTACCCTATTTCAACCCTTCCAACCTGTCT	56	40	64	34	9_9_1_1		PFB0860c	1546	AAATTGATAAATTTACAGACCTTGATGAAAACGATGTTCTTTTATACCATGAGCAAACTATTGAGGCACT	32.21	31.4286	30	70
NC_000913.2_126	421	TAGAATTTATCGGTTTCTCGATCCCGGATGAGTTTGTGGTGGGTTACGGCATTGATTACGCACAGCGTTA	32.21	45.7143	65	30	6_9_1_1		YBL108C-A	58	ACTCCAGCAGATTAAAGCCAGCCATCTCCAGTGCTCTATCCAAGGACGGTATCTACACTATCGCAAACTA	139.3	47.1429	68	29	9_9_2_1		PFB0865w	136	TCAAAGCTTTTGATAGACACTGTAATTTATTATTAACCGGGGTACGTGAAATATGGGTAGAAGTTGTAAA	32.21	32.8571	29	79
NC_000913.2_127	219	GACCTGAACTGCCTTTCCGTGGTTCAGTATGCAGTGGATGTACTCGAAGTTGAACACATTATTATCTGTG	28.25	44.2857	79	31	9_9_1_1		YBL108W	230	TCTAAGCCATCATTTGGTGTGTCCTAAACGGTTTCCATGCAAAGCAACATCTTTGTTACTCATTCCTGAA	30.23	40	86	30	9_9_1_1		PFB0870w	5362	TACATATGGAACAAGGAGGAGATAAAAAGGGAAACCATGAAAATATACAACATAGGAAGAATAATGAAGT	36.18	31.4286	34	50
NC_000913.2_128	534	TTGAAGGATTTAAACGACAAAGGCACCACCATCATTCTCACCACACACTACCTGGAAGAAGCAGAAATGC	30.23	44.2857	54	30	6_9_1_1		YBL107W-A	25	GTAGAATTGCAGATTCCCTTTTATGGATTCCTAAATCCTGGAGGAGAACTTCTAGTATATCTACATACCT	139.3	37.1429	134	30	9_9_1_1		PFB0875c	24	TATAGGAATATTCCTAAACCTAAAAAGAAGGCGTATGATGACGAAAACGAGTTGCATGATTTTAAAGAAA		31.4286	29	79
NC_000913.2_129	677	GGTCACTACCTTTGGCGTACTGGTGGTCTTTATTGTGGCGTTTTATTTGATCTGTTGGTCGCTGATCCAA	30.23	45.7143	50	31	6_9_1_1		YBL107C	26	GGCACCCCAAAGCTTACTTGAAACAAATCTTACTTTTCCGAATGATGAACCGTCACTTACTACAATCACA	30.23	40	47	30	6_9_1_1		PFB0880w	33	GGGTGTACAGGATATACCGGTCAAATGGTGTTAGAATATTTTTTGGAAAATTATGAGAAAAAGATCAAAA	38.16	31.4286	32	70
NC_000913.2_130	359	TGCGCCGGAGGTGAGTAGTCTTTGGCACCAACAACAAAAAAATCCGCCTTTCGTCCTCAAACATAATTTG	32.21	45.7143	60	30	6_9_1_1		YBL106C	2918	TTTAGACACGGTAGAAACCACTATTAATGACTATGCAACCACAATGGGACAAACCATGAATGACGCAATG		40	61	32	9_9_1_1		PFB0885w	40	TTAAAAACCAGACTCCTAAAGTCCCAAAGTTAGATAAGAAAAAACGTTTAACAGGAAGAGCTAAAAAAAG	32.21	31.4286	34	66
NC_000913.2_131	914	GCATCGGGTAGATGGTTATCGCCGACCCATATTACTGAGCCGTAGTGAGCACAATATTCTGTTTGATTTT		44.2857	70	30	9_9_1_1		YBL105C	1435	GTATTCCTCATAGATTCCTGCCTACTTCAAACCGTGGTACTAAATGGTGCTGTCACTGTGGTTATATTTT		40	59	31	9_9_1_1		PFB0886c	339	GATAAAGCAAAAGAAAGGGAACAAAGAAACTTAATTGAACTACAAGAAAAAAGAAATCAAAGGGGGGAAA	38.16	31.4286	35	37
NC_000913.2_132	67	AAGGTTCTTGCGCCATTGACCAGGATTTTCTTGACGCAGCCGGTATTCTCGAAAACGAAGCCATTGATAT	30.23	45.7143	78	31	6_9_1_1		YBL104C	741	CCGTTTAACGATTGGCAATTTAGTACTTATGGGGATGATGGGACCTTAGCTATTTGGGATAGGAGAAAAT		40	62	31	9_9_1_1		PFB0888w	77	TTCTTTGGTAAAAAAAGGAAGAAAGCATCCGGTAGGACCAATACTTCTTGTAGTCTTCATTTTTGTTGTT	32.21	34.2857	30	108
NC_000913.2_133	733	CGCAGTGGTTTGAAGAGAAAGGGATTGAGAAGGGGATTCAGCAGGGAAGACAGGAAGTAAGTCAGGAATT	28.25	47.1429	33	33	9_9_1_1		YBL103C	66	AAAGTCCTCCAGGAAACTTTAGATTTTTCGTTAGTGACACCCACTCCACACCACAATGATGATTACAAGA		40	57	30	9_9_1_1		PFB0890c	553	AATATCAAAGAATAAGAACCTATAGAGTACATATTGAAGGTCCAGTTAAAATGAACGCCCTCAAAGAACT		32.8571	31	83
NC_000913.2_134	202	TGGCTCGTTATCCACGGACCTTGCAGGAGGACTGCGAGAAGCTAAACAAACGTAAAGTGGATTTAGTTTT	28.25	45.7143	76	29	9_9_1_1		YBL102W	43	ACTCATTGAATCGATGGAATCAAACAAGACAGCAGAACTCGCAGGGTTTTAATGAATCTGCGAAGACATT		40	73	31	9_9_1_1		PFB0895c	2588	AGATGAACTAAGTGAATCCAAAGAAGACAAGGATGATGATGTTCTAATCAAAACAAAAATAGACAGAAAG	34.19	31.4286	33	52
NC_000913.2_135	0	ATGAAACCGACCACCATCTCCTTACTGCAGAAGTACAAACAGGAAAAAAAACGTTTCGCGACCATCACCG	32.21	45.7143	71	30	6_9_1_1		YBL101C	839	TACCGAAAGTGGTGGCAGCATAAATGAAAATAGAGACACACTCCTGAGAGAAAATAATTCAGGAGACCAT	30.23	40	58	32	9_9_1_1		PFB0900c	346	ACTTAACTTCCAACAATAGTAATGTAAACCAAGTTGAAAACAGGACAAACGGTGAACATAGAAATGTATT	32.21	31.4286	31	62
NC_000913.2_136	1111	ACCCTAATCAAGGTAACGGCACATCACAGCCTCTTCATTTCCAGGCAACATTAAAGCAAGACGGGAATAT	28.25	44.2857	63	31	6_9_1_1		YBL100W-C	43	CTCTTAACAAAATTAGAAATATAGGCGGGAAAGTGGAGAACCCTTGGAAGAGTCAGATCAGAGATTGGAA	30.23	40	56	32	9_9_1_1		PFB0905c	42	AAACGAACCCATAAAAGAAACCTTGCTCAAAAATTCAAGAAACTGATTCAAAAGAAAATCCTCGGAAAAT	34.19	31.4286	34	49
NC_000913.2_137	133	GCGGAATCAGTAACCAGGGTAATATTGATCTTGGCGTCGTTGGGGTGGGATATTTTTCAGGTAATGTTAC	30.23	44.2857	63	30	6_9_1_1		YBL100W-B	3210	AATATCAAATACAGGACTACAAATAGTACGCCCTCAATAGATGACCGTTCGCCCGACAGTGACTCTACTA	107.5	42.8571	74	32	9_9_1_1		PFB0910w	427	AAGAAATACGTCAAGTATTAACATATTTTAAGGAAGGGAAAAAAGATACAGTGAAAAGTGGTGTAACCTT	34.19	30	31	73
NC_000913.2_138	250	TCAAAGACTGTGCGGGTATCCCCAATAAAAAAGCGCAAATAAAATTAACCAAGCGAGCCACATGCGAGGG	28.25	45.7143	50	31	6_9_2_1		YBL100W-A	15	TTACATCAAAATCCACATTCTCTACATGGTAGCGCCTATGCTTCGGTTACTTCTAAGGAAGTCTCATCAA	131.3	40	64	31	6_9_1_1		PFB0915w	2013	AGTGCCGCTTTAGAAAATACCCAAAGTGAAGAGGAAAAGAAAGAAGTAATAGATGTAATTGAAGAAGTAA	34.19	32.8571	34	36
NC_000913.2_139	137	TAACGTCACGAATGATGGCAATAATAACTACACATTGAGAATCCCTAAGATGGGTCTGGATAAGATCGCG		41.4286	59	29	9_6_1_1		YBL100C	1	TGTTGTTCAAACCAAAAACACGAGCAATACCATCACCGACTGCAAGAACTCTACCAGTTTCGTTCAAATT	32.21	40	72	30	6_9_1_1		PFB0920w	2237	TCAAGTATTAAGTGATGAAAACCGAAGAAAAATGTATGATGAAGGTGGAATGAAAGCTACAGAAAATATG	34.19	31.4286	32	46
NC_000913.2_140	2408	TGTCATTGGTAATGTTGGACAGGGTGGACAAGCATTTGTTCGTGGTATTGAGCAGCAGGGAAATATCAGC	28.25	45.7143	52	33	6_9_1_1		YBL099W	688	GTGACGAATCCAAGAAACTTTACTGTGTTTACGTTGCCGTTGGACAAAAAAGATCTACCGTTGCTCAATT	30.23	40	70	30	9_9_1_1		PFB0921c	431	TTTAGTTGTACATGCTGTCCTATCAGGTTTATGGGCTCTACTCAAATGGATGTATAAATTTAAAATAGTA	36.18	31.4286	32	93
NC_000913.2_141	514	AGGCGTCATTACGAGTGACCAATCCAACCCCTTACTACGTCTCTTTTAGCAGTGGTGATTTAGAAGCTAG		45.7143	64	30	9_9_1_1		YBL098W	146	CATTAATTTGGCTATTTCTGCTCGTGGCATTGATGCTCTGAAATCAATAGATCCGGATGCTTGTGAACAT		40	78	31	9_9_1_1		PFB0923c	219	AAAGCGAGTACCACAAAAACTCGAAGATTTATTCATGACAGATATTCAACAGCACCATATGAATTAATAA		31.4286	30	80
NC_000913.2_142	2	GTCTAAAAAATTAGGTTTTGCCCTGTCTGGTCTTATGCTGGCGATGGTTGCAGGTACTGCTTCTGCTGAT	32.21	45.7143	47	31	6_9_2_1		YBL097W	1288	GAACTACTATAGGAGATACTACTGACAAAAACACAACGGACGACAAATCGATGGATACGAAGAAGAAGCA	32.21	40	45	35	6_9_1_1		PFB0925w	1494	GTAAGTCAATTAACTAGGAAAAAACGAGCAAAGGGTTTGATGAGTTTAGGGAAGGAAATACAAAATTATA	34.19	31.4286	32	65
NC_000913.2_143	387	TTTGAAATCGCGCCGGAGTTGGTGTTTCCTGATGGGGAGATGTTGCGTCAAATCTTACATACAAGAGCAT	30.23	45.7143	78	30	9_9_1_1		YBL096C	110	CTTTACAAACGCACCAACTCCTAATGTAAAACCTGCCGTAGGCAAAATTACTGCCCTGTTGACTAATTTA	30.23	40	71	31	6_9_1_1		PFB0926c	745	GTAACACAGAGCCTCGAGAGTATCATTTGCCTTTAGAAGGAAGAACACTTCCGTGTTGTCTTTTCGTGTA	65.91	42.8571	29	114
NC_000913.2_144	124	AAGATATCAGTGAAAATGCCCTGAAGGTAATGTACAGGCTCAATAAAGCGGGATACGAAGCCTGGCTGGT	28.25	45.7143	73	31	9_9_1_1		YBL095W	26	TAAATTAGTCAACAGGGCAGTAATTTTGCCTACGGCAGGTTTTACATTAGGAGTTGGTGCGTTTGTAAAG	30.23	40	71	32	9_9_1_1		PFB0930w	550	GTATTATTTTCATTCCTGGTTTTCCTGTTCTTGTTGGTATAGTAAGTGTTGGATTCTGTATATTGATCTT	32.21	31.4286	32	39
NC_000913.2_145	10	CTTATTTTTTGTTCAAAGAGATGACAGACACACAGTATATTGGCCGCTTCGCCCCCTCTCCTTCCGGCGA	28.25	48.5714	56	30	9_6_2_1		YBL094C	147	TTTCGAGAAGAAACTTCCAACGGAAACTGTTCCAAGTGTCCCTCAATGATACACTTTCTGCCTTTAATCT	30.23	40	92	31	9_9_1_1		PFB0932w	625	GATATGCTGTATTAATTGTTGTTTTAATACCTTGTTCCCCTTTTATTTTACTTGGAGGTATTGGTAGATG	34.19	31.4286	33	59
NC_000913.2_146	273	GAGCGTAAGCTGATCAAAAAGATCGAGAAGACGCTGAAAAAAGTGGAAGACGAAGATTTCGGCTACTGCG	32.21	45.7143	69	33	6_9_1_1		YBL093C	516	GATCTAGACGGTACAGGAAAAAGCCAATCCGGCTCAAATTCAGGTAACAATAGTAAGAAAAGGAAGAACA	32.21	40	48	32	6_9_1_1		PFB0935w	3324	TTTGTTGGCAGAAAATATTTCCCTCTTACTACTTATTATCTATCTCTCAGAATTCGTGCATCATATGGTT	32.21	32.8571	30	67
NC_000913.2_147	290	AATTTCAGAACTGTCAGGCTATAGCTCGCTGAAAAGCGAAGTAAAATACGGCGCAGAACGCAGCCGTATT	28.25	45.7143	74	31	6_9_1_1		YBL092W	130	GAAGATTCAGAGGTAACATCTCTCAACCAAAGATCGGTTACGGTTCTAACAAGAAGACCAAGTTTTTGTC	30.23	40	77	31	9_9_1_1		PFB0946c	144	GATAACGCTGTAATACTTTGTGATTCTATGATTTTCACAATACCAATATTTTCATATTTATTGAAACGCA	44.1	27.1429	30	90
NC_000913.2_148	116	CGATAATTTGCATCTGACTCTGGCATTTTTAGGCGAAGTGAGCGCCGAGAAAGAGAAGGCGCTTTCTCTT	28.25	47.1429	82	32	9_9_1_1		YBL091C-A	226	AAATGGACCAAAAACGAGACAAATTCTTGATCGTTACACTTCCTATCCCGGCAGCTTACCAAAACGTGGA		42.8571	63	29	9_6_2_1		PFB0950w	355	ATATGATTAAGGAACGTAATGTCATATCTGAATCAAATACTGTATGGAAAAAACCTAGTTGGATGACTAG	32.21	31.4286	32	77
NC_000913.2_149	1167	AAACGTCTGTTACAAATGCTGGGGGCACTGGAGGGTGAACGGCTTAGTGCGCAAGGGCAAAAAATGGCAG		52.8571	49	31	9_6_2_1		YBL091C	37	ATTTAAAAGAATTGAATTTGGAGAATGAAGGCGTTGAACAGCAAGACCAGGCAAAAGCTGACGAGTCAGA	30.23	40	49	31	9_9_1_1		PFB0953w	461	AGTTGCAGGTACTTGTTTATTTGCCCGAATTTTTATTGGTATTTTTGTAGTTTTGTTCGTTGTCTTTTCA	34.19	31.4286	32	36
NC_000913.2_150	85	AAGATGACGATGATTACGACGATTATGATGACTATGAGGATGAAGAACCGATGCCGCGCAAAGGTAAGGG	30.23	45.7143	46	31	6_9_2_1		YBL090W	85	ATATCGATAAAATCATACTAAATCCAATCAAATTAGCTCAGGGAAGCAACAGCGATCGTGGCCAAACCTC		40	54	32	9_9_2_1		PFB0955w	680	CTATTTCTTTTTTAGTTCTTCAATCGAGAATGCTGGTGTTTCTGGTGTTACTATTTTTTATTGGGATTCT	36.18	31.4286	33	54
NC_000913.2_151	870	AACGGTAAGCGTCTGCCGACAGACTTTAATGAAGGGGCGAAGAACAACACCTATTCTCGTAATGAGAAGA		45.7143	66	30	9_9_1_1		YBL089W	1093	TCACCCTTTGTATCTTACTGTTCTCATATCTACTGGCTATTTCAATTACGTCTCTAGCAAAAGTCCTAGC	30.23	38.5714	59	30	9_9_1_1		PFB0960c	31	CATTAGGAAATACCTTAATGAATTTATTGTTAAAGGAAAATAAAAAAACAAACCTTGACCCTCAAACTTC	59.96	27.1429	33	72
NC_000913.2_152	100	TTCCTGCCGGGAAAGTGACCGGTCTGATTGGTCACAACGGTTCTGGTAAATCCACTCTGCTCAAAATGCT		50	76	31	9_9_1_1		YBL088C	3094	AGTCCGCTTTCTACTCTCTTGCAATGTCCATGTTGTCTTTGGTGTCTTACCCAAGCTTAGTTTTTTCTTT	32.21	40	52	31	6_9_1_1		PFB0965c	270	AGTCTTTTATTAACCAAGGCATTAACCTGCCCACTTATAGGAACTGTGACTCTTTCTTATATTACTAGCA	61.95	35.7143	30	74
NC_000913.2_153	411	CTGACGGAAATGGCAGATTTACTTAACCTGCAAAGCGCAGCGGAAACGCATTTAGCGCAATATGAAGACT	30.23	45.7143	73	32	6_9_1_1		YBL087C	122	CTCTGGTTCCAGATTGAACAGATTGCCAGCCGCCTCTCTAGGTGATATGGTTATGGCCACCGTTAAGAAG	89.7	50	76	32	9_6_1_1		PFB0970c	357	GGAAATGATGAATCAAAGGAATCCAAAAAAACCAATGAAAGAAAATACAAGAAGAACGAATATCCAAAGG	46.09	31.4286	36	32
NC_000913.2_154	1740	ACGATGACTATTGGACCGTTGAGTTTTGTTGGTTTAATGGCACCGCATATTGCGCGGATGATGGGCTTTC	30.23	47.1429	51	31	9_9_1_1		YBL086C	694	CGTCTGAACTATCTAGCCCCACATCAACAACAAACCAGATGTCACCCAAGAATACATTCTCCAATTTTAA	30.23	40	47	31	9_9_1_1		PFB0972w	37	AACGAGATGGTACAGATCAAGATTATATTGAAGATATATTCTTGTTTAGTACATATTCTGAAAGTGAATA	40.14	27.1429	33	118
NC_000913.2_155	517	CCAAATATACCTTAACCTGTACTTATAATGATCTGGCTTCTGTACGCGCCGCATTTGAGCAATACCCGCA	28.25	44.2857	72	30	9_9_1_1		YBL085W	1265	TAACGCAAGGTTTCCTCCTCAAACAACATATCCACCTAAAAACAAGAACCCAACCGTTTATTCAAATGGG	30.23	40	49	32	9_9_1_1		PFB0973c	57	CCACATAATGATATCACAACAAAAAATAATGGTTTTCAAACAAAGAATATACGAACATATATATCTACGG	36.18	27.1429	34	78
NC_000913.2_156	780	ATTTTTGGCATTTTCGGCCCTATTTTTAATAAATGGGTGCTGGGGATGCAGGATTTGCTGCACCGTGTGC	28.25	45.7143	82	33	9_9_1_1		YBL084C	666	GCTTCATCGTTTCCGTCTACATCACTATCGCATTTCGAACCTCGTTCACAACCTAGCTTATATTCAAAAA		40	66	31	9_9_1_1		PFB0974c	96	GAAGAATGGACTATGGATCATAATGAAAATATATTGAATATACACCCCCATCAACTCTTGATGATATTCA	54.02	31.4286	33	101
NC_000913.2_157	274	GTTCTCGTTTCATCGTGACCAACCCGAACGCGAAAAGCACCTGCGGTTGCGGTTCTTCCTTTAGTATCTA	28.25	50	69	30	9_6_1_1		YBL083C	63	TATTCCATTCGTTCTAATCGCATCCAACTTCATCGGCGTCCTATTTTCAAGGTCCCTCCACTACCAGTTT		44.2857	44	30	9_6_2_1		PFB0975c	21	CTTCGCGATATAATTAAAGGAACAGATTTGTGGGATCAAAACAATGATGCAAAACGATTACAAGAAAATT	139.3	31.4286	30	81
NC_000913.2_158	452	AACTGCCTGTATTATCGGCGGTATTGTCCACGCTACGGCTTATTACACATTTTCCGTACCACTGGAAACA	28.25	45.7143	86	31	9_9_1_1		YBL082C	1052	TATTCCATTCGTTCTAATCGCATCCAACTTCATCGGCGTCCTATTTTCAAGGTCCCTCCACTACCAGTTT		44.2857	44	30	9_6_2_1		PFB0976w	38	TTTTGGTGGTTTTGATTTACATCATCCTTCTTCGTTTCCCATGGCGTTCCTATTTCAAATCTTTTTTATT	131.3	32.8571	32	58
NC_000913.2_159	636	GTCATTACAGGCGGACCGGACCAAATTCCTAAAATCAAACAATACTGGGGTGAACAGCTCAAAATTCCCG	30.23	45.7143	56	28	6_9_2_1		YBL081W	341	ACACCACAGATTTAGCGCTAACAATAATTTGAACCAGCAAAAATACAAGCAATATCCCCAGTATACGTCC	30.23	38.5714	57	32	9_9_1_1		PFB0980w	147	GGTATGATTATGAAAGAAATGATGGAAGGGCAAAATATAAGAGAAGAGGAAGTAGCTGAATTATTAAAAG	139.3	31.4286	36	36
NC_000913.2_160	15	ATTGGTGCAATGGAAGAAGAAGTTACGCTGCTGCGTGACAAAATCGAAAACCGTCAAACTATCAGTCTCG	32.21	44.2857	68	31	6_9_1_1		YBL080C	1532	CCTAATTGGACAAGGAATGAGACGAAGCCAGGGACGTATAAAGGCAAACGAATTCGAGAAAAAATTCAAA	30.23	40	48	31	6_9_2_1		PFB0985c	501	ATTATAATGATAGCATGTATAATTGTATGTACACCTGAAACATATACTGCATTGTACCCTGCATTTATTC	42.12	30	32	116
NC_000913.2_161	1	TGGCACAGATTGATTTCCGAAAAAAAATAAACTGGCATCGTCGTTACCGTTCACCGCAGGGCGTTAAAAC	28.25	44.2857	68	31	6_9_1_1		YBL079W	2239	GCTTTAGTAAACCCTCCCCTGCAAACAAGGAAGATTTTGACTTAGATGACGTAATATTATCCCCCAGATT		40	62	30	9_9_1_1		PFB0990c	575	AGCCTGTCCACCTATAGGAACTGTCACTCTTCCTTATATTACTAACAGAATAAATTTTTTGAATAGATAT	139.3	31.4286	29	72
NC_000913.2_162	3	AAAAAAACCACATTAGCACTGAGTGCACTGGCTCTGAGTTTAGGTTTGGCGTTATCTCCGCTCTCTGCAA		45.7143	89	30	9_9_1_1		YBL078C	0	ATGAAGTCTACATTTAAGTCTGAATATCCATTTGAAAAAAGGAAGGCGGAGTCGGAGAGGATTGCTGACA	30.23	40	60	30	6_9_2_1		PFB0995w	485	AATATTTAAAGGGTCTAATTTTTGGAAGGGTCTAGGAATATATTTATGTACATTGTCAGGTGCTGCACTA	131.3	32.8571	34	73
NC_000913.2_163	1063	TTAATCGTATATCGGAACTGACCGGGCTTGATTTGGGCAATTTTGATGACAGGTTGCTGCTGTATGTGGC	28.25	45.7143	57	31	6_9_1_1		YBL077W	302	GATAGTATCTTTAACTAATTCGTACTCCACTAAAACATCGTCGGTGGCTTCCAAACCACACTTCTTTCTC	32.21	40	67	30	6_9_1_1		PFB1000w	386	TATTGCTGAAGGTATTAGGGTAGCCATTAAAGGAATAAAAGATGCATTCAATATAGAGTTTTTAGATGGT	131.3	31.4286	32	85
NC_000913.2_164	175	CTGATGGTGTGGGTCAGGGTTATAAAGAAGTCCAGGAAATCAGCCCGAATCTACGGTATATCATTGATGA	28.25	44.2857	69	30	9_9_1_1		YBL076C	362	CATTGTTATGACTTATGCCAGTGATTGGAGAAAAACTATTGGTCGTTTGGGTCGTTGGATTGATTTCGAC		40	60	31	9_9_1_1		PFB1005w	590	AAACATTGTTAACTCTGCAAACAGTATGTGTACTGATTCTAATCCTGCTTTTACGTCTTTATTTTGCAAA	32.21	31.4286	32	72
NC_000913.2_165	112	GCCTCGCCTTTTTTAAAGACAACGCAGCACCATTCAAAATTCTTTTTCTGGCCGATCTCCATTACTCTCG		44.2857	57	32	9_9_1_1		YBL075C	1656	GAAGCAAGTTTCAAAGAGAAAGTAGGTGAAGATGATGCAAAGAGATTAGAAACAGCGTCTCAGGAAACCA	32.21	40	61	33	6_9_1_1		PFB1010w	849	CAACTTGTTGGAAAAGCTAAAGGTACTGCTGATTTCATGGCTAATAAAGTGAATTCTGAAACTTATTCTA	36.18	32.8571	30	73
NC_000913.2_166	28	ATTTTTTTGCAGGGATGAGCGATGATTTCACGCCGCCGATTTTTGCAGGCTACTGCCGCGACGATAGCCA	30.23	51.4286	70	31	9_9_1_1		YBL074C	655	ATTATTTTGGGGAGTTGCAGTTTGCGTTCTTAAATGCCATGTTTTTTGGTAACTACGGGTCGAGTTTGCA	30.23	40	58	30	6_9_1_1		PFB1015w	95	CACATCACGTCATAGACAAACTAGTACATCACGAGTGTTAAGCGAATCTGACCCATATATGCTCAATTAT	56	38.5714	30	72
NC_000913.2_167	690	TCTGTGGTTGTTTCAGGTAATCTGCCGTCAAAAGATGGCAAATACAGCCTCTACTGTGCGGTTATCGTTA		44.2857	74	30	9_9_1_1		YBL073W	200	TTGGTGTCCATTCATCTCATTAAACCCTAAACCATTGAAATATTCGTGTTCGTGCGTCGCGATTTTTTCC		40	63	32	9_9_1_1		PFB1020w	635	TATTTCTGTATTACATATGTTTACTCATGAATCTGTGACTTTATCTATGCCATCAGTTACTGCAGCAGGA	36.18	34.2857	33	79
NC_000913.2_168	2517	ATTTCGCTTCATGGTGCCCGAATTACAACCATTGGCGAGCGAGTAGAAGATTTATTCATAATTGCCACCG	30.23	44.2857	71	31	9_9_1_1		YBL072C	23	TCACAAAAGATCCGCTACCGGTGCCAAGCGTGCTCAATTCAGAAAGAAGAGAAAGTTCGAATTAGGCCGT	91.68	47.1429	69	32	9_6_1_1		PFB1025w	155	GTTTATCGAAGTAGTACTAGAACCATTAAATAGGGATACATTTAATTTATCAAGTGGTGACATATCTACC	123.4	31.4286	31	103
NC_000913.2_169	695	ACAATATGAGCATACTATTGTGGTGACTGATAACGGCTGCGAAATTCTGACGCTACGCAAGGATGACACC	28.25	45.7143	70	30	9_9_1_1		YBL071C-B	23	TTTACAGGCCTATCTTAAAGTTATAGGAAATTACACTTGCCATTTGCTTTTTGGTACTCACAAGAAGACG	32.21	35.7143	94	30	6_9_1_1		PFB1030w	1	TGTGTGAACAATGGAATAACAAGGAGGATATTTTGAACAAATTGAATGAAGAATGGACTATAGAACATAA	71.86	30	32	56
NC_000913.2_170	154	AAGCTCTGGCTGAACTGAACAAGATTGCTTCTCGCAAAGGTAAAATCCTTTTCGTTGGTACTAAACGCGC	28.25	44.2857	76	31	9_9_1_1		YBL071W-A	130	TTGCTGTTTGTCCCAGCTGCTCACTGATGATCGATGTAGTTTTCGATAAAGAAGACTTGGCTGAGTACTA		42.8571	71	29	9_6_1_1		PFB1035w	626	ATTTCTTCAAGATGCTAATAAAACACACTGCTCTGCTCGTCCTACAAGTAAGGAAATATTTTGCAATTTT	34.19	32.8571	31	73
NC_000913.2_171	600	ATCGCGATGCAGTCTGGTAAGCCGAAAGAAATCGCAGAGAAAATGGTTGAAGGCCGCATGAAGAAATTCA	30.23	45.7143	62	33	6_9_1_1		YBL071C	206	GAGTCCAGCGAAGAAGCAAACCTTCTTTTCTGCTTGCGTTGCTAAGTCATATAGCTCTTTCTTTATTTCT	32.21	40	70	30	6_9_1_1		PFB1040w	719	AAATTTTGTTGCTCCACAGGATAGTCCAGGGAAGGGTGGTTCAGTGTACAAGTCTATAGAAACAGCTGTA	44.1	42.8571	28	78
NC_000913.2_172	591	AAAGTCATGGACCTGGCGGCCTTCACGCTGGCTCGTGACCATAAATTACCGATTCGTGTTTTCAATATGA	28.25	47.1429	76	29	9_9_1_1		YBL070C	149	TTTAGGGTCCTGGTTCTTCAAAATATCTTTAGCCATTGTTCAACGTTTGCCTCTTGGTATGCAATGTCGT	32.21	40	57	30	6_9_2_1		PFB1045w	369	AAAAGTAATGGTAACACACTAGGTGATATGGTAGGTACCACTATATTTACAGATGAGGAATGGAATCAAT	63.93	34.2857	32	97
NC_000913.2_173	447	GAAGACGACGATCGCCGTTCTCAGGACGATGTACAGAAACTGACTGATGCTGCAATCAAGAAAATTGAAG	30.23	45.7143	64	31	6_9_2_1		YBL069W	878	TGAGGGGAAGTTCGATGTTGTACTCGATTTTGTCGGTGGTTACGATATTTTGAGTCATTCTAGTTCATTG	34.19	40	60	31	6_9_2_1		PFB1050w	809	TGAAGCTGCTAATTTGGCACCAAAAACTCTTACGTTAACAAATACTATAATTGTCTCCTTTGTTGCTATA	32.21	32.8571	31	90
NC_000913.2_174	629	GAACTGGTCGATGGGGCGTAAAATTTCTGTCGATTCGGCTACCATGATGAACAAAGGTCTGGAATACATT	30.23	44.2857	69	31	6_9_1_1		YBL068W-A	17	CTGGTCATATAACTACACACATTACTATTTTGATCCGAATGCAAAGACGGCTTCCGCCAATAATGATTGG		40	85	29	9_9_1_1		PFB1055c	4382	GAGTGATGACAGTAAAAGTGCAACGGAATTTAAGGATGGTTTAAGCGAATGTAAAGATAAAGGTATATTT	38.16	32.8571	32	49
NC_000913.2_175	555	CTGGCCCCTGTAGATTTAGTAATTAGGACTGGGGGGGAGCATCGCATTAGTAACTTTTTGCTTTGGCAAA	28.25	45.7143	60	32	6_9_2_1		YBL068W	544	CTGATGCAGGTGGTGCTAAGAGAGTAGCTGCTTTGGCTGACAAGTTAGATTTAAATTTTGCTTTGATTCA	30.23	40	68	32	9_9_1_1		PFB0010w	1519	AAATTACTGACAAAGAATACCCTCCTGAAAATACTACGAAAATCCCAAAACTTACCGCTGAAAAAAGAAA		32.8571	35	31
NC_000913.2_176	773	TGGTATTTTAGATCGTATTGATAGCCTGACGGCTGCGGTACCGGTCTTTGCTTGCTTGTTGTTACTGGTA	28.25	45.7143	52	33	6_9_1_1		YBL067C	1596	AACAAGTTTTATTGTGACGAATGTTGCGGTTTACAGGAGGCAGAGAGATTAGTTGGTTTGAAGCAATTGC		40	57	32	9_9_1_1		PFB0015c	555	ATTGATACTGTTGTTGCGGAATTAGAATATGTGGCGGAGAGATTTGATGATATTGGTATTAATATAGTAG	34.19	32.8571	33	70
NC_000913.2_177	319	CAAACTTCATTTTTGCTATCTTTGCCTACTGGCTGGTTTTTATTATTGGTGTGCCTGGCGTACGTCCGGT	30.23	44.2857	44	32	6_9_2_1		YBL066C	1607	TAACAACAATGATAAAAGGAACAAGAAAGACGAGCCGCACGTTGAAAGTAAATACAAACTACCGGGCAGT	32.21	40	42	31	6_9_1_1		PFB0020c	217	ACATGTCTACAACGAAATCATCAAATAGGTATGTCCCGTATGAAAGTCACAAATATAAAGGAAAAACATA	71.86	31.4286	32	58
NC_000913.2_178	859	TGACTAAGATCGAGCCGGGTGAGCTGTATAACGGCACCAAAGTGACCAAGATGGAAGATGACATCAAAAA	28.25	45.7143	62	30	9_9_1_1		YBL065W	7	ATTTGATGACTGTCATCATGGTGAGATATTCGTTGTTTCTTACTTGGGAACTGGTGCTGTTGCAACTGTT	30.23	40	67	32	6_9_1_1		PFB0025c	585	ATAGCTCTGATAGCTGCAAAAAAAGCTGCCCTAAGTGCTGTTGCTTCATATGCAGGATTTAAAAATTGTA	32.21	37.1429	32	89
NC_000913.2_179	139	AAAATGAGTTCAAAGGCCGTGCCAGCGAACTGCAGCGTATGGAAACCGATCTGCAGGCTAAAATGAAAAA	28.25	45.7143	77	30	6_9_1_1		YBL064C	463	ATGATATGGTAGATGCCGAAGGATTCAAAAATATCAATGATGGGTCACTGAAGACCGTGAGGTCTGTTTT	32.21	40	61	29	6_9_1_1		PFB0030c	659	TAGTACAGGCCATTATGCTAATATTACAAATTTTGCTAATACTATTATTCAACAACGTGGGACGATGTGT	34.19	32.8571	30	109
NC_000913.2_180	926	CAACAAAGTCTGGCGCAAAACCGCTGCACTGGTGATGAACATTGATGACATGAGCAAGCGTCTGAAATCG	28.25	48.5714	70	32	9_6_1_1		YBL063W	3181	CCAAGTCCAATAGATCAAAGACCTTACCAAATACAGAGGGTACTGGACGAGAATCGCAGAACAATTTGAA		41.4286	66	30	9_9_1_1		PFB0035c	689	TAAAATATTTAATTCCATTGGTAATGCGATACCTTATTATGATGCCAAAACGATTGGTGCTGCTATTGCT	38.16	32.8571	33	75
NC_000913.2_181	25	AGATTGAAGAGATTTTAGAACTTCTGCCGCACCGTTTCCCGTTCTTACTGGTGGATCGCGTGCTGGATTT	30.23	47.1429	60	33	6_6_2_1		YBL062W	108	TTACGAATCATGTTTGAACTGCCCATATTTGATAAACTAACTTCTTGCTTTGCTGCCATCGACTGCTCAG		40	62	30	9_9_1_1		PFB0040c	626	TTATACTGATAAGATTCTTGTTGGTGATGTTATTAGGAAATTAGGTAATACACTTTGCGGGGGTTCTGAA	52.03	34.2857	31	64
NC_000913.2_182	671	TAGCGGTAAAACGCTCGATGAAGTGAAACCGGAAATTGCTGAACTGGCGGAAACATATCCGGAAGTGAAA	32.21	45.7143	55	31	6_9_2_1		YBL061C	1921	CTGAGCAGTCGATGGCAGCAAAGCAAGAAGTTAGTTTATCAAATATGGGCAGTTCAAACATGATTCGTAA		40	62	31	9_9_1_1		PFB0045c	208	ATATTTACGTGGAAGGAGAAGAAACGGACGATTACAGTTATATTCGTGATATATATTCCTCTGATATTAC	131.3	32.8571	31	70
NC_000913.2_183	323	TAACCTCAAAAAGCAGGGTATCAAAACCATTCATTACGTCAGTCCGTCAGTCTGGGCGTGGCGACAGAAA	30.23	47.1429	55	31	6_9_1_1		YBL060W	14	AAACGAGGTAAAAAAGAATGACACCTATGGGGTCTCACAAAAGGGCTACAATGACAATTTCAGTGAAAGT		38.5714	57	31	9_9_1_1		PFB0050c	427	TTGTTTCTATATTTAACATGCTTAGTAGGGAAACTGTGATCGAGCTATTCAAACAGGCACTGGAATATGT	48.07	35.7143	29	81
NC_000913.2_184	445	CGCTGGATATTGTTTTCCCGCAATATGGTTTTGCCCAACACAAAGGGTACCCAACCGCTTTTCATCTGGA		47.1429	77	30	9_9_1_1		YBL059C-A	184	GTAGAATAAAGAGAGCTGATGTAGAAAAGAGATGGAAGAAAATTGAGGAAGAAGAATATGGCGAGGACGC	36.18	40	24	33	6_9_2_1		PFB0055c	578	TATTGCTATTGTAACTAAAGCATATAATATGTGTGATGACGTTGAGGCTGCTAAGGGATCTTTATTTTGT	32.21	32.8571	31	66
NC_000913.2_185	2130	GCGATGGGTAAGAAAAAGCCGGAAGAGATGGCTAAGCAACGTTCTGTATTTGCTGAAGGTGCAGAAAAGA	30.23	45.7143	55	31	6_9_1_1		YBL059W	94	AAATAAAGGACTGGCCAACAATAATGTTAGTGAGCAGAAACGACAAGCCCAAAATCAGTAGTGAGGAAGT	32.21	40	59	31	6_9_1_1		PFB0056c	6	GATATTGGAGTGGCACTATTATCTACAGATATTGAACATACACTTAATTTTTATAAATTAGTTAAACATG	123.4	25.7143	32	92
NC_000913.2_186	321	CTCGATGGTCGTCCGGTGATGATCATTGGTCATCAAAAAGGTCGTGAAACCAAAGAAAAAATTCGCCGTA	30.23	44.2857	86	32	9_9_1_1		YBL058W	1174	TGAATTATGCCTTTCCTATCAAACCAATAAGCAACGATGAGACAACATTGAAGGACGCTGATCTGCTGAA		40	69	31	9_9_1_1		PFB0060w	78	CAAGGGCACTATAGTAGCACTAAACATCCTATATCAAGCACAAAATCCTCAAAATACCATAGATCATTAT	32.21	34.2857	32	61
NC_000913.2_187	1658	GACGGAATTCAAACGCTCTTACGATCTCAACCTGCGGATCAAAAATATGCTACCCGATCTCTATGCAGAA	28.25	44.2857	57	32	6_9_1_1		YBL057C	392	GCGTGCTTCATACAACCCAATTATGACACAAAGATGGCTAAATGCTGGACAGGCTAAAATAACGTTGAAA		40	65	32	9_9_1_1		PFB0065w	641	TGTTGCAATATATAATTTATTTCAGAATTCAACTATGCTTTCAGCTCTTAAAACAGTTGGTGGAACCTGT	38.16	31.4286	29	85
NC_000913.2_188	23	CCATATTGCGATTATTGCGACGGATTATGCGGTGAGCAAAGCTTTCTACTGCGATATTCTTGGTTTCACG		44.2857	97	31	9_9_1_1		YBL056W	1335	GATAACGACGGCGAAGAAAACGGCAAGAATGAAAATGCGAAGAAGGGTTCCAAGATTGAAGAAATTGAAT	34.19	40	49	35	6_9_1_1		PFB0070w	147	GAATCAGAAGACGAATATATATTTAAGACACATTCGGGAGAAAATTCATCGACACAACCAATAGATAATA	36.18	31.4286	33	77
NC_000913.2_189	1218	GCAGGGGTATTTGTGACGCAAGAAGGTGTGGCTGAAGGTGAGAATGGCGTAAGTTTTGTCTGGCAGAAAA	30.23	48.5714	55	30	9_6_1_1		YBL055C	853	ATTTGCAGAAATTACTGAACTTATCACCCAACATCTTCATAGGAGTAAACGGTTGCTCGTTGAGAACCGA	30.23	40	68	29	6_9_1_1		PFB0075c	276	ATTCATCCTGAAGTTGAATTGATTGGAAAGGAGTCTGAATGTTTTGGGGAAAACATGAATGAAGTATATA	32.21	32.8571	33	81
NC_000913.2_190	85	AGCTGAAAGATGGCGAAAAATTGCAGGCAAAAGCCAGTGATTTAGTCTCCCGCAAAAATGTGGAGTACCT	30.23	44.2857	64	30	6_9_2_1		YBL054W	66	TTCTCAATACTAAGCAAACACCCTCACCCAAATAATCTTGTCCATTCCCACTCACTTTCTCACACAAATG	30.23	40	54	32	9_9_1_1		PFB0080c	795	TATTTAGATGTAAACGAATTTAGGGTTATTGTAATGGCCTGTAGATTGTTATGGAGAAAAACATTGGCAA	32.21	31.4286	32	79
NC_000913.2_191	0	GTGGAAAAATATTGTGAGTTAATACGCAAGCGGTACGCGGAAATCGCCAGCGGAGACTTAGGATACGTTC	28.25	47.1429	62	30	9_9_2_1		YBL053W	80	TCTTTTTCTGACTCTCTCCTTCCTTATGTGGCTTTCTATATCGTTTTCATCCTGCTCTTGTCCTTTTCTC	32.21	40	22	35	6_9_2_1		PFB0085c	1080	TATCATGACGATGAAGAATATGATGCGCTTGTTACAGATGATGACTTGATATTTGAAATGTTTGATGAAA	32.21	31.4286	36	75
NC_000913.2_192	474	GGCGTGATCTGGTTATCGGATGATAAGAATAATCTGGAAGTGAACTTAACCGCCTGGCAACAACCTTCAT	28.25	44.2857	76	30	9_9_1_1		YBL052C	2390	GAGAAAAGGACAAGAGCAGGATGAAAACGATATAGAAAGCCACATAAGGAAGGAGAGAGTCAGAAAAAGA	32.21	40	22	35	6_9_2_1		PFB0090c	260	ATATAAAAAATTAGCTATGAAGTGGCACCCTGATAAACACTTAAATGCAGCATCAAAAAAAGAAGCTGAT	34.19	31.4286	32	68
NC_000913.2_193	278	TATGATTAAAGAATTAACAACAGAAAAAAAAGCCCGACGACCCACGCGGCCCACCCGTGCATCGAAAGAG	28.25	47.1429	50	33	6_6_2_1		YBL051C	1400	TAAAATGAACATACACCATAGTTCTCAATACAATTCCGCAGACCAACCGCAACAACCTCAACCACAAACA		40	39	32	9_9_1_1		PFB0095c	7139	TGATTTAGAAAACGATGGCTTAAAACACAAACCAAACCAGGGACAAAAACATACCGAATTGAATAATAAA	32.21	31.4286	32	47
NC_000913.2_194	15	ATAGTGACAGCGATGGCTGTAATCAGCCTCTTTACTCTGATGGGATGTAATAATCGGGCCGAAGTCGATA		45.7143	72	30	9_9_1_1		YBL050W	747	GAAGGTGATAGCGAGCAGCTAAGCGAACACTGTAAGGAGTTTGACAATTTTATGAGACTAGATAAATGGA	32.21	40	57	31	6_9_2_1		PFB0100c	1877	AAATAATGGTGAACAAGTAATGTCAAGAGGACAAGCACAATTACAAGAAGCAGGAAAGAAAAAGAAGAAA	34.19	32.8571	35	60
NC_000913.2_195	136	TCCAGCATCAAAGCTCTTTCACCGAACAATCAATAAAAGAAATAACGGCACCTGATCTCAAACCCGGCGA	30.23	44.2857	57	32	6_9_1_1		YBL049W	265	TGTTGACTGGCGACTACTTAGTCTGTGATATTCTTTGTCATTGGTGCAAGAGGAACGTAGGTTGGAAATA		41.4286	62	30	9_6_1_1		PFB0105c	10	GCAAAAGGGGACTGAGTGTTAATGATACAACTAAATGTGATGTTCCATGTAAAGATTTTTACATGTTATT	32.21	31.4286	30	92
NC_000913.2_196	307	CGTTCGTACTCGGCCCAACTCATGAAGAAGTTATCACTGACCTGATTCGTAACGAGCTTAGCTCTTACAA	28.25	45.7143	85	28	9_9_1_1		YBL048W	204	GAGCCTAGCTACTTTGTTTTTTCTTACAGGGCCATTGACTTATGCCCTGAACGAGTCTTACTTTACTTTT		40	87	32	9_9_1_1		PFB0106c	800	AATGAAAAGTAAACAACGCAGAAATGAAGCACTTAGGGAACAAGATGACAATTTAAATATACAAAACCAA	34.19	30	33	47
NC_000913.2_197	290	TAACCCAATTGGCATGTCGCTGGTAGAGCTGAAAGAGGTTGTTTGCCATAAAGACAGCGTGATTCTGAAG	30.23	45.7143	72	30	9_9_1_1		YBL047C	2897	TGAAAATGCCAATACAAACAACGGCACCCAGTCAGGAAATGAGACAGCAAATCCAAACTTAACTGAAACA		40	43	31	9_9_1_1		PFB0110w	370	CTGAAAAGCAAATACCATATTCTACATGTTCAGAAGAAATCGAAAAAGTTCATAATTTAACTACAAGGGT	34.19	30	30	76
NC_000913.2_198	274	TGCAAATCAACGCCTCTAAAATGAAAGCCAATGCTGTATTACTGCATAGCTGCGAAGTCACCAGCGGTAC	28.25	45.7143	75	31	9_9_1_1		YBL046W	598	AGGATGAAGAGGAAGGATTTTTTGATGGTGATGAAGATAGGGAGATGGGGAATAAGAGTAAGCGTAATGT	34.19	40	29	35	6_9_2_1		PFB0115w	2516	TATCTTAAAAAAGGGGCTTGAACCCAAAACTCATAACCATGTAAAAGAAGATCAACCTAATATTAAACAG	32.21	31.4286	33	65
NC_000913.2_199	476	TGGCGTTGGCCTGCTGCCGACCGTTCTTGATGTTGTTGAGAACCCCAAAAATCTGAAAATTGTTGAACTG		47.1429	71	31	9_9_1_1		YBL045C	930	TTATGCGACAATTTCAATCATTTCTCTCTTTCTTACAAAGATTCCGGTTTATGGGGGTTCTCTACGGCCA	30.23	40	58	30	6_9_1_1		PFB0120w	85	AAGCAAAGCCAGCCAAAAAATTAACACCAGCAGAAAGGAAAAAGAGAAATCAAAATATAATGATATACAG	42.12	31.4286	35	46
NC_000913.2_200	152	GCTGTATCGTACCGTTTCTGCGATTGTGAACATTTTCCGTTCCATCCCGTTCATTATCTTGCTTGTATGG		44.2857	63	31	9_9_1_1		YBL044W	27	AAAAGGTTGCCAAGTAAAGCGAAGTATTTGAAGTATACTGCAAGCATCACCGAAACAGGAAATCACGAAG	30.23	40	88	30	9_9_1_1		PFB0125c	3803	TTTTGTGTATGTTTTAATGGGTGATGAAACTGGGTGTGTGTATGTGAAATTGTGTATGAAGTATAAGGAA	32.21	32.8571	35	46
NC_000913.2_201	367	AATTGCTGTCATTGGTTGGTCTTGGCGATAAGCATGATAGCTACCCGTCGAATCTTTCCGGTGGGCAGAA		48.5714	74	30	9_6_1_1		YBL043W	463	ACTTTAGTTTTCACACCGCACCTAATTATCAATATTTGACTCACACAAACTCTCATTCCGAGCAGACGGA	30.23	40	69	31	9_9_1_1		PFB0130w	963	ATTTTTGCTGGTACGGGTTCACCAAAAATTTGTAGAAGTTTCTCTTATGTTGTCGAAAGTTTAATAAAAG		31.4286	33	88
NC_000913.2_202	86	TGAATTTATCGACGGTGTTATTGACGCCATGCGCGAGCTAAAAAAAATGGGCTTTGCGCTGGTGGTAGTA	28.25	45.7143	68	33	9_9_1_1		YBL042C	1613	GGTAGCTTATATATTTGGTATTGCTCCTAATTTTGCAGGCTTTTTAGGTTCAGTGGGAGTTTCTGTGCCT	30.23	40	48	33	6_9_1_1		PFB0140w	441	ACCAAATATAGAAAACTGGAAAATAATTCTGGTCAAATAAACACCGAGTTTTACAATAAAGGTGACCATC		31.4286	31	89
NC_000913.2_203	415	CGATTGCTGCTGTTGGTGCTGAAAACATCGCTACTAACCAGATTGAACTCTCTCCTTATCTGCAAAACCG	28.25	45.7143	68	30	6_9_1_1		YBL041W	291	CACAACGACAAAAAACTATCTATAAACTCTGCAGCAAGGAACATTCAACATCTTCTGTACGGGAAGAGGT		40	62	31	9_9_1_1		PFB0145c	1437	GTGAAAATAACCAAAATAGAAACACAAGAGTTACAAGAAATGGTAGACATCAAACAAAAAGAGTTAGACC	34.19	31.4286	33	40
NC_000913.2_204	728	GATCGACAAAGAAATCGCTCGCGGAGAATTGGTGGAGTTAATGGCAGATAAAGTGTTGCCAGTGGAAATG	30.23	45.7143	51	31	6_9_2_1		YBL040C	119	CGCTTTGGTTTTCATAACACGATACTTGGATCTCTTGACTTTTCACTGGGTATCCCTATACAATGCTCTA		40	63	31	9_9_1_1		PFB0150c	6330	ATAGATGTTAATGAATGGGAAGATAAGGTAAATGGTACATGTAATAGTGTTGGTGATAAAGAGACTGAAA	32.21	31.4286	34	51
NC_000913.2_205	139	TGGTGTGGAACATATACAAACAGCAACGCGCTGAATGGTTGTCGGTATTAAAGAACTACGGCAAAGATGC	30.23	44.2857	73	32	9_9_1_1		YBL039W-B	15	AATAATCCGGTAATTGAATTCTTCCACAGAATAACGAGAAAACCCAGTACCATTGCGATGTGGGTGTTTG	32.21	40	84	31	9_9_1_1		PFB0160w	633	ATTCAAGCTAAAAAAGAAGATCTAATAAGTTGCTCAGGCTTGGGTATTAAAAAAATACAGGCATTAATGG	32.21	31.4286	32	67
NC_000913.2_206	172	CCGATAACGCATTTGATATTGTTATCAGCCGTTATTCTGCCCATCACTGGCATGATGTTGGTGCAGCACT	28.25	45.7143	76	30	9_9_1_1		YBL039C	10	TTGTTGTTTCAGGTGGTGTCATTTCGGGTATCGGTAAAGGTGTTCTTGCATCTTCAACTGGTATGCTAAT	30.23	41.4286	59	33	9_9_1_1		PFB0161c	137	CAAAAAGGTTAGTAATAAAAACGAAAAGTCCCAAACAACCATTAAAGAAAATACAAAAGCTGCCGGAAAT	36.18	31.4286	33	38
NC_000913.2_207	582	TATAACAGCGGCGAAGGTCGGGTCATGAAGGCAATTAAAACGAACAAAGCGCGTGGGAAATCCACGGACT	28.25	50	47	30	9_6_2_1		YBL039C-A	13	ACAGGTGGTTAACGTTCACGATGTTAATTCTACTTATCACGTCCCATTGTTGCTACTGGAACAAAAGATG	34.19	40	72	28	9_9_2_1		PFB0170w	636	GAAGAAGATAATGAAACCATAAGAAGCGACAGCAAATTAAGAGACATATATAGTGATAGTCAAAGTAAAG	34.19	31.4286	33	52
NC_000913.2_208	378	GACACACTGTTTTCTGGTGGGTGTGGTCGGTTGTTTGAAGGGACAGCATCACAAATGTATCAATCACTTA		44.2857	64	31	9_9_1_1		YBL038W	132	TTCAAAATCGTACAGAAAAAGCAAAAAGGTAGAGTGCCAGTTCGTACAGGTGGTTCAATAAAGGGATCCA	30.23	40	55	32	6_9_1_1		PFB0175c	1172	CATAAAAAATTTACAAGCAAATGGGAAGCTGGCAATGGACGATGATGAAATAGAAGAAATGAATCATAAT	36.18	31.4286	34	46
NC_000913.2_209	82	CGCTGGAGCGCCAGCTCAACCCGTGGTTCACTAAAATGTATGGTTTTCATCTGCTTAAGATTGGCAATTT	28.25	45.7143	65	28	9_9_1_1		YBL037W	2061	ACAACTTTAATAAATACACCATCCGAAGCATCCTCCTCCACGCCTGACTTACTATCAAAAAGAGCAAACT	30.23	40	56	32	6_9_1_1		PFB0176c	527	AATTAAGATAGACGAGAGAAGAAGAAATTCATACCAAACGAAAAGAAAAAAGAGTATCGACAAACAACAG	34.19	31.4286	35	39
NC_000913.2_210	258	AAACGTGGCTGGAAAACCGCAGACAAAAAACCAGTAAAAAATGTCGATCTCTGGCAACGTCTTGATGCTG	30.23	44.2857	68	33	9_9_1_1		YBL036C	190	TGAGGGAGTTCGGGGAAAACTATGTTCAAGAGTTGATCGAAAAGGCAAAATTACTACCAGACGATATCAA	34.19	40	64	29	6_9_1_1		PFB0177c	183	TTAGCTAATGACGTTCTTGTTGTTTTGTTAATATCTGGAATTTCAAGAGCTTATAATATGATTAATGGAG	36.18	28.5714	31	81
NC_000913.2_211	564	ATGGAAGGAGAGACACAACAGCAACAAGGTGAAGCAACAATTCAGCGCATTGTACGTCAGGCAAGTAAGT	30.23	45.7143	67	32	6_9_1_1		YBL035C	1669	TAGATCGTGTTTCTGAGCATATTTTACAACAGCGCAGGTATTACCCCATATTTCCAGGTAGTATTCGTAC		40	62	32	9_9_1_1		PFB0180w	786	GATAATGCAGGGAGTATTGGAACGAATAAGATATTTGATAAGGAACCCAATCATATAAATGGTAACATAA	36.18	31.4286	31	66
NC_000913.2_212	523	AATCAACAGTATGGTCCGACTATAAAAATGACAAACTCACTGACGCTATCTCCCTGCGCTACCTGGTACG	28.25	45.7143	56	29	6_9_1_1		YBL034C	3499	CACCAATCAAAATAAACGGGGACGAGAATATGGGTCAAAAGCAAAGGATCACAGTAAAGAGAGAAAGAGA	32.21	40	28	34	6_9_2_1		PFB0185w	114	TTAGATAGAAATGTACTAGAAAATATTGATAAAGGTTTAGGGGAAAACGAATATGAAAAAGAGGTAGTGG	34.19	30	34	52
NC_000913.2_213	93	GGAAGTCTGGCTTCTTTTGCCTGTGTTAGCTTTGGCTTTCCAGTAATTCTTGTCGGAGGAGCAATTTTAC	28.25	44.2857	53	30	6_9_1_1		YBL033C	137	GGGTCCGGATATCTTTTTACATCTTTACAGTAACAACAGGGACAACAAGGAACATCTAGCCATTGTGTTT	32.21	40	71	31	6_9_1_1		PFB0190c	346	CAAAGGAGGGAATTATAACAGACGAAAAAAGAAGGAGTAGTACAAAGGATGGTAAAAATAAAGAACAAAA	36.18	31.4286	35	46
NC_000913.2_214	404	TATTTTGCCGCTGGTGTGCTACGACTTACGTTTTCCTGTGTGGTCGCGCAATCTCAACGATTATGACCTC	28.25	48.5714	62	31	9_8_1_1		YBL032W	984	AACCTGAATACTGAAATTGAGAAACGTGAAAACTACAAGAGAAAATTGGAAGCTGCCGAAGGAGATGCCA	30.23	40	50	33	6_9_1_1		PFB0194w	206	AGAAAGAGGTATACAAGCTGATTACCAAACAAATATACTAGACGACCCAAATGTTGACAAATATGAAATA	34.19	31.4286	31	55
NC_000913.2_215	300	GAGAAATCTAATCAGATGACGGGGCTGTTCTCGACTATTGATGAGAAAACGTCGCAAGAGAAACTCACCT		44.2857	84	29	9_9_1_1		YBL031W	563	AAAGAACACACCATTGTCAAAGCCCAAGCCATTTATGCACAAACCAAACTTTCTAATGCCCACTACGAAT		40	67	32	9_9_1_1		PFB0195c	465	AATAGAGAAAATTACACAGAAACCTGTGAAGAATATTTTAATAACCCAAGTGAAGAAGATAGCCTGACCT	38.16	32.8571	33	62
NC_000913.2_216	4	TGATTTTGAGTATTCTCGCTACGGTTGTCCTGCTCGGCGCGTTGTTCTATCACCGCGTGAGCTTATTTAT		47.1429	65	32	9_6_1_1		YBL030C	539	CTTAAAATCTGATGGTGTTGCTGGTCTTTACAGAGGTTTCTTACCTTCTGTCGTTGGTATTGTTGTCTAC	30.23	40	60	31	9_9_1_1		PFB0200c	31	TCGAAGTCGACAATATCTTAAAAACGGCAAGAGAGTTTAAGGAAGATACATGTGAGGAGAAAATAAATTT	32.21	32.8571	31	70
NC_000913.2_217	469	ATATCGAAATTCGCGTACCGCACTTTGGTTATGCCGACCGCATTCAGGAGATTCACATTAAAGTGATCCA	30.23	44.2857	73	29	6_9_1_1		YBL029C-A	118	AAAGAAAGGAATTTTTCACTATTTGGTTTATACCGTTGGTTCCGGTCTTCTGGGGAAAACAGTTGCACTG	30.23	40	73	29	6_9_1_1		PFB0205c	3317	TGATACAAATGAGGAACTATGTCATCAAAAGGGACAACGGAATGAAGAAGATAACACATATAATAAAATG	36.18	31.4286	35	46
NC_000913.2_218	511	TTTTCAACATGCTGCTTTCGGACGGGCGCTATGTAATGGCGTATTGCTCGACTAATTTACACTGGATCAC	28.25	45.7143	70	30	9_9_1_1		YBL029W	969	AAGTTAATCAATCAACTGCACGAACGAGTAAAGGTAAAGTACCCCGAATACAACCAGTCCATACTGGAAA	32.21	40	48	30	6_9_2_1		PFB0210c	250	TATTTATAGGTGCTGTGTTAGGATGTGGTTTTTCTGGTTATTTAGTACAATTTGGAAGAAGGTTATCATT		31.4286	33	56
NC_000913.2_219	313	CAGACAGCCGTTACTACAAAGCGATTAATATTGGTTTCCCCAATGCCTATGACCGTGCGCATGGTTATGA		45.7143	70	29	9_9_1_1		YBL028C	198	AATGAAGAAGCTCCCAGAAAAAAAATCAGCACCTCTGGTTGGAGAGACGGTAGACATCACACTTATAAAA	32.21	40	55	31	6_9_1_1		PFB0215c	1177	CGCAAAAATATATCCCTCGCGAGGAGGTTTTACAAAATATACAAAAGTTTCTCCTAAATGAAGAAAAAAT	36.18	31.4286	32	79
NC_000913.2_220	198	GACTGGATCCTGATTTACAAACTTACCGATAAACTTTTACGATTTGAGAGAACTGGAACTCACGCGGCGC	28.25	44.2857	90	32	9_9_1_1		YBL027W	68	GTTAGACCCAAACGAAACTTCTGAAATTGCCCAAGCCAACTCTAGAAATGCCATTAGAAAATTGGTCAAG	83.75	40	95	30	9_9_1_1		PFB0220w	207	GATATTATGAATGACATGATGAGTTTGCTGGTACACCGTTTTTGGAAAGATCAATTTGTTAAAGAATTAG	32.21	31.4286	31	65
NC_000913.2_221	83	GACCATCTCTGACCTGGTTCGCATAACCCTCACAAAGGTCGCGCGTGAAAAGGCATTGCCGTTTGATTTA	28.25	50	78	29	9_6_1_1		YBL026W	215	GAATAAGAACATGGTAGATACGAATTTGCTACAAGACGCTACCAGAAGGGAGGTAATGACTGAAAGAAAA	30.23	38.5714	71	32	9_6_2_1		PFB0225c	3	GGGCTACCTAAGAATAACAAAGTTAACTTTTGTTATGGAAAAGATTATAGACACATTTCAAGAGAACTAG	36.18	31.4286	32	116
NC_000913.2_222	14	GATTCCATCCTTTGTATTGTCGGGATTACTGTTGATTTGTTTGCCGTTTTCTTCATTTGCCAGCGCCACC	30.23	44.2857	42	32	6_9_1_1		YBL025W	89	AATAGATAATGCTGTTCCTATACCGTTCAAAACAAGGGAGGAGATAGATGCCGACGTGGAAAAAGATAGA		40	64	30	9_9_1_1		PFB0230c	2088	GATGAAGATGGAAAGGAAAATGTGAGTATAGATAATGTAGAAGAGTGTAACAAAATGAAGGATGAATATG	34.19	31.4286	36	39
NC_000913.2_223	172	AGCATATGCACTGTATCTGGACATTACCTGAAGGCGATGATGATTTTTCCTCGCGCTGGCGGGAAATTAA	30.23	45.7143	75	31	6_9_1_1		YBL024W	1302	CAAACAAAGAAAATAAAGGTAGAAGAAGTCCAAAAGAAAGAAAGACTACCACGTGACGCGAACGAAGAGC	34.19	40	36	35	6_9_2_1		PFB0235w	1684	ATATAAATGAGAAACTAGAATACATAAAGAAGGAACATGATATAAGCACGTTATGTATAAAGTGCAGGGG	34.19	31.4286	32	95
NC_000913.2_224	1062	GACAGCGCCAGCGTGATCGCTACCCATGTAAATAAGATTGTGCGCAGCTATATTCCTGATTTGTTTAACT	28.25	44.2857	74	32	9_9_1_1		YBL023C	1356	GCAAATTCTATAAAAAGAAGAGAGGGCAATACAGCTAACGAAGGCGAAGAAGGGTTGGATGTTTTCAGTT		40	47	31	9_9_1_1		PFB0240w	1289	ATATATATCTTATGATAATAATATATTGGTCTTGAGTAAAAATGACCCATTCCCATCCCTTTCCCACAAC	38.16	31.4286	33	84
NC_000913.2_225	452	TATTACCGGGCATACCGATGCGATGGCCTACAAAAACAATATCTACAACAACTGGAACCTTTCGGGTGAC	28.25	45.7143	60	31	9_9_1_1		YBL022C	2684	AAAGATCAATGTTTCCATATCCCAGAAAAACCTAAAAGATTACGTTGGGCCTCCAGTCTACACTACAGAC		40	51	28	9_9_1_1		PF10_0001	4283	TAATGTTATACGTGGTAGAAGTGGTGGTAGAAATGGATGTAATGTTAAGGATAATGAAGACAAATGGAAA	42.12	32.8571	33	35
NC_000913.2_226	423	GTGGCACCAGTAAAGTTTCTCGCCAAAATCGCCTCCGACATGAATAAACCCAACGGCCAGTTTGTGATTA	30.23	47.1429	67	29	9_9_1_1		YBL021C	349	TGAAAATCTACTTGGCTAAATACAGGCAACAACAGGCGCTGAAGAATCAACTAATGTATGAGCAGGACGA	32.21	41.4286	57	31	6_9_1_1		PF10_0002	649	CACAGACTAGTGCTTCAACGAATGCGGTTATAAAGGAATATGTAAAACCTATCGTCTCAAATGCCAAATT	38.16	37.1429	29	82
NC_000913.2_227	161	TGAACAAGAGGAGAAAAAGCCCATAAAGGCGCGCTTCCGTCCAAGTGCTGCAAGATTAGAGGAAATTACA	30.23	45.7143	62	31	6_9_2_1		YBL020W	403	ACATCAACGCGTATTTCATCACTCTTCCATTCTTCAGGTGGTCGATTTTTCTTATCTGGCTGAGTATCAT	30.23	40	53	31	6_9_1_1		PF10_0003	789	AAATCTATTGTCTTAGAAGCTCAAAGTGTTACTGAAAGAGCTGCAAAAAAGGCTACTGAAGATGTTATAA	56	32.8571	33	89
NC_000913.2_228	51	CTTGATGCGTTAACGGCGGATTTTATTTCCTATAAGCGTGACGGTGTTTTGCCAGATATATTTGGTCGCG	30.23	44.2857	70	30	6_9_1_1		YBL019W	441	TTAGATCCCGATTTAGATGAGAAAAGTGCACTGGAACTAGATTCAGAAGGCAGATGTGTTATGGTTGAAC		40	67	32	9_9_1_1		PF10_0004	710	TTCTGAATATATCAGATCGGATTGTGGAAATATTTTATCTTTATCTAGCAGGAAGAATCCTATTTGCACT	34.19	31.4286	32	90
NC_000913.2_229	229	ATATCGATATGTTATTTGTTGACCCTGAATACACCCGCCGTGGGGTTGCCAGCGCTTTGTTAAAACCTTT	28.25	44.2857	60	32	6_9_1_1		YBL018C	327	GAGGTTACTGACGATGACCGCCTATGGCTGAAAAAAGTAATGGAAGAAGAAGAACAAGACTGTAAATGTA	34.19	40	55	32	6_9_2_1		PF10_0005	769	TTTCTAGTACAGGCGATTATACTCGTGTCATAAATTTTAGTAAACTTATTATTCAAAAACGTGGGGCGAT	38.16	32.8571	29	82
NC_000913.2_230	61	CTGATGACCTGTGGATCGAGAGTTTAGCGATCCAACAATTACACACCACGGCAAATTTACCCAACATGCA	28.25	45.7143	82	32	9_9_1_1		YBL017C	2115	CCAATGACAGTCAAATCAGTGGATATTTCGTGTGAGGGAGTTCCAAAGAAGGGAACGAATGATAAAGAAA		40	59	31	9_9_1_1		PF10_0006	709	TATCTGGATTGGGAAGTAATGTGGTATTTGTTGAAGAAACAAAGGTTATAGAAGCAACTGTAAAAACTAT	32.21	31.4286	31	72
NC_000913.2_231	56	TCTCGATGGCGATAACGCATGGGCATTAAGCGAAAGCTGGTGTGGCACTATTCAGTGGATTTGTCCGAGT	28.25	50	70	29	9_6_1_1		YBL016W	988	AGTTTGATCACTACAAGGAGGCACTAACGACGAAAGACCTCAAGAAACTCATTTGGAACGAAATATTTAG		38.5714	65	30	9_6_1_1		PF10_0007	144	GAATTATTTAATGAGAAGAAGAATATATTTACAGAAAGGATGAAAAATCGAAAAAGATTATATGTACAAC	52.03	22.8571	34	68
NC_000913.2_232	251	TAACGACACCGTGCATGACTTCACGAAAGATCCTATCCAGCCTTATATTGATGGCGAATGGGTTAAAGCG		45.7143	73	30	9_9_1_1		YBL015W	1486	ATGAACCACACATGCTAAAGAATGCTTTCAAGTTCCACACCAACTTAGCTGAAAAGGGTACAATGAAGGT		40	82	30	9_9_1_1		PF10_0008	17	CCATTATGTAGGATATTATTCTGAAGAAGAAAATATGAAAAATACACTGAAAATTTGTTCCGTTAGACAA	48.07	27.1429	32	80
NC_000913.2_233	248	CTTCATCGTTATTGATGACCTGGTGGATACCGGTGGTACTGCGGTTGCGATTCGTGAAATGTATCCAAAA	30.23	45.7143	74	29	9_9_1_1		YBL014C	1641	TATTACTATGCTTTATCAAACACTCAAAACTCCGAACCGAACAAACAAGAAACCCCCATCATTGTCGACC	30.23	40	51	33	6_9_1_1		PF10_0009	63	AACAATTATAATATAAGATTCACTCAAACGATAACACAACAGACATCCACAAAATCAAGACACTTAGCAG	36.18	31.4286	34	52
NC_000913.2_234	965	CAGTCGTTTGGGGATGCATGATGCTTCCGATGAAGCGTTGCGCGTGGAGCTGAATCGCTATTCATTAAAA		48.5714	78	30	9_9_1_1		YBL013W	982	AGTGTAAAGTGATGAGAGACGCACGTCTAGATAATGGCAGTAAACCGGGCATGTTCAAATATGATGATAT	32.21	40	62	30	6_9_1_1		PF10_0011	0	ATGATATACCACAGAAGGATTATAGCTTATCTCATAAATCATCTACCATTAGGTATATCCCTTACAGAAG	54.02	32.8571	31	112
NC_000913.2_235	0	ATGACGTTACCGAGTGGACACCCGAAGAGCAGATTGATCAAAAAATTTACCGCACTAGGCCCGTATATTC	28.25	45.7143	74	29	9_9_1_1		YBL012C	291	CGCCCCTGTGCTCTTTTTACTATATATTTAATTCCGGGCTTCCTACACTTAATTCACTCTGTTATGAACT		38.5714	52	31	9_6_1_1		PF10_0012	34	TAAATAAATTTAATGACGAATGGACTACGGAACATAAGGAAAATATGTTGGATATACCGGAATCAACTCT	54.02	31.4286	33	77
NC_000913.2_236	498	AACTTAACCCTGCAATATCAAGGGAAAAACGAAAACCGCGACGTTAAAAAGCAAAACGGCGATGGCTTCG	30.23	44.2857	56	31	6_9_1_1		YBL011W	1569	ATATATGTTTTTTCCGGGTCTTACATCTCGTGTGTTATAGTCACGTATTCCGCCTTAATCGTGGGTGATA	30.23	40	59	32	9_9_1_1		PF10_0013	418	ACAAATTAAGAAATACTTTACGTCTTATGAACGAAAGATATGCTGATAGTATAGTAGATACTATGGATCT	32.21	28.5714	33	84
NC_000913.2_237	240	AGTCGACTGATTCAACTGTGGGAACAGCTGTTTTCGATTTATGGCATTCACGTCGGGCAAATGCTGCTGA	28.25	47.1429	86	31	9_9_1_1		YBL010C	392	TACGAAGAGGGAGGAAGAACCGTTGAATGATGAGTTGTTCAAAAGGATATGCGATGCAGTGGAGAAAAAT	30.23	41.4286	46	30	9_9_2_1		PF10_0014	343	AAGTCCAATATAATGATATATGGAAAGGAATCGTTTTGAGCTTTTGTACAACAGTAGGAACAGAAGTGGT	34.19	34.2857	30	69
NC_000913.2_238	886	CAGGCCCTGCGAAGGTGGTTGCTGTTAAAGCCGAAGAGTATGACGATGAGTTTCTGTCATTAGATTTGAA	30.23	45.7143	54	29	6_9_2_1		YBL009W	336	TCTTCAAACAAAGAAAATGTATCTCAGTCGGTGCTATCGGAAAACAAGCTGCTCTCTCCATCTAAAAGGT	30.23	40	49	31	6_9_1_1		PF10_0015	3	GCTGAACTCTTTGAGGAAAGTGTTGCATTTATTAATAGTGTACCTAAGAATGTAAATTTGCCTAATGATA		31.4286	32	122
NC_000913.2_239	198	GTAGAAAAATACGAGCTGGTTCGTATCGACAGGAAGGGATTTAGCTGGCAGGAACAATCTCCTTATCTCC	28.25	45.7143	83	28	9_9_1_1		YBL008W-A	7	TGAACCCTTGTACTGTTATCCTCTGTAAGTCGTTATTTTTCTTTTGCCTTTTTCAGGTTGACTGCTACTG	36.18	38.5714	62	33	6_9_1_1		PF10_0016	18	GCTTCTGTTAACTATGTTAACTCATTACCTAATAATAAACCATTGTCAGTTGAGACTAAGCTAGATTTAT	34.19	30	30	103
NC_000913.2_240	114	AAGTTCAGTGACATCGAATGCCGGAAGCTGGATGAAACATTCCCGCACTTTATCCTCCAGATGGAATCGA	28.25	47.1429	100	28	9_9_1_1		YBL008W	2155	GGTGCCTAGCTTCAGCTAATGGCTCTATTTACATACTTTCATACAATGGACAGCAGAGAATCCCAAAAAT		40	69	32	9_9_1_1		PF10_0017	462	GAAATTCCACCAAAACGTGTTCTTATTAATTTGTGGTATCAATCCCTAAATATTGCTAAAGATATGAAAG	34.19	30	31	78
NC_000913.2_241	133	AATGGCTGCGACTGCATATGGCCGCGCTTGAGCGGGAAGAGTTCCGGGTGTTGTATCTGGACAACCAGAA	30.23	55.7143	67	29	9_6_1_1		YBL007C	1749	CAGGAGGAAAAAGAACGCGATAGGAGATTGAAAGAGCGTGAATTATACGAATTGAAAAAAGCCAGAGAAC	30.23	40	40	32	9_9_1_1		PF10_0018	628	TAAGAAATGAGTATTTAAATTGTTATGGTATGCCTGAATGGGCTGAAAAGAATGGAGAGGAAAACGAAAA	32.21	32.8571	32	52
NC_000913.2_242	245	TGACAACGATGAGACATGGCGTCTGTTTAACTGCCTGAACGGTAACGATGCCCAAATGAGTGCAGAAGCA	28.25	48.5714	72	30	9_9_1_1		YBL006C	415	ACATAGAGAGCCCCAGGAATAGCGAGGCTAAAAGGAAAAGAAAAGTGATAATATGCAAACGGTGTCAATC	32.21	41.4286	45	31	6_9_2_1		PF10_0019	231	AACAAAGATGAAGGAAATGATAAAAAAGGAAGCAATGATTCTAAAAACAAATCACAAGAAGGAAGCACAC	36.18	31.4286	36	55
NC_000913.2_243	31	CTTTCACCCGGAGACAAGCGCAAGCGGTCACTACCACGTACAGCAATATCACACTCGAAGACGACCAGGG	30.23	55.7143	56	30	9_6_1_1		YBL006W-A	41	AAGAAAAACATCGTGTGTCTCTAGAGCAGCTTTGCATTCTAATGTGCGGTGGAAATGGTGCGAAAAGTCG	32.21	44.2857	81	31	9_9_1_1		PF10_0020	812	AAAAAGGAATACAAATGGAGGGGATATAAAAAATGAGAATGGAAGTACAAAAAAGGGTAAGTGTGAATCT	34.19	31.4286	34	27
NC_000913.2_244	182	TTTCTATCAGCATTCAGTCTTTCTTACCCTTGCCGATGACAAGATGGTCAGTTCGCACGATGACGACACT	28.25	45.7143	86	31	9_9_1_1		YBL005W	2404	AAGAAGTTGAACCGGGTCTAAGTGACCTTTTGCGTGAGTTTTTTGATACCCGCTCTTTTATTTACAGGTA		40	64	30	9_9_1_1		PF10_0021	135	GATAATTATCAGACTTTGAGAAACAAAAACAGTGAACATAAAGAGAATGATTCACATCAACAGAAGGATG	32.21	31.4286	33	81
NC_000913.2_245	769	ATACCAAAGAAAAATACTTTGAGTACGCCCATGACGGCAAACTGATGGGGCAGCTACTGATACCCTCGAA	63.93	45.7143	76	30	6_9_1_1		YBL005W-A	5	ATCCCAACAATTATCTCAACATTCCCCGATTTTTCATGGTAGCGCCTGTGCTTCGGTTACTTCTAAAGAA	123.4	41.4286	51	29	9_9_1_1		PF10_0022	196	GTGATACCAATAAAAATGAAGAACTTGGTAAAAAAGTATGGAATAAATGTTGTGCTATAATTACTGAAGA	34.19	27.1429	34	75
NC_000913.2_246	332	TTCGTATCAGATGTTGCCGGGACTATTTCGTGCGGTTTGTCAGAACGGGCTCGTCTGCGGTGAGTCGTTT		52.8571	73	30	9_6_1_1		YBL005W-B	5	ATCCCAACAATTATCTCAACATTCCCCGATTTTTCATGGTAGCGCCTGTGCTTCGGTTACTTCTAAAGAA	123.4	41.4286	51	29	9_9_1_1		PF10_0023	236	AATGACAGATTTAAGTACTAGTCGATTTTTATCCGAACCACTATTAGAATTCGATACTGTTTTTGATGTG		31.4286	31	88
NC_000913.2_247	41	TGCTGATCTGCCGCAATGGGTATCAGAGCGGCTTCTGCAGCAAATTAACCAGTTAACTAACTACGAGCCA	36.18	48.5714	80	30	6_9_1_1		YBL004W	7376	TGCTGATAAAAAGTTGAGAAAGCATGCGAGATCGAGGGAAAAGAGAAAGCATGAAAAGGATGAAAATGGG	30.23	40	46	34	6_9_1_1		PF10_0024	325	ATTGTGGTGGTCTAAGATACAAAAGATTATTAGCAGAACCAATTTTCGGATTTGATGTCATGTATGATTT		31.4286	32	80
NC_000913.2_248	570	TGCGATGTGCAGTTGTACCAGTGGAAAGGATGGTTTGAGGCGAATAAGATGACGCCACCCAATAATTATG	28.25	45.7143	51	30	6_9_2_1		YBL003C	134	TGGTTCTGGTGCTCCAGTCTATCTAACTGCTGTCTTAGAATATTTGGCTGCTGAAATTTTAGAATTGGCT	91.68	40	79	31	9_9_1_1		PF10_0025	131	TTATAACAATGACGGAAGTAAACAAGTGAGATGTAAGAGATTATTAAGCGAACCTGCTGTAGAATTTGAT	34.19	32.8571	31	66
NC_000913.2_249	178	ATGAACGGCAGGGCAAAACACCAAAAGCCTCCCCCATTACCCCGGAACAAATTGAAATCCGTGAGCTCAG	54.02	51.4286	60	31	9_6_1_1		YBL002W	46	AAAAGAAGCCAGCTGCCAAGAAAACATCAACCTCCGTCGATGGTAAGAAGAGATCTAAGGTTAGAAAGGA	34.19	42.8571	54	33	9_6_1_1		PF10_0026	1518	ACATCAAACGAACAAGAGGAAACAAGAAATACAAACAATGAACATAAAGAAAATGAAGTAAACATGGACC	36.18	31.4286	36	29
NC_000913.2_250	949	CTCAGAGTCCTTGGCAGCGGGGAACAAATGAGAATACAAATGGGCTAATTCGGCAGTACTTTCCTAAAAA	131.3	44.2857	57	31	9_9_1_1		YBL001C	26	CGTGTGTATGGTCCCTATTGGCACCGACTCTGCTAGTATTTCTGATTTTGTTGCACTCATTGAAAAAAAA	30.23	40	63	31	9_9_2_1		PF10_0027	287	CCAACATACTGGAATAGAAGCAGTAACTGAAGATATATTTCTCCAACCATTTGTTATAAACAACAAATTG	34.19	31.4286	31	85
NC_000913.2_251	354	ACCTATAGTGTGCCCGGAGTTCAGGGCGGGCATGGATGCTTAAATGAACCGCGAGTCTGTCTGGAATATT	30.23	51.4286	68	29	9_6_2_1		YBR001C	2185	GCGTCGCTACAGAAGGCTTTGGTTGGGTGAACACAAGTTATTTGCTCGGATTGAAATATATGAATAATCA		40	55	29	9_9_1_1		PF10_0028	647	GAGATATGATAGAGTAAGAAAATCAACAAGTGTATCAAATAGTGAGAGAAGACGTTATAGAAATTCACCT	32.21	31.4286	34	64
NC_000913.2_252	956	TAAGACTAAAATCCCCCATGTTAATGACGGCTTTATCTTTCTGGGGCACAGGCTCATTCGCAAACGCAGT	28.25	45.7143	78	28	9_9_1_1		YBR002C	592	GGGTACCCCCTTTAGATTTATTGATTAGGACAAGTGGCGTTTCCAGATTAAGTGACTTTTTGATATGGCA		40	60	31	9_9_1_1		PF10_0029	87	GATAATCCCAAAGATGTAGTTAGCACAATGAAACAGCATAATTCGATTAAAAATAATAGTAGTATGGAGC	34.19	31.4286	33	67
NC_000913.2_253	775	AGGTAAGAACCTTGAAACAGCATCCACGCAAGAACAAAACGGCCATCAACATCGAATACATGAAAGCCAG	139.3	44.2857	42	32	9_9_2_1		YBR003W	494	TGACAAACAAAGAGGGATTTTACCCAAACAGAGAAGATTAGCAGAGATTGTAGAGATGATACACACTGCG	30.23	40	53	31	6_9_1_1		PF10_0030	282	TTATTTGGTCGTATAGCAGAACCTTATTATCCTAAGGCAGTCGAACAATTTAATCATTTTAAAGAACCAT	36.18	31.4286	30	86
NC_000913.2_254	1292	GCAGAGAATTGCGTTGTGGTGCGGGTTACCGTTTGTTGCGTTGTGCTATGGTGCTTATTTCCTTACTCAA	28.25	47.1429	43	30	9_9_1_1		YBR004C	612	CCTTACTCCTTTATCAGCATGGCTTGCTTTACCTTAGCATCCTTGAATCGTTCAAACTGTGTTTTGTTAG		40	57	29	9_9_1_1		PF10_0031	2095	TTAAAAATCAAGAACTCTCCAACATTATATCCAACCTAAGTACACACAAAAAACAATTGACTCAAGCTGA	32.21	31.4286	34	57
NC_000913.2_255	106	ACAGCCTGTGGTCAGCCAAAGTGCTGGTAGAAAACCCGGAGCTTATCCGCGAAGTGCATCTTGATTACTA	30.23	50	69	27	9_9_1_1		YBR005W	13	CATACGAAAATGAGGCGATAAACGAGGTGAAAAAGGCAGATAACCATCACGTTAGCAAATTTGTGACTAG		40	62	31	9_9_1_1		PF10_0032	2835	CAACCAAATACTCAACAACATTATGAAACAAATAACATAGATACTGATAACCAGAGGAACAAAAATAACG	34.19	30	32	51
NC_000913.2_256	29	CAACGTCACTAAACGATTTGGCAGTAATACGGTAATCGACAATATCAACCTCACCATCCCGCAGGGGCAA	30.23	47.1429	60	29	6_9_2_1		YBR006W	1037	TGAAAAAGTTGAAAGACATAAACAGGATGCCATTGATAAGGGAGCAAAAGTTGTGCTTGAAGGTGGACGT		40	57	35	9_9_1_1		PF10_0033	2	GAGTCAATCAAATAATAAAATAACAAGAGCACAAATAGATGGTATCAAAAGTTCGGAACTCGAACTTTTC	36.18	31.4286	32	78
NC_000913.2_257	247	TAGCGATTGCCTACGGTTCCATTCTGATCGTGGTGATGCTGGCGATTATTTTCATCTTTGACTGGCTGAT	30.23	45.7143	56	31	6_9_2_1		YBR007C	972	ACAACAACCATCAAACCATCTCCTAAACGGTCTAATTCCTCTACCTCGACGATAACGAAAACAAATACCA	30.23	40	51	33	9_9_1_1		PF10_0034	2232	TATATAGAAGAACAAAATTATACAACATTCATAACGGAAGATGTAAACCCATACAATTCAGACGATTCGG	36.18	31.4286	32	84
NC_000913.2_258	423	AAGTCGCTGTCGTTCTCAAAATCGGTGGAGCAGCATGACAAAGTCATCGGGCATTATCTGAACATAAAAC	139.3	44.2857	62	31	9_9_1_1		YBR008C	82	TACAGAGTGCCCGTGAAGATGAAACAAGAAAACCCGAGAATACCGATAAAAAAGAATGTAAACCCGACTA	34.19	40	26	33	6_9_2_1		PF10_0035	191	AAGGAAAGAAACGAATCGTCATGTGATTTATAGAAAAAGATTTGAGAGAGATTTGAAGTATGCACTACAA	38.16	31.4286	32	57
NC_000913.2_259	105	CGTAAAACATGGCAACTGCAGTTCACTTACACCGCTTCTCAACCCGGTACGCACCAGAAAATCATTGATA	139.3	45.7143	86	29	9_9_1_1		YBR009C	23	TAAAGGTCTAGGTAAAGGTGGTGCCAAGCGTCACAGAAAGATTCTAAGAGATAACATCCAAGGTATTACT	115.5	40	63	30	6_9_1_1		PF10_0036	126	AGTCAAATTGCTGAAGATGTAAATGGAAAAGTTTGTGGATATTCTTTAGGGAAACTTGAAGAAGATAATG	34.19	31.4286	31	79
NC_000913.2_260	246	CGTAACGGGCTGACTGGTGAAGCCGATACGCTGGGCAGTCATGGGTATGTATATATCGCAATTTTGAATC	28.25	48.5714	60	29	9_6_2_1		YBR010W	292	AAGCCTACTTAGTCTCTTTATTTGAAGATACCAACTTGGCTGCCATTCACGCCAAGCGTGTCACTATCCA	67.89	44.2857	94	30	9_9_1_1		PF10_0037	2980	ATAACGTAAAATATAAGGACACAGGTGAGAATAAGGTAAAAGATAAAGGAAAAGCAAACGTTATATCCCT	32.21	31.4286	33	51
NC_000913.2_261	940	AATACGATGAAGGGGTGATGGTCAGGAAAGTGGATATCAGCGGAAAGCTGAGCGTGAAAGGGGTAAGTCT	30.23	48.5714	44	31	6_9_1_1		YBR011C	570	AGAATTTACAAAATCCCAGATGGTAAGCCAGAAAACCAATTTGCCTTCTCCGGTGAAGCTAAGAACAAGA	30.23	40	65	30	9_9_1_1		PF10_0038	183	ATAACTACCAGAAAATCACCATGCGGAGAAGGTACAAATACATGGGATAGATTTGAATTAAGAATATATA		31.4286	31	80
NC_000913.2_262	748	AGACCTTGCTGCAAATTCCGCAGATGTATCAGCTGGATACGCCGTTTGTGAACGTGATTAAAGAGGCGAT	32.21	47.1429	92	30	9_9_1_1		YBR012C	260	AAGTGGAAATGGGCCATATAAGAATATCTGGGATATGCCTTGCGGAGAATTACAACAACACATTGGTTAC	32.21	40	79	31	9_9_1_1		PF10_0039	114	GATGTTGTAACAAAAACCGTTGAAGTTCCAATTATTAAGACGGTAGAGAAATATGTCCCAAAAACTATTA		31.4286	32	81
NC_000913.2_263	1870	TGCAGTCGGTGAGCGGCGGCACCTGGAAAGGCTGTATTTATGACACCGATAAAATTATCGAGGTAATTAA	30.23	45.7143	80	29	9_9_1_1		YBR012W-A	640	ATGATGAACTCACCTTCTTGTATAACGCTTTTCAAATATTTGCTCCCTCTCAATTCCTACCTACCTGGGT	131.3	40	62	31	9_9_1_1		PF10_0040	3357	CAACCAGAAGATAAACATATGAAGGTGGATAAAAATCAGAAATATGGTATAAATCAAGTAGAACACAAGG	34.19	31.4286	34	50
NC_000913.2_264	927	TTCGTCACCCCGGCGGAGCACATCGCGCTCATTTTTGCCCTCAACATCCTGTTCCTGTTCGTCTTTAATA	32.21	51.4286	46	32	6_9_2_1		YBR012W-B	3267	ATACACCGCTTCACCTCCGATCGGATACTTCCGTCATCAGAAAGTAATTCACTACACCATGTCGTTCCTA	75.82	45.7143	72	30	9_6_1_1		PF10_0041	1008	TTAAATATATGTGAATGTTGTTGTTTAGTAGTAGATGTGGTAGACGGATGTATGTATGTCACGGAAAATA	32.21	31.4286	34	48
NC_000913.2_265	1242	AACAGCAAAAACTGGAGCTACTGCTTTGTGGACTACGAGGAGGGACAGGGTAGAACCATCAAAGTTATCC	30.23	47.1429	82	29	9_9_1_1		YBR013C	46	TGGGTAGCTATGCATGTCTTGAAAATAGTACGCAAAAGGGTATTGAAGGGGTAACTCTCTCTCATAATAG	30.23	40	72	33	9_9_1_1		PF10_0042	689	TATAGAAAAAGAAACATGGCTTAATGACGATACCTTAAATAACCGTTGGAACTATATAAAGAAAACTACT	34.19	28.5714	33	70
NC_000913.2_266	71	TAAGATCACCGACATCAGCAAACTGATGGGGCTGAGCAAGAGTACCCTCCACTCGCTGCTAAAAACCCTG	30.23	51.4286	69	30	6_9_1_1		YBR014C	181	CTGTCCATGATACAGTAAATACACAAGATAAGGAAGCCGAAGAAGTTGATAAAAATAGTGGGGACGCTGA	34.19	40	45	31	6_9_2_1		PF10_0043	510	GTAAACAACCTAAATGAAAAGAAAGAAATCAAAACTGAAGCTCTAAATTTAATCAACCCTGAACAACGTC	38.16	31.4286	36	49
NC_000913.2_267	76	TTGCCGCACAGCTCAAAGCCGATAAAAAAAATGGCAAGGAAGTACAGAAGCTTACCGGTAAAAACATCGC	32.21	44.2857	56	32	6_9_1_1		YBR015C	1685	TGACCTTTTAGGGCAGGATAAAACGGAATGGAAAAGAGTGTGTGGTTACATCACCGATAGATTAGCATTT		40	58	30	9_9_2_1		PF10_0044	1155	ATTTATATGTCTACATTTCTGTACACAACTAATAAGTATGTTGTTTGTGTGTCTTCATTCATTGAGGGAG	32.21	31.4286	31	84
NC_000913.2_268	423	AAGTCGCTGTCGTTCTCAAAATCGGTGGAGCAGCATGACAAAGTCATCGGGCATTATCTGAACATAAAAC	139.3	44.2857	62	31	9_9_1_1		YBR016W	316	GTAACGAAGGTTGTCTGGCTGCATGTCTGGCTGCATTATGTATATGCTGCACCATGGATATGCTATTCTA	30.23	44.2857	99	32	9_9_1_1		PF10_0045	162	GTTAGTAATAAAAGGAAAGGAAAAATGGGAGAAGGGTATGTAAAAAAGGATGAATATGATGATAAGAGTG	40.14	31.4286	36	32
NC_000913.2_269	105	CGTAAAACATGGCAACTGCAGTTCACTTACACCGCTTCTCAACCCGGTACGCACCAGAAAATCATTGATA	139.3	45.7143	86	29	9_9_1_1		YBR017C	1046	CTTGGAGGATAAAGATGAGGACATCAAGCCCATTGCACCCCGTATTGTGAAAAAGAAAGAGGCAGGAAAT	30.23	44.2857	41	30	9_6_2_1		PF10_0046	1026	AAGAATTTGAAAGTAGAAACATTAACAGAAGAGAGAGCAAAGGAATTAGAATCATGTGCAATATGTAGAG	32.21	31.4286	34	49
NC_000913.2_270	607	TCGCCGAAGTAAAGGGTAAATTACGAGTGTTAGATTTGAAACGGCAGGATGTGCAGGATGCTGTTGCTAC	28.25	45.7143	60	31	6_9_2_1		YBR018C	139	CTCCATTGTATGATCCAAAATGCTATCTATGTCCTGGTAACAAAAGAGCTACTGGTAACCTAAACCCAAG	30.23	40	72	31	9_9_1_1		PF10_0047	409	CTCCAAGAAGAAATGTGTCAGTAGATAGAAAAAGAGGAAATGTATATGATAGGAATAATGAAGATAACGT	34.19	31.4286	33	45
NC_000913.2_271	326	TCACATTTGCCTGTTGTTCAACAAAGACGCTTACTACCACCTCGGGGATTACGATCAGGACGATAACCTT	28.25	45.7143	58	30	6_9_2_1		YBR019C	1520	TACTGTGAACGTTGCCCAAAAAAGTTTGGAAATGGTATATAAAGGTAAATTGACTGCTGGTGAAGCGACG	30.23	40	64	34	6_9_1_1		PF10_0048	2	GTCGACGGTTGAAGAATTAAAATTCATTTGGAAGTTTTTATTCTCTCATATGAATACTGAGAAAAGTAAA	36.18	28.5714	32	102
NC_000913.2_272	423	AGCTACCATCCAGCTTCAAGGATAGAGCCTTCTGCTGAAAGTTGCTTGTCTTTTTTGATTGCTCGTCAGG	28.25	45.7143	83	31	9_9_1_1		YBR020W	44	TTCTAGCGCAAAGGAATTACCAAGACCATTGGCCGAAAAGTGCCCGAGCATAATTAAGAAATTTATAAGC		40	74	31	9_9_1_1		PF10_0049	1053	GAAGAAAAAATTAACAGAAATAATGATAAACGTACCAACCGCATAAGCAGAAATGATCAAAAAAACGGGA	34.19	31.4286	35	38
NC_000913.2_273	764	GCCAGTGCTCCGCAAAACAGATGTTTCCAACCGTGTTAATGTACCGGATGACATCATTATAAACCCATAC	28.25	44.2857	77	30	9_9_1_1		YBR021W	1684	GATATGGCTTGAGTTTTTCTTCTTATACTGCTCTGTGTTACTTCTTCCCTGTACCTGGGTGCCCTGTTAA	30.23	42.8571	39	34	9_6_2_1		PF10_0050	525	ATTTTACACTCGTCATCTAAAGTACACACATTGCCGTTACATATAGGATATGAAATATCACAAGATTACA		31.4286	29	84
NC_000913.2_274	332	CGACCCCGAGCCCGAAACGTTTCCTTCTGCCTTCATTACTACCCCTACTAATTCAATAATGCTTAAAGCT		45.7143	62	33	9_9_1_1		YBR022W	122	GCGCTACCCAAAAGCAGAGAAAGATTACGTTGAAGTATGCGAAAAGTATGGTTCTAATTTACTAGGCAAA		38.5714	65	30	9_6_1_1		PF10_0051	233	TTCATTTTGGTGGGGTTATAATGCCAGTATCTGCAATTTTCTATCATTCAGCTTTTTAAGACTACTATTT		31.4286	32	75
NC_000913.2_275	262	ACATTAACGACTGGAAGATTGATGATGCGAGAGCCGAGGCAAGACGGTTACAAACATTGATCGATACAGG	28.25	45.7143	57	32	6_9_1_1		YBR023C	603	AAGGTTGCTTTAATTTCTGTCATCTTGTACATTGGTGCGATTGTGGCTTTCCTGACTTTTGGTTTCACTA	30.23	38.5714	41	30	9_9_2_1		PF10_0052	889	CCTATCTTTACTATTCTCGTGTACCCAGTCACATGTATTTATCTAAGAACAAACCAAAAATTTCTCATTA	32.21	31.4286	32	65
NC_000913.2_276	285	CTGCTTGATGACTTTCTTCCACAATTTCCGGGCTTCTATCTGTATTTCCCACAGCGTCGCAATATTGCAC	28.25	45.7143	62	33	6_9_1_1		YBR024W	829	AACAAATTCAGGCGTATGTGCCAAAGGAAGAACGGGAGCGTAGGTCAAAAAAATGGTACTCTTTTATCTT	30.23	40	56	31	9_9_1_1		PF10_0053	2173	AGGAGAATATATCTCTCGACATGTTGGAAACAAGGACGACAAAATTTATGCTTAATGGGTTGATAAAAAT		32.8571	31	82
NC_000913.2_277	557	TCTTGAGGCGCAGGCAACCGCGAGTCTTGCAGCAGCCACAGGCTATGACAGCCATATCTTCGATCTTTTT	28.25	52.8571	70	32	9_9_1_1		YBR025C	710	TTACATCAGAAAGAAAAACAAGCATCTGCTAAGAATCAAGGAATGGGTAGACAAGTACTCTCCAGGTGAC	32.21	40	58	31	6_9_1_1		PF10_0054	3313	ATGAATTAGAGAGAATAGTTGGACAAGCAAGAACTAAGCAGTTGATACAGGAAAAAAATGGAAAAATTAC	34.19	31.4286	31	54
NC_000913.2_278	1705	AAGAGAGCATTGAATTCGGAACACTGAGCAAAGAGTACCAGCAGTCGACCTTTGCCGGGCATTTTGTGGA	30.23	48.5714	69	29	9_9_1_1		YBR026C	152	AATTGTGTTAAAAACTTTGGCCTTTCCCATAAACCCTTCGGATATCAATCAGTTGCAAGGAGTATACCCG		40	71	32	9_9_1_1		PF10_0055	744	GATAGTACAATGGAAAGGGAAAATATTAAAAAGGAAAATCCGAAAACAAAGGACAATTTAATTGATGATG	44.1	28.5714	34	58
NC_000913.2_279	118	TGGAAATTGAAACGCCCACCCACCTTATCGATGTGAACGGCCTCGGGCTCGATAAGATTGAAGTGACCGA	28.25	51.4286	96	32	9_9_1_1		YBR027C	152	TATTATTATCATTATTGGACCCCGCCGGTGCTTTTTTTTTTACCTTAAAAGAGTGGTTCTCCTCCAAGGG	32.21	40	66	31	6_9_1_1		PF10_0056	196	AAGAAGGGAAGGTTCTCGTAACTACAAGTCTAAAAACTGGAAGGGGCATAGAAATATTAAACAAATTAAT	36.18	32.8571	32	60
NC_000913.2_280	493	AAATTTGCTCATCAGTAGCGGTGCTAAAAGAGATTCAGGACGGCATTCCCAGTCACGTCACGGTCGATTT	32.21	47.1429	70	30	6_9_1_1		YBR028C	1213	AAAGGTGGAATGTTGACAAATACTGGGCCAAAACCGGGGCTAATAATAAGCCTACTAAGTCTAAGAAGAA	30.23	40	64	33	9_9_1_1		PF10_0057	3014	ATTAGTTATGTTAGGTATAACACCATTTAGATTAGAAGTACAATATCGCATGCATCCAGCTTTAAGTGAA		31.4286	31	66
NC_000913.2_281	383	ACTCTGGCAGGGCTTACTGGCAGGTGCTTTAGCCCAACTTTTTGTTCATATGATTTCATTCCCTCTCATG	28.25	45.7143	61	29	6_9_1_1		YBR029C	255	TGGTGTATAGTGCTGATTTTGGGCTGCCAAATTGCTACTTTTAAAGAGTGTATTGCCGTAACAAGTGCAT		40	71	30	9_9_1_1		PF10_0058	2534	AAATAGAAAGAGAATTATAGAAGGTAGGGAAAGTAGTGAAGAGAAAAATTCAGGGAAGCAAAAATATGCA	40.14	31.4286	35	37
NC_000913.2_282	0	ATGAGCAATCTGAATCCATGCATGACGTGTGGTGCCTGTTGTGCATTTTTCCGCGTCTCTTTTTACTGGG	28.25	47.1429	64	29	9_9_1_1		YBR030W	43	TTGTTGCTAATTGCAATGGCAGGTTTGAAGATTCCAAATGTGATATAAGAGAATCGCCTCTCGGTGGATT	30.23	40	66	31	9_9_1_1		PF10_0059	545	TACAGGACAGAAAATTCAATACATTTTAAGCTGCATAAGAACGTCAACCATTCTCAAAAGCAAAATAAGA	36.18	31.4286	32	80
NC_000913.2_283	606	CATCAGCCTGAGTTACGTCAGCCGGGGAATCACTATCTGGTCTATAACGACAAATTCATTAAGATTAGCG		44.2857	70	29	9_9_1_1		YBR031W	1018	GTTCCAAGAAGGCTGAAAAGACTGGTACCAAGCCAGCTGCTGTTTTCACCGAAACTTTGAAACACGATTA	105.6	44.2857	118	31	9_9_1_1		PF10_0060	709	GTGGAAAAATAGAAGGAGGATTAGAAAATTATGATGGAAAAGGTTTGAAATTAGAAAAAGGAGTTGATCG	38.16	31.4286	34	46
NC_000913.2_284	299	TGATATGTGGCTGGAAAATTCACCAGTTTCATCTCCTTTAACTGGCTTGCGCTGCATCAACTGGTACGCT	28.25	45.7143	74	30	9_9_1_1		YBR032W	190	CGAAACTCGGTTTCGAGCAGTCCGTTAACTTAAACTACAGTGAAAATCATTGGTTAAACAACACTCCATG	32.21	40	78	30	6_9_1_1		PF10_0061	8	AAAAACCTCCAAAGATGGAAAAGTATCCAAGTACAAAAACCATAATAAGGATGAAAAGTATGATGAGAAG	36.18	31.4286	34	49
NC_000913.2_285	1607	TATTCAGCGCTATAACAACGGCGACAGCAACGCCAATACAGGAAAATATATCGCTCTCGATCTCTCGCTA	30.23	45.7143	67	31	6_9_1_1		YBR033W	883	TAACTGCGGGATTTCCGAACAAAAAATTAGGCACAGATGGTAGAAGTGACAAATGGGACAAAAATTCGAC		40	49	31	9_9_1_1		PF10_0062	454	CTTGGTCCAAACAACTTAAGAAGAATTTCTCCTTTGAATATATACACCTAGAAGATGAAATCACTATATG	32.21	31.4286	31	91
NC_000913.2_286	84	TTTATGAACAGTGACAGCAGCACGCTGAGCAAAACGATCAAAAACAGTACCGACAGTGGTCGCCTTATCA	28.25	45.7143	64	31	6_9_1_1		YBR034C	15	GTGAAAGATTCTGCTACAGAAAAAACCAAGCTAAGTGAAAGCGAACAGCACTACTTCAATTCGTACGATC		40	68	30	9_9_1_1		PF10_0063	253	ACAGAATTAATAGAAGAATCCCCAAAATTACCATCGTCCTAAAAAAACACCCAGATTTTGTAGCAAACTA	32.21	32.8571	32	64
NC_000913.2_287	164	CCAGTATGCCGAAGGCATTAAAGGTTTTAACTCACAGAAAGGTCTATTTGACGTGGCTATCGAGGGTGAC	28.25	45.7143	66	29	9_9_1_1		YBR035C	200	TGGGAGGGTGTCGTCCAGGATTCTTCTTTTTAAGGAGCTCGACCATAGAGGTTTTACTATTTATTCTAAC	32.21	41.4286	53	31	6_9_2_1		PF10_0064	1926	GAATATAATTTTAAGCAGATCAATTTATGGAGTAAGAGGAAGCACAAAGGAAAGGATAAGAATGGAACTA	34.19	31.4286	34	62
NC_000913.2_288	335	GGGCGTGGTATACGCTGGACTGAGTCGTGATATTAGAAAAGAACTGGTCTATGTGATTAATGGCAGGTTC	28.25	45.7143	58	31	6_9_2_1		YBR036C	152	TTCATTAACCTTCTATCTGACCTTTATGTATTTTGCTTCGTGGCTGCTCTTGGTGCCTGCATCTCGACTT		42.8571	36	32	9_6_1_1		PF10_0065	857	AATAAAAGCAATAATTATTAACACTGAACTATGTCAGAATGAAGGAAATGAGAGAATGGAGGTCCTCAAA	32.21	31.4286	33	57
NC_000913.2_289	64	CAGCATACAGGGGCGAAGCTGGTCAACAAGTCAACATTAAGATAATGGAATATTCGGAGAGAAACGTCAG	28.25	44.2857	61	31	9_9_1_1		YBR037C	758	TGATGCTTTGGGTAGAAATTATGATGAAAAAACGGGCGTGGACAAGATCGTGGAACACGTTAAGAGTTAT	32.21	40	55	30	6_9_1_1		PF10_0066	501	GGTGACAACTTTAGTGAACAAACCTTGGTAAATGTATTACGTAAATGGAGGTTAATAGAAACAAAAGAAA	32.21	31.4286	33	83
NC_000913.2_290	122	GTATCCATACGTGACAATTGATGTCTCTTCTAAATCGCACCCGTTCTATACAGGGAAGCTGAGAACAGTG		44.2857	70	30	9_9_1_1		YBR038W	2301	GATCCTTGGCACATGTTTACATCATCCATACAATACTTTTTGACACTTCCCGCCTTTACGTGTACTTTAC	30.23	40	48	33	6_9_1_1		PF10_0067	309	GACCTTCTTGAATATAAAAATTATATCAAGGATAGGTGTGGATATAATGTAGCTGAATGGTTGAATATGC	34.19	31.4286	33	96
NC_000913.2_291	497	TGGTTTTGGCTGGCGTCATTTTTCAGGAAATGACTGGATGGCGGGGGTGAATACTTTTATCGATCATGAT	30.23	44.2857	61	34	6_9_1_1		YBR039W	609	TCTTCCCTATCTTTTGAACCATCTGAAAAACCGATCTTTAACGCCAAGACCATTGAACAATCCCCATCAT	30.23	40	65	34	6_9_1_1		PF10_0068	284	CGAAAAGAGAAAATTCAACAACGTAAGAAAAGATAAATTTTACGAGTCAAGGAGAAGAAGAGATTATGAC	34.19	31.4286	34	64
NC_000913.2_292	15	AAAACAGTATCAACCAGTAAAAAACCCCGTAAACAGCATTCGCCTGAATTTCGCAGTGAAGCCCTGAAGC	139.3	44.2857	62	31	9_9_1_1		YBR040W	605	TATAGTTTTGACATGGGGTATTGGTGCGATGTGGACTCATGTAGGGATAAATGCAAGTTACAGATTGGTT		40	54	30	9_9_1_1		PF10_0069	53	AGAAGAAGATTATAATATCATAGATCATGATGAAAATGCCGAAGTAGATGTAATTCCTGAACCCGATTTT	34.19	31.4286	32	83
NC_000913.2_293	634	ATAATCTGCGTGGAAGTATGAGCGCAAAAGGTTGCTGCTACGATAATGCCTGCGTGGAAAGCTTCTTTCA	139.3	45.7143	75	32	9_9_1_1		YBR041W	1491	AGACGTGGCGATGCTTGGTATAGATGTGGAGATTTATTAAAAGCGGACGAATATGGATTATGGTATTTCC	30.23	40	62	32	9_9_1_1		PF10_0070	92	TATTAATTTGAATGAGAGAATATTATCTGTAGGACTAAGTTGGGGCTTTTACGAATCTTTAGCAACCAAT		31.4286	30	73
NC_000913.2_294	52	TTGAGCACCCTATTTCAATCGAAGATATCGCACAGAAATCTGGCTACAGCAGACGCAACATCCAGCTTCT		45.7143	73	31	9_9_1_1		YBR042C	41	CGTCCCAGGTATTTCCTTATTGATTTTCTTCCAGGGATGCCTTATTCTTTTGTTTCTCCAACTCACCTAT	32.21	40	51	32	6_9_2_1		PF10_0071	1200	AATAATATGACCATACTAGCACTTAGTAAAATTTTTGCCCCTACATTTTTCAGATCAAAAACTCCCAATG	32.21	31.4286	32	78
NC_000913.2_295	181	AAGACTATAAACAGTATCTGACTCACGAAGGCGAATACAAACCAGAAGCAAGGGCATGGCAAACGGCCAA	30.23	45.7143	38	31	6_9_2_1		YBR043C	912	ATTCAAGTAGACAATAACGAACGTGGAGAGATACAAGAAGATTATCAGAGGGGAGAAGATGAGACAGATC	30.23	40	50	36	6_9_1_1		PF10_0072	1509	CCATATGCCATATTAAACATTTTACAACATTTAGATTCTGATTCCCTGTTACGATTATTTCCATCTTCGA	32.21	31.4286	31	69
NC_000913.2_296	63	GCAGATGATAAAATAATTCTGAAACATATCAGCGTCTCGTCAGTATCAGCATCACCGACAGTTCTGGAGG	28.25	42.8571	84	29	9_8_1_1		YBR044C	1208	CCTCCAAAATACGGTCACTTTAAGCATTGGTGGACATAACGAAATCGAAATCGACAGAAGAAGAAATGCA	32.21	40	56	31	6_9_1_1		PF10_0073	51	ATTTTAGAAATTGAACAGGACACCAGGAGTTCTAAAGAAAAGGATGCTGAAAAAATCTTAAAGGAATTAC	32.21	31.4286	31	79
NC_000913.2_297	69	AAAGCAGGTTGGCGAGTGGCTCTCATCGAACAATCAAATGCAATGTATGGCGGGACCTGTATTAATATCG	28.25	45.7143	59	28	9_9_1_1		YBR045C	300	AATTTGAAAAGGGGATTGAAGAAAATACGTCATGGGAGAAACGGACATCAAAGCGAAAAGAGATGTCCAG	32.21	40	61	32	6_9_1_1		PF10_0074	74	AAATTATAAAGACGCCAAGAAACAAGAAAGGTTAGCATTAGAAGCCAATCGAAAATTGAAGGAAAGTAGA		32.8571	33	58
NC_000913.2_298	754	TAGGCTATGCCAGTGAATCATCTTTTCACAAGGCGTTTGTCCGCGAGTTTGGTTGTACCCCGGGAGAATA		48.5714	63	29	9_6_1_1		YBR046C	507	AAGATGAAAGGTGCACATACGATTGCAGTTGCCTCAACTGATGAAAAGCTTAAAATAGCGAAGGAATACG		40	76	29	9_9_1_1		PF10_0075	2152	AAATTAAAGGAGTTAAAAGAGGTAGAGGTAGACCACCAAAAAGAAAACTAAGTGAAGAATCACAAATGTT		31.4286	32	44
NC_000913.2_299	337	CTTTTATTGTTAATAAATTAGGGGTAGTCGATGTAGGTGCCAGTTTGCAAGGGAGAGCGGTGTATCACCC	28.25	44.2857	54	29	6_9_2_1		YBR047W	93	GTTGCACCTGCATCACACTTCAAAACCTCCAGTCCAAATGTGAAAAGTAACATCCCTATTCATGAATATA	30.23	38.5714	66	29	9_6_1_1		PF10_0076	589	TGGAAAGATGCACAAAAATAATTAGGGGACAAGAAAGTAATCATATGGTCAAGAAAATTAAAGAGAATGC	34.19	31.4286	33	54
NC_000913.2_300	1205	GATAAAAATGTTCGCTTATGCCAATAGTCATCCAGGATTGTGGAAAGTCGGGATGATGGCCGGTGCTCAT	28.25	45.7143	74	32	9_9_1_1		YBR048W	312	AAGAACGTCCCAGTCCACGTCTCCCCAGCTTTCCGTGTCCAAGTTGGTGACATTGTTACCGTTGGTCAAT	91.68	51.4286	78	30	9_6_1_1		PF10_0077	371	TAGAATAAAAACAGCTGAACAAAAGAAACAGAAATTATTACAACAAGCCAAAACTGCCAGAATCAATGCT	40.14	31.4286	34	51
NC_000913.2_301	372	GAGCAGGCTAAAGTGGGTGTTGTGTATGCTGAATATGGTTTAACCGAATCGGGAGGCGTGGTTCTTTTTT	28.25	45.7143	64	30	9_9_1_1		YBR049C	1879	ACAACAAAGACGAAGACAAACCCCACGATTCATTAGGTATACAGCTCGATGATAATTCCCAGAACTCAAT		40	64	31	9_9_1_1		PF10_0078	6295	TGAGACATCCATGTGTTATGGATATCAAAATGGGAATTAGATTATATGGTGATGATTGTAATGAAGAATC	34.19	31.4286	34	76
NC_000913.2_302	33	GGCATTGGTAATACCAGGATATTTACAGAAGAGCAGCATAACCATGACGGAACGGGGTTAAGTCAGGTTG	30.23	45.7143	72	31	6_9_1_1		YBR050C	402	AAGAAAGTGGACAATGATCAAAGATTGGAGAACCTTTTTTGGAGAAGCTGGTTTAAGGCACGCAAAAGGA	30.23	40	62	31	9_9_1_1		PF10_0079	11429	AGCGGACGGTTTGAATTGGATTGGATGTGATAAATGTGAAAAATGGTATCATTGGATATGTTGTAAATAT	32.21	32.8571	34	57
NC_000913.2_303	282	GATGTCAAGAACAGAGAAATAAGGCTGGAATGGTCAGGAGATAAGAGAGCTTTACCAACTGCTGAAGAGG	28.25	44.2857	63	32	6_9_1_1		YBR051W	260	TATTTTATCAGAAGACAGACAGCAAGAACGACAGCCTAAGTTTCGAGACAACGCTAAATTTGACGGACAT	30.23	40	62	33	9_9_1_1		PF10_0080	913	TCATAGATTTTTGTATTTTATCAGGTTGTGATTATAGTGCAAAAATTCCTGGTATTGGTCCTGTAAAAGC	32.21	31.4286	31	89
NC_000913.2_304	1063	TTGCGTGGCCGAATATTCAGTACCATTTCCTGCCAGTAGCGATTAACTATAACGGCTCGAATGCAGTGAA	28.25	45.7143	79	29	9_9_1_1		YBR052C	152	GGGAAAAGAGGCAGCCAAAGTCGCCAAAACTAATGCAGATTTTTCCTATAAAATCCTAACAAGAGAAACG	30.23	40	60	30	9_9_1_1		PF10_0081	920	CAAAAGATATGAAGCTACAAGTGGAGGAGAAAGAGAAATTCAAAGAACTATGTTAGAACTATTAAACCAA	34.19	31.4286	34	62
NC_000913.2_305	1402	TGACGCTCCAGAGTTACACCCAGGTGAAGTCCATCCAGGTTGAGATGGCTAAATTCCAGTCCATATTCTA	28.25	47.1429	71	30	9_9_1_1		YBR053C	479	TATTTATGTGGGGCTAATGAGCGATTTTCCATTTGATTTGGAACCTATTGGGTGTTTGCTTCGTGTTGAC	30.23	40	56	30	6_9_2_1		PF10_0082	997	ATATGTTTAAAAAGGAGGAGCTGGAAAAGTTGCAGAGTAATATTGATATACATACCAAGAGATTGTCTTA	32.21	31.4286	32	63
NC_000913.2_306	121	TTTCTACGGGGATCATCAGCCACTATTTCAGGGACAAAAATGGTCTGCTGGAAGCAACCATGCGCGATAT	28.25	47.1429	86	29	9_9_1_1		YBR054W	913	AGAAGTTAAAGCTAAAGAAGAAGCACAAGAAGGACAAGAAGAAGGCTAAGAAGGCTAAGAAGGCCAAGAA	34.19	40	33	37	6_9_1_1		PF10_0083	273	TTATGTTATTTTTGGAAGAGAAAAAAATGTATGAATGAGGAAAAGTGTAGATTCGCCCATGGAATTGAAG	38.16	31.4286	33	45
NC_000913.2_307	805	TGGGATTGATCCTGTTCGTATTGTTTATGGGCGACACTTCGTTCCTGCTTAATGCACTGGTGCTGAATGT	28.25	45.7143	68	31	9_9_1_1		YBR055C	944	TTTGGAAAGCACAACGGTTAACAAATATAGAGTAGTGAGAAAAGCACTGCAAGAGATTCCTCGAGATGAG		40	68	30	9_9_1_1		PF10_0084	329	TGAATTGATAGATGCAGTTTTAGATGTCGTTAGAAAAGAAGCAGAAGGTTGTGATTGTTTACAAGGATTT		32.8571	32	78
NC_000913.2_308	599	CGTCTCGGCGGGTTGTTTTTTGGCAGCGGGATTTGAAAAAGAGTGTCTGAACCTGGTTAATAAATTAGGT	30.23	44.2857	65	30	6_9_1_1		YBR056W	1427	TGCCAAAAAAGATAGCGAATTTATGTGGGAATGGGATCAAGGCTACCAACGTGGGTTAGATGAGTTTAAT		40	69	31	9_9_1_1		PF10_0085	453	TTTAAATTAAAATTCAGTGCTGATAAGGTAGATGTAATGATTGTTCAGGCTGTTGGGTTGTTAGAAGATT	32.21	31.4286	33	67
NC_000913.2_309	824	GACTCAGCATTCTGCTACGGGTCAGGTGACGCAGTGGATTAAAAAACAATTTGCGCCAAATGGCATATTA	28.25	44.2857	67	30	6_9_1_1		YBR056W-A	6	CATCAATACTATCAACCACAACCGATGTATTATCAACCACAACCGCAACCTATATACATACAACAAGGGC	30.23	40	70	35	9_9_1_1		PF10_0086	36	TTGTTGAATGAATTAAAGAGGAGGTATGCATGTTTGAGTAAACCAGATGGTAGATATATTTTTTTAGGTG	34.19	31.4286	33	62
NC_000913.2_310	49	TTTGGCAGTTAGTGTCTTCACATGTCGGGCTCTCTCAAGGATGGGAATTATTAGGAACCATTGGCTTCGT	30.23	45.7143	58	30	9_9_1_1		YBR057C	248	CAACATGCCCCCATCAATGAATACCTATAATTACCAGAATGTACCACAAGCATCTATGAGAAATACTCTC		38.5714	61	32	9_9_1_1		PF10_0087	129	GATGTATTAGAAGAAACATATAAAAAAAGTATAGAGGAGGTAGATCGTGATTTTGCGGAAGAAAATTGTG	38.16	31.4286	34	52
NC_000913.2_311	322	GCCTGACGCCTGCCTGTGAAAAAGGCCATTTAAGTATTGTAAAAGAGCTTTTGGCGCATACGGAGATTAA	28.25	44.2857	86	31	9_9_1_1		YBR058C	291	ATAAAGCTACAGGTAATTGAGACGTCAGAAGACGACACCCACAACACTATTTGGAGTTTACAAAGGTTCA		40	73	30	9_9_1_1		PF10_0088	76	TAGAAGATACCCTAAAAATTTCCCTTATGAATATAAAATCGGGGGATTACATAAAGCTGTGTTGTGATAT	34.19	31.4286	31	73
NC_000913.2_312	318	ATCGCCTGGCTACAGTGGCACGACATTATTCATCAGCACCTGGGGGAAAATGAAACCCTGTTTAATTATC	28.25	45.7143	64	29	6_9_1_1		YBR058C-A	18	TCGATGGTGTACATACCCACCACTAAGGAAGCTAAAAGACGTAATGGGAAATCAGAAGGCATACTAAATA	34.19	40	50	30	6_9_1_1		PF10_0089	2539	AAAATGACATCCTTGTCGAGTATCAACAAAACCAAGAAAAAGACACTGACACAAATAATAACGTTATATG	34.19	31.4286	31	62
NC_000913.2_313	1135	TGAAAGATATCAACCGCAGCATCAAACACACCTTCCTCGACTTTGGCGATGACGACTTCACCAATGGCAA	30.23	47.1429	64	31	6_9_2_1		YBR059C	468	GTGAAAATTATGTATGACGTTGCTCTTTCTATCTCTCAAATGCACTACCTTCCTGTGTCCTTGATCCATC		40	63	33	9_9_1_1		PF10_0090	1667	TTATTATTTATATTTTAAGCAACGAAAAGACAAAATGGAAAAACACCCTCCTGGATATTTGAAGCGTGTG	36.18	31.4286	30	71
NC_000913.2_314	493	TGTTTATGCACATCGTAAAAAACAAAACCTACGGCAACATCGCTTATACCAACATGAGCGAGCAGATGGC		42.8571	71	31	9_6_1_1		YBR060C	366	TCTAACAACAAGCAGGTGATGGAAAAGACGGGGATAAAAGAGAAAAGAGAACGCGAAAAAATACAGGTAG	32.21	40	26	32	6_9_2_1		PF10_0091	179	ACATAAAACGAATTTAAAGAGTGTTCCGAATGCGTTACCTAAAAGAAATGACCCAGAACTTGTAATAAGA		32.8571	31	67
NC_000913.2_315	395	CGGCGCATTCTTTAGTGACAGCCAGCGTGACGAATTACAAAAGGCAAACCCTGACTGGTGTTTTGTTGAA	28.25	47.1429	71	30	9_9_1_1		YBR061C	2	GGGTAAGAGCAGCAAAGATAAAAGAGATTTGTACTATAGAAAAGCAAAAGAGCAGGGCTATAGGGCTAGA	32.21	40	62	34	6_9_1_1		PF10_0092	38	TCATAATATAAAAGTTTTAAACAAAAATGATAAGAAGGCAAAAGCGATTTTAAGCCGAGCTGCCGAGCAA	36.18	32.8571	34	70
NC_000913.2_316	115	TAAACTGCGAAGCGAACAACACCATGAAAATCACTGACCCGCATTACTATCTCGATAACGTGCTGCTGGA	28.25	45.7143	62	30	6_9_1_1		YBR062C	261	CCTGATACTTTTGCAGCCTCTTTACCACGAATCAATAAAAAAAAGCTCAAAGCAACTGACAACTGCTCCA	30.23	40	67	32	6_9_1_1		PF10_0094	774	GATGATGCAACAATAGGACATAAAAGAAGTTGGAAAGTATTTCTGCAAAAATTAAAAGAGCAAGGATTAC	34.19	31.4286	33	58
NC_000913.2_317	942	GATATAGAGATGATTCGGGCCGATCAAATTAATGAAGCCTATGAGCGAATGCTGCGCGGTGATGTGAAAT		44.2857	72	31	9_9_1_1		YBR063C	971	CAACATCCCAATTGAAATAACTGGAGCATACCGAGAAAAACGAGAGCGATTAGATGAAGTGATTCATAAG	30.23	38.5714	55	31	9_9_2_1		PF10_0095	3878	AAATCGTTATTTGGAAAGGGTTGATGATTTGTTATTTAAGGTTGTGGAGGAGTACAAAAGTTATGACATA	32.21	31.4286	31	61
NC_000913.2_318	582	CCGGAGACAGACGCGCCCATTAAGCAGGCGCTTGCGCATGGATTATTATTACACTTAAAAAATATCTACC	32.21	45.7143	65	32	6_9_1_1		YBR064W	154	CATTGTTTTTTTTCGCTTCAATCTGTAATCTCTCTGCAAAATTTCGGGAGCCAATAGTGACAACATCGTC	30.23	38.5714	79	32	9_9_1_1		PF10_0096	2118	TACTGTACTATCCATAATCTAAGGAATACAAACATATTCTCACTCTTTGCTTTAACCATAAAGGAACAAA		30	31	71
NC_000913.2_319	99	AGACCAATGAAAAAAGCCCACACAGGGGAGAGTGGGCTGAAATGGGAAGCTAAAGACTCAAGTAAACTTA	28.25	44.2857	53	33	9_9_1_1		YBR065C	836	AGTTTTACTTATTGACCGTTTTAGAATCTTTATCATTCCGTGGTCGTCTGGCTTTTCAGCTGCGTCATTC	30.23	40	58	31	9_9_1_1		PF10_0097	441	AACTTAAATCATGATGTCATAAAAGGATATGGAAGGTGGGGAAATGAAAATTTATTCCCAAAAGGTTTTG	36.18	31.4286	32	73
NC_000913.2_320	203	CGGGTTGGGTTTGTTTGGTCTTGCAACGCTAATTACGCAGTGTGAGGAGATTTTTTCGCTTATCAGAATC		44.2857	59	31	9_9_1_1		YBR066C	385	TAAGCAAACCGACAAAAACCGTGATAAAATTGAAATCTACGAAAACCAATACAGCAGGACAGAGGACTCG	32.21	40	53	32	6_9_1_1		PF10_0098	18	TTTAAAGATTTGCTACAATTCTATGATAACCTGGAAAAGGAAGAAGTGTTGGTTTTATTTTTCCACAGCA	34.19	31.4286	30	71
NC_000913.2_321	12	TCTAAAATGTTAGTCGGTGCGTTAGCGTTAGCCGTTACCAATGTCTATGCCGCTGAATTGATGACCAAAG	28.25	44.2857	68	31	6_9_1_1		YBR067C	190	AACAAGTCATGACTTACACCGATGACGCTTACACTACCTTGTTTAGTGAATTGGACTTTGATGCTATCAC	30.23	40	69	31	9_9_1_1		PF10_0099	1552	AAGGCCCTCAAGCTAATTCTGAAAAAGGTGAATTAATGAAAGGGTGTAAAGATAATAATAAAGAGAAAGA	36.18	31.4286	35	58
NC_000913.2_322	1087	TCATTAGCGCCACTCACTGCAATCTGGAAGAAGATATGCAGCAAGGACGTTTTCGCCGTGATCTGTTTTA	28.25	45.7143	72	30	9_9_1_1		YBR068C	1471	ACGAGTTGGGATACAAGGCCACAACAGGGATTTGGGGTTCCATATACGGTGTCTTTTTTAATATTTTAGT	30.23	40	60	31	9_9_1_1		PF10_0100	184	GAGGCTCACGTTATAGAAGTAAAAATGCACTTTATATGTATTACGGATTTTTGGTATGTCTAATTGGTTT	32.21	31.4286	31	89
NC_000913.2_323	778	AGAAAAGCGTCATCGACACCATGCAGACCCGCAACGAGCTGTACGAAAGCATCAACTACTACCAGTACGA		50	54	32	9_6_2_1		YBR069C	483	AGATATCCTTCTATTTTAGTCGACCCTTCGTTGGGTTTTGCAGTTTCTGTGGTTTACACCATTCAATGGC		41.4286	48	30	9_9_1_1		PF10_0101	813	TATAAGAAATGTAAGAGTATATTAGAAGGTAATTGGGTTGAGGGATATTTATCATATGGAAAGTGGACTC	34.19	31.4286	32	76
NC_000913.2_324	945	GAGAGCAAAAAGATGTTCCCCAATCTCGACTGGTTCTCTGCTGTTTCCTACAACATGATGGGCGTTCCCA	28.25	48.5714	62	29	9_6_1_1		YBR070C	454	TGTGTGGTTCCCCTCATCTGTTTTTATTGAATGGGCCTGGAACATGCTGTATAATATCCTTTTGGTTGAA	30.23	40	61	31	6_9_1_1		PF10_0102	184	AAGGAAGTAATATAAATCATAAGGATTCCAAAGGAATGTCACCGCTTCATATATGTGTTAAATATGGACA	36.18	31.4286	32	84
NC_000913.2_325	946	ATATCGAAAAAGTGACCATTCGCACCCACGAAGCCTGTATTCGCATCATCGACAAAAAAGGGCCGCTCAA	28.25	47.1429	68	31	9_9_1_1		YBR071W	1	TGCTAAGACGCTCTAAAAATTCCAGCACTAACACAAACGCAGACACCAAGAAAAGACAATCCATGCATTT	30.23	40	48	32	6_9_2_1		PF10_0103	483	ATTACTGAATATGTAACTTGCCAAATGTGTAAAAGTCCTAATACAACTATGGAAAAGGATAGTAGGACAA	32.21	31.4286	31	70
NC_000913.2_326	1020	AAAAAATTCCCTACCGCTGAAATTCGCAAACACGATCTCTCGTCGCTGGAAGTGCTCTATCTGGCTGGAG		48.5714	62	31	9_6_1_1		YBR072W	309	TACGAGTTGAAAGTCGTGGTTCCTGGTGTCAAAAGCAAGAAGGACATTGATATTGAGTACCATCAAAACA	30.23	40	73	32	9_9_1_1		PF10_0104	262	TAAATTGTGATGAAATTGTTACATTGAAGCATGTGAAGTCGAATGGGTATTTAATAGGTTCGAAGCATGA	36.18	32.8571	32	78
NC_000913.2_327	133	CCGGTCTTAGCTATCATGATTTCTTCCTCGCAGTTCTCATCGGTAATCTTCTCCTCGGTATTTACACTTC		44.2857	62	33	9_9_1_1		YBR072C-A	20	GAGTAAAAATGCCTTTCCCAGAAGTAGAAGTAGGCAAGACATCCATATTTCAAGCCACATCCATAGAGAT		40	76	31	9_9_1_1		PF10_0105	126	TATAGGAAGAAAGGATTTTGGGAATGGAGAAGAAGGATTATTCATCGATATAATGAGAAGCGATATATAA	34.19	31.4286	34	66
NC_000913.2_328	1	TGTCGAATAACGCTTTACAAACAATTATTAACGCCCGGTTACCAGGCGAAGAGGGGCTGTGGCAGATTCA		47.1429	75	28	9_9_1_1		YBR073W	602	CAAATCAGTAACAAAGCAAACAAATGAACACATGACCACAGTACCTAAAACCAGTCAAAATTCCAAAGCC	30.23	37.1429	36	33	9_6_2_1		PF10_0106	211	ATATTTACATAAGTATAGCAAAAACAGAAGAGGAAAGCTCAAAAGATATGTATGCTGAAGCTGTTGTACA	34.19	31.4286	32	70
NC_000913.2_329	698	CACTTCCCTTTCCACATTGTTACCAGCAGCGATTGCCACACAACATGACGGGCTTAAAGCTATTTCTCTT	30.23	45.7143	69	30	6_9_1_1		YBR074W	1248	ATTCGTTCCAATCCTTTGACGTTCTCAAGGAACTACTTTTGGCCTATCTCGGCTTTTTTCACTCAAGTAA		40	64	32	9_9_1_1		PF10_0107	163	TTAGCGATATCAGATCTTTACTATATGGAGAAGAACAACTGAAACGTGTAGAAACACAAGCAAATTTAAT		31.4286	31	83
NC_000913.2_330	229	TTTCTGCTTCGGTGGAGTATGCCGTCGCTGCGCTTCGGGTATCTGACATTGTGATTTGTGGTCATTCCAA	28.25	50	69	31	9_6_1_1		YBR076W	271	AGGCACTATACAATACTAGTAGATCCAATACCGAAGAGTCAAACCCCAACAGTCTGGATTCTCTGATAAT		40	67	31	9_9_1_1		PF10_0108	2590	CTTATTTTAATGGAATACATCTTAAAAACGTGCCCAAGAAATACTTCATCTTTCTTTTACTTCTCTCTCC	34.19	31.4286	30	78
NC_000913.2_331	233	TCCACTGCGTGGCTGCATTGATGACCGTATTCCAACTGACCCAACGATGTATCGTTTCTATGAAATGTTG		45.7143	80	31	9_9_1_1		YBR076C-A	25	TCCTCTCCTTTTTTTCCCCCATCTACCTATCGCTGTTATTGAACGGAAGCATCTTCTTTTTTTATTATGC	30.23	38.5714	47	32	9_6_2_1		PF10_0109	128	GTCAGATCGTATGGAGAATGTGAACAAAAAATTGTCAGGAGTTTATAGACGTGTTAAAAATATTTTAAGA	38.16	30	32	100
NC_000913.2_332	604	GTGTTTACTTCGGTCTGATTAACGGCGGTTACGCCAGCCTGATTGCCTGGTTACCCGCTTTCTATATTGA	28.25	48.5714	67	31	9_9_1_1		YBR077C	261	GAGGAACAGCACTCCAATAGCTGTTACCCTGTGGAAATCGACTCCTTTAAGACAAAAATATATACTTACG	34.19	40	61	29	6_9_1_1		PF10_0110	62	TATTAGATTAAATGAATGCAATCGATGTAATAAGATATGTGATGAATATGTAGAGAAGAATCGTTTTATA	34.19	24.2857	35	84
NC_000913.2_333	2	GAACATGCCAATGACCGAAAGAATAAGAGCAGGCAAGCTATTTACCGATATGTGCGAAGGCTTACCGGAA		45.7143	71	32	9_9_1_1		YBR078W	379	CTTTGCCTGCCATTTCTACCTTCTCCACCGATTTACAAAATGCTAACAACATTATTGTTTCTGACACCAC	30.23	40	61	32	9_9_1_1		PF10_0111	509	TATGTTTTATGTTGATGATTCAGGAAAAAAAGTGGAAGGAAATTTATTCAGTTGTGGTAGTGGTAGTACA	36.18	31.4286	32	54
NC_000913.2_334	486	ACCATCAATAATCAGTTTGTTTTCTGGCTGGGCTCTGGCTGTGCACTCATCCTCGCCGTTTTACTCTTTT	32.21	45.7143	47	32	6_9_1_1		YBR079C	2233	TACAAGAAACAGACACAGCAAATTATGAAGCTATGAAGAAAAAAATTGTCGACGCCGCCAAGGCCGAATA	32.21	40	50	32	6_9_1_1		PF10_0112	266	AGTTATTGCCTTATTTGCAGCAAATAACATGCCGTTTCAACATAAATTATTAACAGCACTTACTGTGTTA	32.21	31.4286	32	98
NC_000913.2_335	381	TTTAATGTTGATGAAAGCTGGCTACAGGAAGGCCAGACGCGAATTATTTTTGATGGCGTTAACTCGGCGT	32.21	44.2857	65	30	6_9_1_1		YBR080C	1030	ATATTATTATTTTCGATGAGCTGGATTCTGTTTTCAAGCAGAGAGGTTCAAGAGGTGATGGTACCGGTGT	30.23	40	67	31	9_9_1_1		PF10_0113	918	GATAATGAGCAAGAAGAAGAAAATACATTTTTCGAAGATTACTACAATGGGAATAAAGGAATTGGGAATG	36.18	31.4286	35	76
NC_000913.2_336	809	AGTGGGATACGACGATACCGAAGACAGCTCATGTTATATCCCGCCGTTAACCACCATCAAACAGGATTTT	28.25	45.7143	78	29	9_9_1_1		YBR081C	2032	CCAAAAAGGATACGGAAGACGGACTACAAGATAAAACTGCAGAAAATAAGGAGGCTGGGGAAAATAATGA	32.21	40	31	33	6_9_1_1		PF10_0114	791	AACAGATCCATCTTTTTTAGAATACATCAGACAAAACCAAACCGAATTCTTAGCAGCTCTTCAAAATTAT	32.21	31.4286	34	75
NC_000913.2_337	96	ATAGAAATGTCAATTAATATGCAGAACAATGAGCAGACGGAATACAAAACCGTGCGCGGCTTAACCCGCG	28.25	44.2857	64	31	6_9_1_1		YBR082C	376	ATATCTACAAGACTGACAGACCCAAGTACGAAGCTACAGCCAGAGAATGGACAAAGAAATACGCTGTATA	30.23	41.4286	53	33	9_9_1_1		PF10_0115	3106	TATCACAAAGTAACCAAACAACCAATACTAAGAAACATGAACAAGCACCACAAATAGACAAGCAAACAAA		32.8571	35	35
NC_000913.2_338	739	TGCGTGAGCCGCAAAATATGCGCAAGCTGTTAAGCAAAGTGCTGCCTAATCCGGACAATGTTGAATTGAT	28.25	45.7143	83	30	9_9_1_1		YBR083W	861	AAAACTAATGCTGCATCTCAAGCCAAAACCCCCCTCATTTACGCTAAGCACATTTATGAAAACATAGACG		40	66	30	9_9_1_1		PF10_0116	570	AATAGTGATGATGTATCACCCAGTGAATATTGTATGGAATATATTTCTCATCTTGAGAACTTATGTGAAG	34.19	31.4286	33	84
NC_000913.2_339	162	AACGGCTTTTTCTATGACGTGATGCCACCGTTCTGTTTAGGCGTTGGAGCGACGGCAATTGGTGATTTCG		50	58	31	9_6_2_1		YBR084W	2599	TTACCAGCATCGTCCAAAAAATGTATGGTGGGGCAAAAATCGAAGTATCACCAGAAGCCCAAAAAAAGAT		40	54	31	9_9_1_1		PF10_0117	826	TGAATGAAAATCTAACAACAGTCACCCAATCCTATTCAGAACAAATACATAAATTAAACCTAAATTGCGG	32.21	31.4286	31	50
NC_000913.2_340	529	TGATGATGGATATCTTCGTTTTTGATACCAGCGATTTGACCGACGCCCTGTTTGAAGCGCGCCTGAATAA	34.19	45.7143	50	30	6_9_2_1		YBR084C-A	77	AAATGAAACCTCTGAAATTGCTCAAGCCAACTCCAGAAACGCCATTAGAAAATTGGTTAAGAACGGTACC	83.75	40	82	31	9_9_1_1		PF10_0118	337	CACCTTATCAATGTGAATTATATATGTGGGAAAGACAAATGAGAGATTTAAGAAAAGTTTATCGAGCTCA	36.18	31.4286	31	67
NC_000913.2_341	733	TTGAAGCCCATATTGAAGGCATAGGTTCAGTTGCTGCGACATTTTCAAGCGCAGCCCCAAAAGGAAGTCT	30.23	47.1429	70	29	9_9_1_1		YBR085W	543	TTCATGCCATCAGTAGTGGGTATCGTGGTTTATAGAGGACTATATTTCGGTATGTTTGATTCTCTCAAGC		40	63	30	9_9_1_1		PF10_0119	603	TCTCACGTCATGAAACTCATAGAATTCATACCCGAGTCCAAATTATCTTCTCAATATATTAAAGTTGATA	36.18	31.4286	32	71
NC_000913.2_342	157	CCACCACCCATGAAGGGGTGATCGGACTGATGAACATGCCTGAATTTGCTGATATCGACATTGTATTTGA	32.21	45.7143	62	32	6_9_1_1		YBR085C-A	160	ATAAATCACATGGTTATGTGCTAAAGGACGGCGAAGTCATCGCTAATATCATTGGTGAGGCCAAAGATTA	30.23	40	65	31	9_9_1_1		PF10_0120	336	AGACTTTTTTTACATCCTTCAGAACAAAATTATGATCCATATATACCATACCTCGCACCATATATAGAAG	34.19	31.4286	32	77
NC_000913.2_343	0	ATGAACGGTAAAAAACTTTATATCTCGGACGTCACATTGCGTGACGGTATGCACGCCATTCGTCATCAGT	28.25	44.2857	80	31	9_9_1_1		YBR086C	2421	GAAAATAACGAAAATACCCAGGCCAAAGACGATGCTGCCACTAAGACTCCACTCATTAAAGATGCAAATA	30.23	40	44	30	6_9_1_1		PF10_0121	200	TGAAGAGTTTCATATTCTTTGTTTGTTGAAAGGTTCTCGTGGTTTTTTCACTGCTCTCTTAAAGCATTTA	32.21	32.8571	31	62
NC_000913.2_344	801	TTAATGTTGGGCGCATTGATGGATAAGCTGCGTCCAGTAACCATGTCGCTACTGATTTATAGCGGCATGT	28.25	45.7143	82	31	9_9_1_1		YBR087W	682	GAAACTTGCGAGTCTCCCTATTAATGCTTGAATCTATGGCACTGAACAACGAATTAGCATTGAAAAGCAG	30.23	40	77	31	9_9_1_1		PF10_0122	1258	CTCTAACACGACATGTTAAAGATAAATGTGGTATATCTGCATTAGGTTATTGGATAGAAATTGCAGTATA		31.4286	30	76
NC_000913.2_345	116	GGCGGCGGTAGAAGAAAATAAAAAGGCACAGCTTGAGCGTGATAAACAGCTTAGCGAACAGCAAAAACAA	30.23	44.2857	52	32	6_9_1_1		YBR088C	545	AAAACCATTCGTGGATATGGAACATCCTGAAACAAGCATCAAACTTGAAATGGATCAACCTGTCGACTTG	30.23	40	68	30	9_9_1_1		PF10_0123	232	TTTTAGAAAAGAAGATTCCAATTTTTGGTATATGTTATGGTATGCAAGAGATAGCAGTACAGATGAATGG	34.19	31.4286	33	71
NC_000913.2_346	72	AAATGTGAAATGAATGTCGGCGTCTATCTCCCACCAAAAGCCGCGAATGAAAAATTGCCGGTGCTGTACT	30.23	45.7143	47	32	6_9_1_1		YBR089W	249	GCTATACGGTCTTTCTTGGTATCCTCAAATAATAAGATGATGGAATCCGGTGTGTTGTCAGCAATTAGTG	32.21	40	61	30	6_9_1_1		PF10_0124	1105	TAGAAGAATTAAATGCCCAAGTAGTATCTAATGCCAGCAATTCGGATGATACAAAATCGAACACAAAAAA		32.8571	30	67
NC_000913.2_347	688	TCGGTGCTACCGACTGCATTAACCCGAATGACTACGACAAACCGATAAAAGATGTCCTGTTGGATATCAA	30.23	44.2857	58	29	6_9_1_1		YBR089C-A	203	AACTGCTGAAGAAAAGCAACCCTATGAATCTAAGGCTCAAGCAGACAAGAAGAGATACGAATCTGAAAAG	32.21	40	69	32	9_9_1_1		PF10_0125	2	GATCAAAATAAGTTCATTAAGAAGAAAGGCAGACCCTCTATTAATTGTTAGTAAAAGATTACCGTCTTAC	32.21	31.4286	33	81
NC_000913.2_348	205	ACTGCTACAGCCGCGAAGTCAGCCAATCCGTTGACGACACTATTGAACTGGTTCGTGCCTATCTTAAATA	32.21	47.1429	82	29	6_9_1_1		YBR090C	190	TAACATATATAAAACTAGCGCTATGGCCGCAACTAAAGAAGCAAAGCAACCAAAGGAACCAAAGAAGAGG	32.21	40	43	34	6_9_1_1		PF10_0126	204	GGTAATAAGAATGATAAGAAAGGGAAATGGGCAAAAAATGTTTTGATAATATGGGATGATAGACAAATGC	36.18	31.4286	34	64
NC_000913.2_349	375	GGTTATCGCTACACTAAATATTACGATGATGTCGAAGTCGATGCCTGGCAAGGCGGCGTATCACTCTATA	28.25	45.7143	77	31	9_9_1_1		YBR091C	60	GTTGCAGGAGTGCAATTCGATGCGATGTGCTCGACTTTCAACAATATTCTCAGTACGTGTCTTGAGAAAT	30.23	42.8571	72	30	9_6_1_1		PF10_0127	1361	TGTAGGAATGCCTGTTATGTTTACACTTGGTTGTATTAGTTATGTTGTAACTAAGGGTGTCTTTAAATTT	32.21	31.4286	31	78
NC_000913.2_350	111	ATTATTTCCCCGAACACGCAACTTGGCCCGCGCGTGATTGTAGAACGTAATTTACCTACCGGAACTTATT		45.7143	78	32	8_6_2_1		YBR092C	474	ATGTTCGAAAATCAAACCAGTTTCCCAATTTTCGCCGCTAGTTCTGAAAGGGTTCATGACACTGCTCAAT	34.19	41.4286	81	30	9_9_1_1		PF10_0128	37	TTTTTGACTTTTACGAAGGAGACAAGAGTGTTTATTTCTGCAAAGAATACGAAGCGTTTTTATGTTTATG		31.4286	32	66
NC_000913.2_351	303	CTCGGCAAGAAAACGATGGAAAATGAACTCCTCAAAGAAGCCGTTGAATATGGACGGGCAAAAAAGTGGA	139.3	44.2857	52	31	9_9_2_1		YBR093C	831	ATTTTCACCAAGGATGAATTAGTCCATTACTCCTACTACCAAGACTTGCACACTTATTACCATGAGGGTC	30.23	40	71	32	9_9_1_1		PF10_0129	1675	GGAAAGGATTGAGTGCTGTGAAAAAAGAAGAAGTTACAAACAATCTTGCAGTATATAGTTACACAAATAA	34.19	31.4286	32	64
NC_000913.2_352	686	TAACGGAATAGCAGAGAGCTTCGTGAAAACGATAAAGCGTGACTACATCAGTATCATGCCCAAACCAGAC	139.3	44.2857	61	29	9_9_1_1		YBR094W	1686	CACATAAGATGTTACGTCGTCTGTAGGGGAGATTTGCAAGTTTTTGTTTATGATAGAATGCTAGCGCTCT	30.23	40	56	30	9_9_1_1		PF10_0130	210	GTAAAATTTGATGAGGAGAAGACATTAGGAATAGATTCTTTTTTAGATATCGAGGATGATACAAAAATTG	34.19	28.5714	33	75
NC_000913.2_353	0	ATGCCATCTGGATTATTTATGGACTTATTGCCTTTTTTACTGGACGCGAACCTCAGCGCGACAAACCCAC	28.25	45.7143	51	32	9_9_2_1		YBR095C	1221	GAAATTGAAAATACCATGGAAGACGGTGTTGTAGACGATAATGAACCTGATGAAGAAGCTAATAGAGCCT	32.21	38.5714	49	33	6_9_1_1		PF10_0131	1033	ATAAATTATGTAAACTTAACGACACCTTAAGTGGAAAATTGGAGAATGCCCTAGAAAATAACGATGAACA	32.21	31.4286	33	82
NC_000913.2_354	934	TTATCTGGGTCGGCGTAGTTTGTGTTATTGGTGCTTTTAGCGCCTGGTTTCATCGTTGCTGGTTGTTGGT	28.25	47.1429	33	34	6_6_2_1		YBR096W	15	ATTTTTAGGTGGCTCTTTGCTGCTTACTTGCTCTCTTCATATAAGTCGCTTCCTGGGGCATATTTTGTTA		40	52	35	9_9_1_1		PF10_0132	2480	TAATGATGATGTCGATGTTGAAAATTTTGATGCAGATGAGGATGAATATGAAATGGAGAAAACTTTTGGA	36.18	31.4286	35	73
NC_000913.2_355	8	GGTTTTAGATTCAGCCCTCCTTTCTTCGGCAAATAAAAGAAAGGGTATCCTTGCTATTGGCGCACATCCT	28.25	44.2857	82	30	9_9_1_1		YBR097W	2591	AAAAGATATTTGGAAAATTGTGGCTTTGAGGGGTTATGTAATAAGGACAGCGAGAGTTATGGCAGCGAAC	30.23	40	58	29	6_9_1_1		PF10_0133	29	ATTAAACTCCAATATAAACGTTCAAGAGAAAAGGAAGATATGGCTAGATACTATAAAAGACGACCCTATA	32.21	31.4286	33	61
NC_000913.2_356	298	CAAAACTGGGTAACTCCGAAGCGCTGGTGGTAAAGAAAACTATCAGCAAACCGGAAGATCTGATTGGCAA	32.21	45.7143	63	32	6_9_1_1		YBR098W	686	AGCAGGAAAACAAAATCATGGTGAAGATGGGACATCCATGGCAAAAAGGGTATACAATAAAGGTGAAGAC	30.23	40	51	33	9_9_1_1		PF10_0134	477	ATGTACTGCTATGATTACATTGTGGAGTGGGTAGAAGCACATTACTATTTTACAAAGTTCGTTTTACTAA	32.21	32.8571	30	65
NC_000913.2_357	540	CAGGTGCTGTTGATTACCCACGATATAGAAGAAGCGGTGTTTATGGCGACTGAACTGGTTCTGCTTTCAT	30.23	45.7143	70	30	9_9_1_1		YBR099C	164	TTTACTTCTCGGTCTTAAAGCTTCTTCTGTTCCTGACAATCGTTGTTCTACCCTAGCTTTGTACTTTTCA		38.5714	68	32	9_9_1_1		PF10_0135	967	AAATGACAAATATGGCAATTCCAAATGTGTCGCAAAATATACTTCCAATTATGGATAACAGCATACCAAA		31.4286	32	86
NC_000913.2_358	380	GCTGGCTTATTTGCCGCTGATGGTGATCTGGTTTGGTATTGGTGAAACCTCGAAGATCTTACTGATCTAT	32.21	44.2857	66	31	6_9_1_1		YBR101C	529	ACTGCATAGCACCTGTATTAAGTGATAACACCGCCAAACCAAAACTGAAAATGAGAGCCATTGCCTTATT	32.21	40	50	31	6_9_1_1		PF10_0136	2112	AAAATCAAAGACACAAAAGAACGCAAAGGAGAACAACTTGAGGACGAATTAAAAAGTTCAAACAAAACTT	32.21	31.4286	34	46
NC_000913.2_359	636	GTGAGCGAGAAAGAGAGCGAAGCCTTGTTAAGTTTTTTGTTTGCCCATATCACCAAACCGGAGTTTCAGG	30.23	45.7143	56	31	6_9_1_1		YBR102C	1402	TGCAATCTACGCAACAAACCCCAGGTAGAGAAAACAACAGAAGCCCTAACAAAAACAAAAGACGTAGTAT	32.21	40	42	32	6_9_1_1		PF10_0137	421	AAAAAATTCATGACGGTAAATGTCACCAAAGTAACGAAGGATATAGTGTATCAAAAAGAGTACTAGAAGT	32.21	31.4286	32	59
NC_000913.2_360	886	AAAGCTTAGGTTCGATTAAGCGTGCGGGTGCGGATCTGATTTTCAGCTACTTTGCGCTGGATTTGGCTGA	28.25	48.5714	64	31	9_6_1_1		YBR103W	1349	ATCACAAGATGGACAGAAGTACGCAGTTGCTTTCATGGATGGGCAGGTAAACGTCTACGATTTAAAAAAA		40	65	31	9_9_1_1		PF10_0138	640	ATCAAACAAACCCTTTGCCAAATACACCCCACTATTACGAACATAAAAATTTTCATACGAAAGAACATTA	34.19	31.4286	33	68
NC_000913.2_361	2	GGACATATATAATTTATGGAGAAAAACACGCATCAAATTCATAAAAGCACAGTATTTCAACATGTTGCAG	28.25	31.4286	82	32	9_6_1_1		YBR103C-A	30	CTCAAAGGCGGCCCGCGACGTTTTCCATTGCGAAATTTTTCACTTTTCACCTTTTGTAAACAAAGAAATA	44.1	40	66	33	6_9_2_1		PF10_0139	1843	CTAAAGAAACAATAAATGTAGTAGAATCAGGAATAGTAGCACAACCTGTAGAAAGTGAAGCTCAAATAAA	32.21	31.4286	33	56
NC_000913.2_362	13	AAAAGAAACTTGTAGTATCACAATTAGCATTGGCTTGCACTCTGGCTATCACCTCTCAGGCTAATGCAGC		42.8571	62	30	9_6_1_1		YBR104W	69	AATGAGAAGAGAGAGTTAAGTTCTAATCGTGTGTTGAAGGATATTTTTGCGGGTACCATCGGTGGTATTG	30.23	40	55	31	6_9_2_1		PF10_0140	4458	AATACTATGAAAAACTTAACCGAACAAAATCCACACAAATCTGCTACTTCAGAACAATTAGATGTTACAC		31.4286	30	66
NC_000913.2_363	634	ATAATCTGCGTGGAAGTATGAGCGCAAAAGGTTGCTGCTACGATAATGCCTGCGTGGAAAGCTTCTTTCA	139.3	45.7143	75	32	9_9_1_1		YBR105C	615	TTAAACGAATTCAAAGCCACAGACCAAACAGACTTAGAACACTGGATAAATTTCCCCTCCTTTAGACAGC	30.23	40	64	31	6_9_1_1		PF10_0141	11	TTCAACAGAAAGATATATATTCAAGCCTAATTTTTTAGGTGAGGGTTCCTATGGTAAAGTTTATAAGGCA	34.19	31.4286	30	66
NC_000913.2_364	15	AAAACAGTATCAACCAGTAAAAAACCCCGTAAACAGCATTCGCCTGAATTTCGCAGTGAAGCCCTGAAGC	139.3	44.2857	62	31	9_9_1_1		YBR106W	132	ATCATCTACCAAATGGCCAGAAAGAGAATTGTTGCTAAAAACGACATGACTACCATGAAGTACGTCGAAC	32.21	40	67	30	6_9_1_1		PF10_0142	63	TATGAGTGGAAAAGTTTAATAAAAGAAGGTTCAGGTAAATGCACAGGTTCAAGTGATGAAGAAGAATTAT	32.21	31.4286	35	61
NC_000913.2_365	1162	AAGATCAGGCTCTGACTCCGTACTTCAAACTGGCTTACGTCTACGACGACTCTAACAACGATAACGATGT	28.25	45.7143	72	30	9_9_1_1		YBR107C	341	AAAATTTGAACAGAAGACCATGATAAAGTTAGCTGACGCCAGCATTGTGCACGTAACGAAAGAGAACATC		40	69	31	9_9_1_1		PF10_0143	2949	AATAATATGATGCAATCTAATAATCAACAAAAATTCCCAAATCAACCAGGGGCACACAAACAATCTAATG	32.21	31.4286	34	47
NC_000913.2_366	319	GTACGGGATATCATCTACCAGCCAAACAAACCATTACGCTTATTGAACAAAATCAACTCTGGCGAGACGC	28.25	44.2857	60	29	6_9_1_1		YBR108W	139	GTAGGGAAAGGAAGAGTGGTAAGAAAAATTCAAGTGATGAGGAGTATGATAGCGAAGATGAGATGGAGTA	34.19	40	29	34	6_9_2_1		PF10_0144	626	TAGTAATGAATATGAAAAAGCTGTTGAAGCTAAGCAAGTTGCACAACAAGAAGCAGAAAGAAGTAAATAT	34.19	31.4286	34	70
NC_000913.2_367	1077	TTTAAAAATATGAGCGATGGCATCAATGACCTGGTGACCGAGCTAAGCGGGAATAAACCGTTGGTTATCC	30.23	44.2857	62	30	6_9_1_1		YBR109C	330	ACATCCATTGGTGAAAAATTGACTGATGCCGAAGTAGATGATATGCTAAGAGAGGTTAGTGATGGATCAG	36.18	40	60	30	6_9_2_1		PF10_0145	449	GCATAAAACTACTTCAATAGAATGTGAAGAAAATGATCAAGAAAAAACAAACGAAATGGAAGACAATCGA	36.18	30	33	57
NC_000913.2_368	180	TACGCTTACTACATTGTTTGCGTAGGACTTTTTGCATTGTTCTGGTTTATCTACAGCCCGCATCGTTGGC	28.25	44.2857	55	30	6_9_1_1		YBR109W-A	28	GTTTGCTTTGTCGATTTTTGCATGCTTTGACTGTGACTTTCCTGTCTGATATCTTTGTATGGCTTGTTGC	32.21	40	38	35	6_9_2_1		PF10_0146	861	AATGTACATAGTAACAATAGGGACCAAAATTCGAATGAACCTATGAATGAAAACAAACAACCAATAGTTC	32.21	31.4286	33	72
NC_000913.2_369	366	GCGCTAAAAATCAAATCGCCAAACGGCAAAAGTTATAGCGAACGGTTAGATTCGGTGCGTACAGAAAAGC	28.25	44.2857	70	32	9_9_1_1		YBR110W	921	ATAACGGGTAAAGGACCACTAAAGGAGAAATATATGAAGCAAGTAGAAGAATATGACTGGAAGCGCTGTC	34.19	40	41	32	6_9_2_1		PF10_0147	337	ATGTCTTTTTATCATTTAATGGTGGAAAGGATGCTGTTGTTATTTTACATTTATTTCGGTGTGCATATGC	34.19	31.4286	33	67
NC_000913.2_370	199	AAATTGGTTTAGGTGTCGGCACCATTTTCGGGCTGATCCCGTTTTTAGTAGGCTGCCTCATTTTTGCAGT	28.25	45.7143	72	31	9_9_1_1		YBR111C	100	AAGCCCGTCACGTTAAAGAAACATCTGACTGCAAGTGGATCGGTTTACAAAAAATCATCTACAAAGATCC	30.23	40	67	31	9_9_1_1		PF10_0148	350	TGGAGGTACACGAACCTATGATGCACATAAAGAACAAGAATTAGCAGATGATTATTATAGAAATAGTAAT	34.19	31.4286	32	55
NC_000913.2_371	52	TTGGCCTTATATTCATTCTTAATGGCGTGGTGGGGTTACTGGGATTTGAAGCAAAAGGTTGGCAGACCTA	30.23	44.2857	53	30	6_9_1_1		YBR111W-A	80	CGAACTAAAAGCCAGACTACTTCAAGAAGGTTGGGTGGATAAAGTCAAAGATTTGACCAAATCAGAGATG	30.23	40	70	29	6_9_1_1		PF10_0149	311	AATTGGCTTTACTGAATTAGCTAGAAAATGGGAATATGAATTTTGGGAAGACATGAAAAGTTTGAACGTT	34.19	31.4286	32	65
NC_000913.2_372	4	AAAAACTGCGGGTAGGAATCGTTTTTGGTGGTAAATCAGCGGAACATGAAGTGTCTCTGCAATCGGCAAA	30.23	44.2857	62	32	6_9_1_1		YBR112C	2269	AAGAAAATGCAAAATCTGAGGTGAGCAACCAATCGCCAGCAGTAGTGGAGTCTAATACCAATAATACTTC		40	51	31	9_9_1_1		PF10_0150	1481	AATTTTGACAAAGCGAACTCAAGATTCACCTCCACTTGGTTTTGATACAAAAGATGAACTATACTATAAT	32.21	31.4286	32	90
NC_000913.2_373	31	AGCTTGCCCAAAAAGAAGAAGAGTCGAAAGAACTGTGTGCGCAGGTAGAAGCTTTGGAGATTATCGTCAC	30.23	45.7143	70	31	6_9_1_1		YBR113W	162	GAGCGGGTTGTTCCATTATTGTTTGTTCACCGCCCGGATTCATTTTTCCTAATTTTTTTTTTCCAGTCGT	36.18	40	42	33	6_9_1_1		PF10_0151	1734	TATGTAAAGAACCATTTTTCTAATGAGGCAAAGTATAATGCAGGCTATCAAAGACTAAGTGATAATTTGG		31.4286	30	76
NC_000913.2_374	430	TCGATATTCACGAAAAAGATCACCCAACGATTCTGGAAATGGCAAAAGCCGCAGGTCTGGCGACCGGTAA	30.23	48.5714	46	31	6_6_2_1		YBR114W	712	CTACCGTGGCGCTGATGCAGTGGAAAAACGAAATAGAACAACATACAAAGGGACAACTGAAAATATACAT	30.23	40	39	30	9_9_1_1		PF10_0152	200	TATCAGCAGTGATGATTCAGACGAAGAGTATATATTGGAAAGAGGGAAATTAAAAGGAATGGAAAATATT	38.16	31.4286	33	52
NC_000913.2_375	208	TGACGCCACAGCAGCAAAAGATGCGCGAATGCAATAATCAAGCAACACAACAATCTCTGAAAGGTGATGA	28.25	44.2857	55	34	6_9_2_1		YBR115C	2073	TGTGAATGTTGCGGTAGGGCTGATGATCAAGTTAAAATTCGTGGGTTCAGAATCGAATTAGGAGAAATAG		40	66	33	9_9_1_1		PF10_0153	958	ATATAGCAGTAATGACAGGAGCAAAAGTTATTACAGAAGAAACTGGATTAAAATTAGATGATCCACAAGT	32.21	31.4286	31	62
NC_000913.2_376	289	GGGAAATTTACAACTTAAAAACCGATGCAGTATTAGCGGGAATGTGGGTAGGCGTAATGGGCGTAAACGT	28.25	44.2857	57	32	6_9_1_1		YBR116C	335	GTCTGAAGAAGTAAACAGTTCTTTGCTATTTCACACTTCCTGGTTGATGGTCACTTGCTGCCTGAAATAT		40	76	29	9_9_1_1		PF10_0154	280	TTCAGATACCTGAAGGAAGAGCTTTTTATGGTTTTCAAATGTGTATGGAGAATATACATGATGAAGTATA	36.18	31.4286	32	67
NC_000913.2_377	727	TGGAAGAGAAAGGCTTCCGTGCTGCAGTGATCGAAGCGATGACGAAGTGTATGGAAAAATCAGAAAAACT	32.21	44.2857	68	30	6_9_1_1		YBR117C	681	TCTAGCGCTTTGGAAAAGGCAAAACTATCGAAGGACAAGCCAACCATAATCAAGGTAACTACTACAATTG	30.23	40	46	32	6_9_2_1		PF10_0155	276	TTAATGGTTGAAGAATTAGATGGAAGTAAAAATGAATGGGGATGGTCAAAAAGTAAATTAGGAGCTAATG	32.21	31.4286	33	45
NC_000913.2_378	22	ACGCGTGTCCCAATGTAATTAAAGAGATTTTGTATCGCGCGGCGGAACGTATGCAGATGCCGCTGGTACT	28.25	50	67	29	9_6_2_1		YBR118W	729	TTGAGATTGCCATTGCAAGATGTTTACAAGATCGGTGGTATTGGTACTGTGCCAGTCGGTAGAGTTGAAA	131.3	42.8571	73	30	9_6_1_1		PF10_0156	89	TCCAAAGGACAAAATAAATAGTAAAGGGAATGGTGCTATAAGGTTAAGCAACTTAGATATGAATAGAAGT	36.18	31.4286	34	63
NC_000913.2_379	210	CCATCCACCGTTATCGCTACAGGCGGCGGCATTATTCTGACGGAATTTAATCGTCACTTCATGCAAAATA	28.25	45.7143	71	29	9_9_1_1		YBR119W	82	ATCCCAACAACAAGTATGCCATTAATCCGTCGCTACCCCTTCCCCACAATAAATTACAAATATCATCACA	30.23	40	55	33	9_9_1_1		PF10_0157	549	ACAACTGGTGAAAAAGAACATACGTCTTTAAGAAATGGTAATGATAATCCTAATGCTGCAGAAATTAAAA	34.19	30	31	57
NC_000913.2_380	25	GTGAAGCATATATAGTGACGATTGAAAAAGGAAAGCCAGGACAGACGGTAACCTGGTACCAACTCAGAGC	28.25	45.7143	73	31	6_9_1_1		YBR120C	92	ATTCAGGGATGTACAAATAGCAAGATTTAGACGTGTAGCGGGTCTGCCAAATGTAGATGACAAAGGAAAA		40	85	30	9_9_1_1		PF10_0158	144	GATGAAGAGGAAGTAGGAATGACGTTTATAGAAGAAAAAATATGTTTTGATGAAAAGATAGAAGTTGAAG	36.18	30	36	74
NC_000913.2_381	308	TAGTATGACTGCGCGTAATACGATCTTTCTTGAGCCGTCGCGAATATTGCCTCCACTGGTTTCCTCTATT		45.7143	69	30	9_9_1_1		YBR121C	775	TTAGAAATGAGATTTCCCCAAGGGCCGGTTTATTAAGAGTCCGTGAATTTTTGATGGCAGAGATTGAACA	30.23	40	58	31	9_9_1_1		PF10_0159	569	TTCAAAAAAACAGGAACCTAAAGCCTCAAAAGTATCTCAAAAACCATCAACTAGCACACGTTCAAATAAT	32.21	32.8571	33	53
NC_000913.2_382	186	CAGGTGTATGAAGCCGGTTCGGTGTTTAATGTTCCCGGTCACAGTGAGTTTCATCTGCAAGTTGCCGAAC		50	83	31	9_6_1_1		YBR121C-A	6	TCAAAGACATCAAGCTTTCCTTTTTGCCTCGTGATGTTCAAGAAGCTGGTTCTACTGAACCAATTGTCAA		40	96	32	9_9_1_1		PF10_0160	1480	ATATAAGAATGAAAATTTGTGAACCTTTAGAACAATTATCTCCAATAACAGATCTGGATGAAAGAGCACC	32.21	31.4286	31	75
NC_000913.2_383	169	TACTCTTATTTGTCGAACAACCCGATCTTTCGCTGTTACGTGATTTAGTGAAAACCGGGGCAACGCGGAA	28.25	45.7143	82	31	9_9_1_1		YBR122C	133	TCAATGTCAAAATGGAGTTGAGTGATGGAAGTGTAGTTATCCGGAGATCCCAATATCCAAAGGGTGAAAT	30.23	40	64	33	9_9_1_1		PF10_0161	1810	TCTTTAAAGAAAATGGAGATCCTTTTAATGAGAATTCACAAAAGTGCTATCGTTGTAGGAACGAGAAAAA	32.21	31.4286	32	94
NC_000913.2_384	624	GCGAAGAAACAAGATCTGACCAGCGAAGAGATCACCAATCACATTGAAGCCGGAAAAGTGGTGACTAAAC	28.25	45.7143	70	31	9_9_1_1		YBR123C	1177	AAAGGAAATTACTATCTTCTCCCATAGTGAAAAAGAATGTACCAAAGCCACCACCCCTGGTATTCGAATC	30.23	40	60	31	9_9_1_1		PF10_0162	2301	TGGTTGAATCAAAGAAGACAATTGAATGTTATGTGGAAAGATATTATGGAAAGAAGAATGAAGTGGTATG	34.19	31.4286	35	54
NC_000913.2_385	539	ACAAGGTTGTATTGAAACCTTTATTTCGGGCACGGGATTCGCGATGGATTATCGTCGTTTGAGCGGACAT	28.25	45.7143	64	30	6_9_1_1		YBR124W	23	CTTCTGTATACTAGAGTGTTTTGTGGAGACATTAAGTGGCAATTCTAAACTTGGAATTCTGGGCAGGTCT		40	79	30	9_9_1_1		PF10_0163	156	GATACAAAGGGATATAATAATTACGTGCAACAAAAAGAGAGAAAAATTAAAGGGAGAGTATTAACAGAGG	36.18	31.4286	35	61
NC_000913.2_386	696	TCGGAAACGGCGATGACCTTTATTATGATGTTAGTTGGGCTAGGGATGGTGCTGGGAAATATGCTAAGTG	28.25	45.7143	42	32	6_9_2_1		YBR125C	806	AAATATTACCCAGAATTTAACTTATGGAACCCCACCACAAGAAGCACAAGTTACCGTTGAACCAGACGTA		40	66	32	9_9_1_1		PF10_0164	89	AAATGATGATAAGAGAGCGTTGAAGGATATCGACAGAACATTAGAAAAACTTTTGAGGAAAAAGCAAATC		32.8571	32	58
NC_000913.2_387	1933	TACTTTTAACGACATTGACGGGTTATGCACTGACATTGCCACAGGAAGATGAAGAAGAGAGCTGGTTGGC	30.23	45.7143	54	29	6_9_1_1		YBR126C	593	TGTCAGACAAGAGATTTTGAAGGGTGTTTTGAGTTGTGATTTAGTCGGGTTCCACACATACGATTATGCA	32.21	40	39	32	6_9_2_1		PF10_0165	108	GAAGAATTTGATAAGCTCTTGAAAAATTATGAGAGACCAAATGTATACGATGAGATAGGAAATGCAACAT		31.4286	32	75
NC_000913.2_388	766	ATCTGGTGACATTTTCAAACGGCAAATTAGAGAGCGTGGAAAACCTGAACGTACCGGTAACGCAACCCAT	28.25	45.7143	75	29	9_9_1_1		YBR126W-A	27	AAAGAACAACAGCATCAACCACAGAACGGACCGCTCGACTATGCTCACATATGCAAGTGTATTGCAATGT	30.23	44.2857	87	32	9_9_1_1		PF10_0166	105	GACAAGGAGGGTAAAGAAAATGATAATGGAAACAGTGATAGGAACACACCAAATAATAACAATAGATTAA	34.19	31.4286	34	47
NC_000913.2_389	90	GAAGCGGAAGATTATGACAGTGCTGTGAATCAACTGAATGAACCCTGGCCGGATTTAATTCTCCTCGACT		45.7143	86	28	9_9_1_1		YBR126W-B	0	ATGCAAGTGTATTGCAATGTTCTTTGTCGTTGCGGGCGTGGTGCTGATGTTCTTCGAGACCGGGTTGGAC	30.23	51.4286	49	28	9_6_1_1		PF10_0167	723	GATTTGGTTTGGTGTGGATTAACTAAAAGATGGATATCTGATGAAAGTTTGGAATTAATGGAGATAAGTT	34.19	31.4286	34	76
NC_000913.2_390	93	CCCTGGTTTTTGCTGGCATCGGTAACAGGACTGCTTATCTGGCATTTCTGGAATTTATTGCGCCTTTCAT	28.25	45.7143	67	30	9_9_1_1		YBR127C	8	GTCTGATAAGGAGTTGTTTGCCATAAATAAGAAAGCCGTCGAACAAGGTTTCAATGTGAAGCCTAGATTG		40	66	30	9_9_1_1		PF10_0168	1296	CATATAATAAAACCCGAACCAATAAATACAGACAATGATAAAACTAGTAGACTGGTAGAAAGCTATTCTG	36.18	31.4286	30	58
NC_000913.2_391	25	ATATCATCGCTCTGGGCTTTATGACATTTGCGTTGTTCGTCGGCGCAGGTAACATTATTTTCCCTCCAAT	30.23	44.2857	61	29	6_9_1_1		YBR128C	365	TAAGGTGGGTACTGGTACGGACAAATTAAGAGAGCAAGTGGAAATTAGTGATGCAAAAAATAAGCTGGCA		40	44	32	9_9_1_1		PF10_0169	80	TGTTGATACTTTGTTAGAACTTAAATCAAAGAAAGGGTTTGTATTAGGAATAGTTGGTGGTTCCGATTAT	32.21	31.4286	31	73
NC_000913.2_392	1270	ATACGCGTATCTCGCTGTATGTCGGTTTCGCGTGGATTGTTGTGCTGTTGATTGGCTGGATGTTTAAACG	30.23	47.1429	53	33	9_9_1_1		YBR129C	219	GTCTTGAGGAAAAACCAATTTGCCTATTACAAAACTCGGGATGAAAGAGAGGCTATAAGTGTCATACCGA	30.23	40	70	29	9_9_1_1		PF10_0170	13	TGGAAGAAAAATTTAGAGAAGCTTTTATTCTCTTCAGCTCATGCAGTGACCATATTGAGATGTATAAATT	34.19	31.4286	30	96
NC_000913.2_393	364	CGGATCAGATTTTTTATCAGATCTTCCCTGATCGTTTTGCGCGTAGTCTTCCTCGTGAAGCTGAACAGGA	28.25	45.7143	74	33	9_9_1_1		YBR130C	1124	ACCAAGCTCGAGCAGTAGTAAAACAAATGTAACGCATAATAACGATCCAAGTACATCTCCCACAATCTCA		40	60	32	9_9_1_1		PF10_0171	2786	CTCAGAAGAAAATAAAACTACAAATCATGCAAAAAAGAATGAGAGCTTATCATCCTATACGTCATCCTTA	34.19	31.4286	33	66
NC_000913.2_394	301	TTGTCTGTTATGCCCGCGAGCAAGTGATGACGATTTTGCCGGACTCACCGCCACGTTTTATCAATCTGAA	28.25	48.5714	69	30	9_6_1_1		YBR131W	1078	ATGTACCGAAGCCCCATTGGCCGTTCATTTCATCCTCTAACAAAAGTGCCGACAAAAATAATTACTCAAA		40	57	30	9_9_1_1		PF10_0172	1164	TATTTCCATAATACACACAATCACAAGAAACCATCCCAAGATAAACATATTAAGCTGAAAAAGTGTAGAG	32.21	31.4286	31	66
NC_000913.2_395	935	GGCCTTTGCCGGTTATCAACACACCATGAACGCCTATAAAGCAGCGGTAGAAGAGAAATATCGCTTTTTT	28.25	44.2857	60	28	9_9_1_1		YBR131C-A	18	TTTTTTCTCCAGGATTATAAGAGGAATGTTGAAAATTTGCCCTTTTATAAAAACCAGGCCACATTACAGT	30.23	32.8571	106	33	9_9_1_1		PF10_0173	2925	ATATACATACCACCATCAGCTTATATACTCTTAGACATATTATACAACATGCAACTTGATAAACTCAACG	32.21	31.4286	33	77
NC_000913.2_396	1000	ACCTTCGTTACTACCAGCGTTTGATGGCGGGTTTACGCAAGGCTATTGAAGAGGGTAAATTAGAGAGCTT	28.25	45.7143	73	28	9_9_1_1		YBR132C	974	GCAGGTGTTTGTGAGATTAACATTTTTGTTTTTAGGGAGTTGTCTGTGTGTTGGGATTGTTTGTTCGCCA	30.23	40	38	32	6_9_2_1		PF10_0174	1318	CTTCACATTTAATACAAAAAGAGAGAATGCTCCATGAAGCCAAACTAAAAAGAATACAGCTAGAAAATAA	32.21	30	33	54
NC_000913.2_397	51	GGTAGCCCGATGTCTTTGATTTTGATGCTGGTGGTATTCGGTCTGATTTTCTATTTCATGATCCTGCGTC	32.21	44.2857	51	31	6_9_2_1		YBR133C	1293	GATAATAGAGTGAAATTAATCAAGGAGGATATGACCAAATGGCAAATCAACGAGCCGTCGGAAAAGCGTA	30.23	40	57	32	9_9_1_1		PF10_0175	1566	AGCGGCACATTAATAAAACTTGTACGAACGGAACAAAATGAATTTAACTATAAAAACTCTCTTCACTATG	34.19	31.4286	32	70
NC_000913.2_398	1358	GCTGGAGGCTTGCCTTGCCGGTCTGCTGGTTTCTATTCTGTTCATGATCATCTTCTATAAGAAGTTTGGT	28.25	45.7143	55	31	6_9_1_1		YBR134W	159	GCTCCTATAGGGCTTGGGAATAGGATCACAAGTCACTCGAAATATACCATTTTTTCTATCACACATACAC	32.21	40	72	29	9_9_1_1		PF10_0176	141	GAAAAAGAGCATGAACTAAACGAAATGATATTTGAGCATGACGATCAACAAAACATACATGAACAATATC	32.21	31.4286	34	85
NC_000913.2_399	52	ACTTTATGCGCTGGGACTACTGGGCTTTCGGCATCTCTGGTCTGCTGTTAATCGCTGCTATCGTTATTAT	28.25	47.1429	50	36	9_6_1_1		YBR135W	151	TAAAAGTTATCCCATCTGATTACTTCAATTCGGAAGTGGGGACCCTGCGTATATTAACAGAAGACGAATG	30.23	40	89	30	9_9_1_1		PF10_0177	8490	GAATATGAAGAAGATGATAAGATAGAAAAGGAGATACAAAGGGAGGAACAGAACGATATACAAAATAATG	36.18	31.4286	39	27
NC_000913.2_400	171	GGCAGTAACTGGGAATTGTTGTGTCTCTATTGCCACGATCATGAGCATTCGAAATATACCGAAGCGGATC		45.7143	78	28	9_9_1_1		YBR136W	6798	AATTTATTGGATGCGTTGGGCATAATTGGGACAGAAGGAACATTTAAGAAGTCTAGTGAAGTCACGTTGG	32.21	40	54	31	6_9_1_1		PF10_0178	325	TCAAACCACTATTTAGTTATATAGCACTATGTAAAGGTTCACTTTTAATTATGGAATTTTATAATATACG	34.19	24.2857	32	99
NC_000913.2_401	503	ATACCAGTGGCAGAACTATGGCGCAGCGAACGAAAACGAGTGGGACGGTTACCGTTTCAAAATTAAATAC	30.23	45.7143	57	30	6_9_2_1		YBR137W	0	ATGGTGGTTTTAGACAAGAAGTTATTGGAAAGATTGACTTCTCGTAAGGTTCCCTTAGAAGAGCTCGAAG		40	78	32	9_9_1_1		PF10_0179	3124	TAAAGAATGTACTGATTTTTTCTGAAGATAGAGAAGTGAAGGAAGGACAAGCAACGTATAATAATGAGAT		31.4286	35	63
NC_000913.2_402	120	ACGCAACTCAATCAAGAAACAGTCAAAATCACTCAGCAAAACAGGCTGAATGCAAAATCCAGCAGTGGGG	28.25	44.2857	60	33	6_9_1_1		YBR138C	291	CCATACCAAGGCAATAGTCAAAGTGAAAATCAGAACCAACAGTTATTGAATGTAAGAAAGCGTCGCTCAC	30.23	40	60	30	9_9_1_1		PF10_0180	1233	TCATTTGGAAATATAAATTCTCATTCTAACAATCTTGTCGACCCGTCCGTGTTTAATAAAACCATTACTT	34.19	31.4286	31	68
NC_000913.2_403	148	GTGTTGTAAAAAGCAACGACGTGCGTGAACCGTTTAATGAAGAGAAATTGCGTAGCGGAATGCTGCGGGC	28.25	48.5714	57	33	9_6_1_1		YBR139W	1215	CCGGTATTAATATATGCGGGTGATAAGGATTATATTTGTAATTGGCTGGGAAACCATGCTTGGTCCAATG		40	70	33	9_9_1_1		PF10_0181	1781	AGCGAAAAAGGGAACATGTATCATATCTAAAGAAACAATATCAAGAATGATGAATGTATACTCAAGCATA	32.21	30	32	84
NC_000913.2_404	629	ACTGGATGAACAAACTCAGGCGCTCTATCCGCAACAAAATCTCCGTCAGCCGATACGTATTGTGATTGAT	28.25	45.7143	70	29	9_9_1_1		YBR140C	7475	GATAGTTGAAGAAATAGTAAGTCATGCGCTGGATAGAGATTCAGAAAACAGAGACTGGATGAAAGCTGTG		40	53	32	9_9_1_1		PF10_0182	1852	AAAGTGAAGAAAATAGCATACAGCAAGACACCCACCAACATGATAGCACTAATAATACAATGTCAAATAT		32.8571	33	48
NC_000913.2_405	80	TGACAGCCTGCTGGAAGGTGCAATTGACGCACTGAAACGTATCGGTCAGGTAAAAGATGAAAACATTACC	30.23	45.7143	68	30	6_9_1_1		YBR141C	4	ATTCAAGAAAGTCGAAGAGTATTACGGGCAAGAGGAAGCAAGTAGGAAGTAACGTGACGAGAGTAATCAA		41.4286	45	33	9_6_1_1		PF10_0183	6396	TACTCACAACAACAAAGAAATTTACGAAATCTAATGAACACAAATGAAGGGGACACAAATATACCTAATG	32.21	31.4286	34	48
NC_000913.2_406	349	AAGACAGCCATAAGTTCGTCAACGGCGTACTCGATAAAGCAGCACCTGTGATTCGCCCTAACAAAAAGTG	30.23	47.1429	73	29	6_9_1_1		YBR141W-A	21	AGGTTTTGTAACAGTGTTTTGTCGCAGTATCTTGAGTGCGTCACACAGGCTTGTGGCAGAACAATAAAGA		42.8571	106	31	9_9_1_1		PF10_0184	28	GACTAGAAGAATCTGTAGAAAAGCACAAGAGGCGATTATTAATAACAAGAGAAAAGAAGAAACAAAGTAA	36.18	31.4286	35	63
NC_000913.2_407	312	GACAGTTTGTTTGATCTTCTCAATTATTACGATATGCAACTCATTGGCGGCGATACCACGCGTGGGCCAT	28.25	45.7143	71	31	6_9_1_1		YBR142W	716	GAAAAACAAGAAACCAATATCGTTAATCTTTACTCCTACAAGAGAACTGGCGCATCAAGTCACAGACCAC	30.23	40	50	31	9_9_1_1		PF10_0185	310	CAAAAGGTGAAAATATTCCCGATGTGTGTATAAAGCAGAATGACAGTTTAAAATTAATCAGTTTAGGAAA	32.21	30	34	76
NC_000913.2_408	18	CATAAAGATGTCGCGAAAAGTCGCCTGAAGATGAGTAATCCGTGGCATCTACTTGCTGTCGGATTCGGAA	28.25	47.1429	78	31	9_9_1_1		YBR143C	430	GTTTTATAGTCATGGACGGTCAAGGTACTTTGTTTGGTTCTGTGTCCGGTAATACGAGAACTGTTTTACA		40	66	31	9_9_1_1		PF10_0186	1722	AATAAGGAAAACCAAAATGTAATTACAGAGAAAGGTAAGACCAATACAAGGGATGATGATAATTCAAAGG	34.19	31.4286	35	60
NC_000913.2_409	672	GAAACTACCGCACGACTGGTGTCTGATGAGGTGGGGAAAAATCTCTATAAAGAAAGCGATGAAAATGACG	30.23	44.2857	46	31	6_9_2_1		YBR144C	76	AGCAGATAGCAGAACAAACACATGATATATTCAAAAGGTGCAATGTCAGAGAACATATATTGCGCCCCTG	30.23	40	70	31	6_9_1_1		PF10_0187	237	TTAGGTACTGCTTGTGGTAAATTATTCCGTATAAGTTGTTTAGTTATAACAGATGTTGGAGATTCTGATA	32.21	31.4286	32	74
NC_000913.2_410	1278	GACGGTCAAACCCATCAGGGTGCTTTTGATCTCTCTTACCTGCGCTGCATACCGGAAATGGTCATTATGA		48.5714	63	28	9_6_1_1		YBR145W	805	TCGTCCTGGTTGGTATGCCAGCTCATGCTTACTGCAATTCCGATGTTTTCAATCAAGTTGTAAAATCAAT	30.23	40	72	30	9_9_1_1		PF10_0188	57	AGAGTATATATGCCATCGTTTCACTTATACTCCTTTGTGTCTTTTGACAATGTGTCCATTTCAATGATAA	32.21	32.8571	30	79
NC_000913.2_411	189	AACACGCTGGACGCACCCGCTGCCGCCGTTGAGTGTATCCACGCTTACTCATTAATTCATGATGATTTAC	28.25	50	67	32	9_6_1_1		YBR146W	753	TTAACAAGAGATTACAGGCACGTCGAAAGAAAGAAGCCAGGAAAAAAGAAGGCAAGAAAGATGCCAACAT	32.21	40	46	32	6_9_1_1		PF10_0189	2491	ACACAACTATTTATGGAAATAATAAACAGGAAAAGAGGAATGAAGACATGAAAGTAAATGTGCATCATCC	36.18	31.4286	34	62
NC_000913.2_412	169	AACAGCGCGTACAAATTCTGCTGTCTGACAATGAAGACGCCTCTCTAACCCCTTTTACACCGGACAATGA		47.1429	79	29	9_9_1_1		YBR147W	116	ACAGTCTGCGGAGGGATTATCACTGCTTTTCATTGTGTTGTGGCTATTAGGTGATATATTTAACGTCATG	30.23	40	59	29	9_9_1_1		PF10_0190	2077	AAAAAGGAGATTATAAAAAGGTTTTAAATCAGATGGGTGAGAAGGCAATCTATGAGGGAAATGAAAAAGA	34.19	31.4286	33	67
NC_000913.2_413	1023	GAATATTGTGGTGTGATCTCCAAAAGCCCGACGGTGAAAGCAGTTAAATCGAAGATTGAAGCGGAAGAAG	28.25	44.2857	64	32	6_9_1_1		YBR148W	274	ATAAGGACGAGTCTGTGTTGGAAGATGAAGATGATGCGTTAGTTTGGAAGAAAACTAGCAATAAGTGTGC	34.19	40	51	30	6_9_1_1		PF10_0191	1347	ATAGCTCATATGCTAAGCGGAGGTGTGGATTCTTTAATGGCTTTACATTTATTGGAGAGAAAAAAATTTT	32.21	32.8571	31	67
NC_000913.2_414	489	TTTGGTCTGAAAATTATCGACCTGTTGGTTGGGCGTGAAAAAGCCCATGAAGTGGCATCACAACTGGTGA	28.25	45.7143	78	30	9_9_1_1		YBR149W	117	ACAGCAAATCCTCACGAAAAGTTAGCTGAAACAAAACAAGCCGTAAAAGCTGCAATCAAAGCTGGATACA	32.21	40	58	32	6_9_1_1		PF10_0193	66	AAATATCCTAATCGTATACCTGTAGTATGTGAGAGAGCTAACAGATCTAATTTACCCATAATAGAAAAGA		31.4286	32	76
NC_000913.2_415	830	AAACACCCGCCTGTTTGAAATGGTAAAAAGAAAGGAGAGTGAATATGAGCGCATCGGCACTGGTTTGCCT	30.23	45.7143	62	32	6_9_1_1		YBR150C	448	AAGAAGCTTTGAATAACAAGGGAAATGGGAAGTCGGTTAAGAAGCCGAGGTTGGATAAGGAGAATAAGTT		40	49	31	9_9_1_1		PF10_0194	490	AAGGGTATGTTTTAAGGGTTAATAAATTTGGAGATAGCAAATCGTTCAGTAGGAAGAAATCCATATGTAT		31.4286	32	72
NC_000913.2_416	292	TGAAACAGGGCATTGAGAGCGCGACCCAGAAGAAAATCGTCAAGATGATCAAAGACAGCAAACTGAAAGT	28.25	44.2857	54	33	9_9_1_1		YBR151W	485	TAGATCAGATGACGTCGAAGCAACGCTGGATGGTTTAGTTCCTGACTTATTAGACGAGAATATTTCAAGA	30.23	40	61	30	6_9_1_1		PF10_0195	2588	AAAAACACCTTTAACACAAGCAAACAGTATCAATGAAAAAGACAACAATAGGAAGAGCAGTAATCATAAG		31.4286	32	48
NC_000913.2_417	825	AAAATGAAGCAAGTCTTTGTCTTCTGCGTCGGGTTGATCGTGGTTGCGGAAATTGTGTTGTGGAACGCGC	28.25	48.5714	48	32	9_6_2_1		YBR152W	549	AAGGAGAGACAGAAATGGTTTGAAAGGCAGAACGAACGAAAGCAAAAGCATAGAAGAATACAACTTGCGA	30.23	40	36	35	6_9_1_1		PF10_0196	736	ACAAAAGTGAAGGCGATTCAAAGAGTCATCATAAGAACAAGATAAAACATACGAACGATACAAGTATACA	34.19	32.8571	34	41
NC_000913.2_418	166	TTAACAACTACATCGACAGGGATATCGACAGAAAGATGGAAAGGACGAAGAATCGGGTGCTGGTGAAAGG	28.25	45.7143	46	32	9_9_1_1		YBR153W	281	TCCGGCTGCAAATTCCCCAAGGCCAATAATAATAGATACAAAGCAAAAGTGGCGATTTGATGGTTCAAAA		40	70	31	9_9_1_1		PF10_0197	1095	ACATTCCCAAATATCGATGTTGTATTTATTGATCCATCATGTTCATCTAGTGGTATGCCAGATTTTATAT		31.4286	31	78
NC_000913.2_419	43	TAAAAACCTACATGACAGGCTTTATCCTGTCGATCATTCTGACGGTGATTCCGTTCTGGATGGTGATGAC	28.25	44.2857	79	31	9_9_1_1		YBR154C	142	ACTCCATGGGCAGACCACAACGTAAAATGATGTCCTTCCAGGCAAATCCAACAGAAGAATCTATATCAAA	30.23	41.4286	55	32	9_9_2_1		PF10_0198	1012	AAGGAGAAGACGACATGACATTAGAAAAAGGTATAATGCCTACGATCGAACAAATTGTATGTATATTAAA	32.21	31.4286	32	76
NC_000913.2_420	81	GGATTTTGGATCTACCTGATGAGCGACTGCATTCTGTTCTCTATCTTGTTTGCTACCTATGCCGTTCTGG		45.7143	66	29	9_9_1_1		YBR155W	257	CAAGAAGCAAGGTAACGAACTATACAAAGCAAAAAGATTCAAGGATGCAAGGGAACTTTACTCAAAGGGC	30.23	40	47	32	9_9_1_1		PF10_0199	2542	ATTACATTGAATTGATAAGATATGTGTACTGTTTGTTTGTGTGGAGGGTTAGGAAAATGAGCAACATAAA	36.18	31.4286	33	64
NC_000913.2_421	1674	CACGAACGTGATGCATTCTGGGAAATGAAAGAGAAAGGCGAAGCGTATAAAAAGCCTGACCACTATGAAG	30.23	44.2857	50	29	6_9_2_1		YBR156C	314	TACTAAGACACCCAGAAATGGATTACATAACGATAAAAGTATCACGCCTAAATCACTCCGCAGGAAGGAA		40	52	30	9_9_1_1		PF10_0200	3053	ACCATTAAAACAAGACGATGCTCCTACAATAGTTAAGGATCATAATAACACAGATCATACATATAACCAT	32.21	31.4286	33	66
NC_000913.2_422	124	CACTGATACTGACGGCATTTGGCCTGATGTTGATTGTCGTTATTCCCGCAATCTTGATGGCTGTTGGTTT	30.23	45.7143	64	31	6_9_1_1		YBR157C	568	ATACCCACCAAATGTCCCCGAAAAACACAATCATGAATACCAATGAACAATTAAGAAGAAACGCAAGCGG		40	44	32	9_9_2_1		PF10_0203	375	AATAAACAAGATTTACCAAATGCTATGTCAGCAGCTGAAGTTACAGAGAAATTACACCTTAACACTATAA	32.21	31.4286	31	93
NC_000913.2_423	1017	CTGTTAATGACGCTATGTAATAAGTCATTTTCCGCTACTCAATTTGCCCTGCTCTCAGCGCTTTCTGCTG	28.25	44.2857	66	31	9_9_1_1		YBR158W	792	TTTAAGAGCGTCCATAATTTTAAGGAGTTTTTACGAACTTCCCAGGAGACGACACAAGTAATGAGACCGT		40	70	31	9_9_1_1		PF10_0204	8	CGATAAAGAAAAGATGGAGAGCTTAGTTAGCAAGGTTAAAGAAAAGTTTGGTAAGAAAGTAGAAATTGTT	32.21	31.4286	34	62
NC_000913.2_424	34	TGTTTATGCTTGCAGGATGCGCAAAACCGCCAACAACTATTGAAGTTTCCCCGACGATTACACTGCCACA	28.25	47.1429	62	30	9_8_1_1		YBR159W	26	GGCTGGGGAAAGATTTAGGTGTATCAATGGTCTTTTATGGGTTGTTTTTGGGCTTGGTGTCTTAAAATGT	30.23	40	51	33	6_9_1_1		PF10_0205	5659	CTGACGATTATACATTAACACACGAAAGTAGAGAAAAAGTACTGGATATTATACGACAAACACGTTTAAT	32.21	31.4286	32	70
NC_000913.2_425	19	TAGAAGAAAAATTAAGGGCGGCGTTCCAACCCGTATTCCTCGAAGTAGTGGATGAAAGCTATCGTCACAA	28.25	44.2857	74	30	6_9_1_1		YBR160W	130	TAGAGAGTGAAGACGAGGGTGTTCCCAGTACAGCCATCAGAGAAATCTCATTATTGAAGGAATTAAAAGA		40	67	33	9_9_1_1		PF10_0206	1996	CGTTGGAAAAGGCTAAAAGAATAGCAAGAGAAAAGAAAAAGCAGCTTATGAATAATCGCGTTAAAATAAT	34.19	31.4286	33	55
NC_000913.2_426	108	AAAAAAGTACGTATTGACGGCTTCCGCAAAGGCAAAGTGCCAATGAATATCGTTGCTCAGCGTTATGGCG	28.25	45.7143	76	31	9_9_1_1		YBR161W	164	TGAGTCTCCTCCTCAACTCATACCGAAAATCATTCATCAAACCTACAAAACAAACGATATCCCAGAACAG	34.19	40	45	33	6_9_2_1		PF10_0207	880	TAATACATATACTTTTCTTTTCCTATATATCTATATTCCCATATTTCCTTGTCCAAGCTAACTGGGGAAG	38.16	31.4286	33	71
NC_000913.2_427	81	GAGCGCTCTTTTGATATCTATTCTCGTCTACTTAAGGAACGCGTCATTTTTCTGACTGGCCAGGTTGAAG	30.23	44.2857	73	30	6_9_1_1		YBR162C	71	TTGTACTTACTCTGGCGGTAATTACTATTGTGCTCAAACCGATGCCATCATTTACTCTAACGTCGGTTTA		40	74	31	9_9_1_1		PF10_0208	1271	TTCCTTAACGTCTGTGTGTATTTTGTGGTTTGGAATTTCTGTACCTTTGATTTGTCTTGGATCATATATA		32.8571	33	52
NC_000913.2_428	878	AGATCTGATCAAGTTTGGTCTTATCCCTGAGTTTATTGGTCGTCTGCCGGTTGTCGCAACGTTGAATGAA		44.2857	64	31	9_9_1_1		YBR162W-A	0	ATGGCCGTACAGACACCAAGACAAAGACTGGCTAATGCCAAGTTTAACAAGAATAACGAAAAGTATAGAA	30.23	38.5714	44	32	9_9_1_1		PF10_0209	1687	AATATAATTATATGCATAGAATAGGAAGAGCTTGTAGATCGGATAGAAAAGAAGGAAAAGCTATCACCTT	38.16	31.4286	32	75
NC_000913.2_429	132	GACCATGATAAAAAAATTATGCTGGTCGCGCAGAAAGAAGCTTCAACGGATGAGCCGGGTGTAAACGATC	28.25	45.7143	62	30	9_9_1_1		YBR163W	1153	TAACATTCATACTAACAAACCCACTCTTCGCTAATGATGTGAAGAACCTCCTGTACGGACTACCGATAAA		40	64	29	9_9_1_1		PF10_0210	252	GTTGTTGAAAAAGTATTGGAAGATACAAAGAAGGTATTAGAGGACGGAGTTGATGAAATTGATTTAGTTA	40.14	31.4286	33	49
NC_000913.2_430	45	ATCTCTAAAGCTGCGGCTGGCCGTGCGTTAGATGCTATTATTGCTTCCGTAACTGAATCTCTGAAAGAAG	30.23	45.7143	79	33	9_9_1_1		YBR164C	233	CTGGAGGTGTTATTATGCAGACACTGCTGCAGTTATTTTCGTTGTTGATTCGACTGATAAAGATCGTATG		40	73	30	9_9_1_1		PF10_0211	12513	ATAAATAGTTACTATAAGAAAAAGGGTAGTAAGACAGCCAAAAAAAGTAGATCCAAAAATACCCCATCGA	32.21	31.4286	33	49
NC_000913.2_431	960	GCCACTATCCCGGACGAACTGAAAAATGCTGGTCTGAAAGAAAAAGGCCAACTGTCTGGTGTCATCAAAT	30.23	45.7143	45	31	6_9_2_1		YBR165W	545	TTACAATGCTCAAAGCCACACCTTTCACGCACAAGACAACAGCAAGAACCCTTATACTAACAGCAGCATA		42.8571	53	33	9_6_1_1		PF10_0212	12174	AGTAGCAGCCCAAGCGAAAGAACACACATCTCCAAAAAAGATGAAATAAAATTCAATAAAGAAAACATTA	36.18	31.4286	34	39
NC_000913.2_432	244	AGAAAGCGCAGGCGATTGTCAGTTATCGCGAAGAGTACGGTCCGTTTAAAACTGTGGAGGATCTAAAGCA	30.23	47.1429	72	30	9_9_1_1		YBR166C	720	GGATTAGCCATAACAAACCCAAGTGCACATCAGCAAATTCTTCAATATGCAACCAGTGCAACAGAACTAT	30.23	40	63	32	6_9_1_1		PF10_0213	5486	CAAGAAAAATGAGGAAAATGGGTGTATAGAAGACAAATGTGTTGATGATGATAAGGAAGTAAAAGGAAAT	34.19	31.4286	36	36
NC_000913.2_433	317	TGTTTGTATTGATCTTAAAACGCAGAAAGCATTAGCTCTGGAAGGGGAATTGCGCGAAAAGCTGGAGCAG	28.25	44.2857	63	31	6_9_1_1		YBR167C	335	CATGGAAAGTGATGTTGAAGATGACGATAAAGAAACCCAACTAAAGAAAAGGGCTGTAAGCGGTGTAGAA	34.19	40	41	34	6_9_2_1		PF10_0214	1640	ACATGTTGTAGGTCTAAGAATTCCGTATATCAGTAAAGAGAATGACAAGAAACAAGGTAATAGAGGTTTT		32.8571	31	66
NC_000913.2_434	34	AGGATTCCACCACCTGTCTGGTGCAGGCATTACAACAATATGATGAAGTCCATTGCGTGACGTTCGATTA	28.25	45.7143	72	29	9_9_1_1		YBR168W	82	CCTCTCTTATCCAAATTACACCTCCAATGATTTCCAGCACTCTGTTTCACGCATATCCACTACTACTAAT	32.21	40	43	30	6_9_1_1		PF10_0215	2013	GCTTATTTTGGTTCGAAGTCTTATTATTTTGGATTTGAAGATGGAACAGGTTCAAATAGTTTTGTGACAT	32.21	31.4286	30	88
NC_000913.2_435	1052	CCGACTCTCCCTCTGGCAGGCGCGAAAAGTGATCTCCATTATTCATCAATCCGGTTTATTACAAACGTTA	30.23	45.7143	51	29	6_9_2_1		YBR169C	1523	TTTACCGGAAGACGCACCAGAAGATGCCGAGCCCCAGTTTAAAGAAGTTACTAAAACAATTAAGAAAGAT	30.23	40	50	31	6_9_1_1		PF10_0216	712	GCATATATGCTTGGTCTTTTATCTTATCTTTACCATTAGGAGTTTTTATTGCAATATTTTCCTTCCCTTC	32.21	31.4286	32	54
NC_000913.2_436	182	TTTGATTACCGGCAACGGAACGCGCGTGCATTCTCTGGAAGGTGAACTTTTACATCGTGATGATTTACCT	30.23	45.7143	66	30	6_9_1_1		YBR170C	1646	ATCTGCTGTGAAAAATGAATGGGAAGAATCTCTACTAAAACTTGTCTCATCGGCTGGTTGGCAAACGTTA	32.21	40	59	33	6_9_1_1		PF10_0217	1028	TGTAAGTGAAGATAGAAGTGAAAGAAGGAGAAGTTTAAGTGAAGATAGAAGTAATAGTAGAAAAAGGAAC	32.21	31.4286	37	22
NC_000913.2_437	294	ATGGCTGGTGAATACGATTATCTGATGCGCGTCCAGGTTGCCGACATGAAACGCTACGACGAGTTTTATA	28.25	47.1429	69	29	9_6_2_1		YBR171W	249	AATGAAAAAATTCACGAGAAGGTGTTGAAGGCCGCTTTATTGAACAGAGGAGCAGAATCTGTTAGACGAT	30.23	40	60	31	9_9_1_1		PF10_0218	1516	AATATCCTGAATATTATACTGTACTTTTTGCCCTTTCTAGATCCATTGGTGTAATGTCTCAATTGGTTTT		31.4286	30	74
NC_000913.2_438	448	TTATGATGTCTACGCAAATTAGCTGGCAGTTGACCTTATTTTCCCTGTTGCCGATGCCAGTGATGGCGAT	28.25	45.7143	64	29	9_9_1_1		YBR172C	1145	AGAGAAACGGAACAGAGAACTCAAAAGGAAGGAAGAAGCTCGCTTATCGAAGAAACAAAAGCAAAAAGAG	32.21	40	42	36	6_9_1_1		PF10_0219	2056	CTGATTCAGATAGTAATAAAGAAGAGAAGAAGAAAAAATTCGTAATAAGTGAGGAAGAACCTATTGGAAG	42.12	31.4286	33	44
NC_000913.2_439	833	CATTGAAGTGGGCGTGCTGTATGCGTTTATCAGCTATCTTGGGCGACTTAACGAACCATTAATCGAACTG	28.25	45.7143	76	30	9_9_1_1		YBR173C	137	ATTGAATGACAGACATCCATTAGAATCAACATTGAAGAACTGGGAAACCACACAGCGCCAAAGACAAATG	32.21	40	64	32	6_9_1_1		PF10_0220	99	CCTCAACAACAAATGCAGTTGTTTGTAAATGATTGGAAGAGTATTTTAAGTCCTATGCAAACTTGTAAAA	32.21	31.4286	33	90
NC_000913.2_440	154	GCGTCAATTTCCTGCCAAAAGTAAAAATTGATGTGGCGATTGCTGATGACCAACTCGATGAAGTGATCGA	28.25	42.8571	77	31	9_9_1_1		YBR174C	64	ACTCTGAGAAAGGCCTGGCATGTGATGTGACTAGTGTTTGTGATACAGTTCGTCTGTTAATGTCGTATAT	30.23	41.4286	55	31	6_6_2_1		PF10_0221	2063	AGAAGTAGAGGAAGAGGGAAACAATAAAGATATTCATAGACTTTTGAGCAGAGTTGCATTAAATTCATTT	32.21	31.4286	32	64
NC_000913.2_441	94	ATGCGTTTATGATGATTTGTACTGCGCTGGTGCTGTTTATGACTATTCCGGGGATTGCCCTGTTTTACGG	32.21	45.7143	41	33	6_9_2_1		YBR175W	337	CATCCTCAATGGACGAAAGTATCAAAATATGGGACACACTGAACGGGTCTTTGATGAAAACAATATCTGC	30.23	40	64	30	6_9_1_1		PF10_0222	112	AAGCAGCTGCATTTACATATGTTGCACTTTTTTCGTTTGGTATCATGACATCGTGGTTATTTCATCCTTA	34.19	35.7143	31	78
NC_000913.2_442	684	ATTGACCATTCCATGTGGTTCCATCGCCCGTTTAATTTGAATGAATGGCTGCTGTATAGCGTGGAGAGCA	30.23	45.7143	74	30	9_9_1_1		YBR176W	148	TTACTGCAACATGGGTTAACAAGGCTAATTGTGATTTACTCTTAGTCGGAGATTCTTTGGCGATGACTTC		40	69	30	9_9_1_1		PF10_0223	887	TTCTTTTGATTTTGCTGCAGGGTTATTAGCAGGAGGCATCTTTGTTTTATTATATGGAATTATCTTTTTC	36.18	31.4286	33	46
NC_000913.2_443	94	CTGCAAATACGTCTATTTCAGCAACACAACAACCAGCTATCCAGCAACCGAATGTCTCCGGTACCGTCTG	28.25	48.5714	62	32	9_6_2_1		YBR177C	360	AGTACTACGAGCTTTGATAAAAAAAAATTTGATAAAGACGAGAAGGCGACACATCCAGAAGGATGGCCTC	32.21	40	54	29	6_9_2_1		PF10_0224	2192	GAAGGACAAACTAGAGATAGATAAAATGGAACGAGAAATCAAAGAAAGGTTTGAAGATAACTTGAAAAGA	32.21	31.4286	33	57
NC_000913.2_444	58	AATTACCTCAGGAAGAAAAGATGGAAAAAGAAGATTCATTTCCCCAACGCGTCTGGCAAATCGTCGCCGC	28.25	45.7143	74	29	9_9_1_1		YBR178W	47	CCAATGGAATGGGTTGATTGCTGGCCATTTGGAAACTTCTGACATATCGGAAACTTTTATGAGCTTTGTT	30.23	40	71	31	6_9_1_1		PF10_0225	871	ATATTGGAAGAGCTATAACAAAAAATCCATACCCTCAAAAAGCAGCTCAAATGTATTACGATCAGATTAA	32.21	31.4286	33	61
NC_000913.2_445	133	ATGTACCGGATGGCAAAGTGACCGATTTTCGTATGGCGGTGAAAGCGGAAGAGAATGAAGAGGTTGTCTT	30.23	47.1429	54	29	6_9_2_1		YBR179C	947	GTTGAACATGGACTCGTTACAAACCGCCGAAGTAATGTCCCGACAAGAAGAAATCGACTTAGTTATATTT	30.23	40	58	32	9_9_1_1		PF10_0226	27	GTAAATGTTTATAAGCGTCTACCATATTTGTACATAGGAATGTTTTTTATTGGAGGCTTACTTGAAGTAG		31.4286	30	104
NC_000913.2_446	1371	ACGCCGCATATCATCGAAATGGCAAAAACACTGAAACTGAAAATGGTAGCGGAGGGAATCGAAACCAGTA	30.23	44.2857	49	31	6_9_1_1		YBR180W	1394	CGGATGGGCAATCTTCTTTCATTATCATTTTGTGGTTCTTTTAGTTTTTTCCGCTCTCACTGCCTTTGGT	34.19	40	35	31	6_9_2_1		PF10_0227	403	TTTTGAGAGATTGTGAAACCAACACTACTGTAAATGACAACTTGAAAGATGACTGGGAATTAATATCATA		31.4286	32	72
NC_000913.2_447	171	ACGCTGTCAGGCTCTGTCTGGCTACTGGTTGTATTATTTATCCTGCTTAATGGTTTCTTCTTTTTCGATG		41.4286	36	32	9_6_2_1		YBR181C	626	TCAATTGTTGGCTAAGAGATTGTCTGAAAGAAAGGCTGAAAAGGCCGAAATCAGAAAGAGAAGAGCTTCT	123.4	40	55	33	9_9_2_1		PF10_0228	760	AACTTGTGTATGAGTATCAAAGGGAAAGAGAGCAAGAAAGGAGGAAGCAAATGAGATTTGAAATAAATTT	34.19	32.8571	33	59
NC_000913.2_448	1	TGAGCACAGAAAAAGAAAAGATGATTGCTGGTGAGTTGTATCGCTCGGCAGATGAGACGTTATCTCGCGA	28.25	45.7143	60	31	6_9_1_1		YBR182C	244	CATCTGATTATGGTGACTATGTGAAAAAACCACGTGTTGTTCTGAATGAAAGGAAGCGCAGGCGAAGAAG		42.8571	61	31	9_6_1_1		PF10_0229	556	AAGAAGCAGCACATATGCAAGAATTGTTAATAGAGAACTTTAAAAAAACCGAGGATCTAATCAAAGTAAG	34.19	31.4286	31	62
NC_000913.2_449	139	CAGATCACCGCCTCGCCGAATTGACCATGAATAAACTGTACGACAAGATCCCTTCCTCAGTATGGAAATT	28.25	45.7143	77	31	9_9_1_1		YBR182C-A	82	CTGCAGTTCCGAAGGAGAAAATGAACATAATTCTTGTTTCACTTGATTGTGAGCTCCAAAAGCTTGCTCT	32.21	40	85	30	6_9_1_1		PF10_0230	1393	CTCAAAGTCTTGAAATGAAAAAGTTGAAAGGGAAAAATGAAGATTATATGGGTCATACGAATGATGCTTA	34.19	31.4286	32	54
NC_000913.2_450	38	GCTTAAGTTTCTCTGTGAAACCCTGTATCATGACTGCCTTGCAAACCTTGAAGAAAGCAATCATGGCTGG		44.2857	95	32	9_9_1_1		YBR183W	607	TTTTGTTCTTATCTGGCTACATTTCGTGGCTACTTGATATACACTATTGTTCGTTCTGGGTGCACGTTAG	30.23	40	49	33	6_9_1_1		PF10_0231	63	ATTAGGAATCAGAAAATTTTAGAGAAAGGAGGATTTTATGAGGAGAAGGAAAGTGCAAAAAATTGGTTTG	36.18	31.4286	34	68
NC_000913.2_451	1764	AAAGTGCTCAATGAGGTAACGCATTACTATCTGACCAAAGAAAAGAACAACGTTGAGTCGGTGTTCGCCG	28.25	44.2857	79	30	9_9_1_1		YBR184W	228	GCCATTCAACATGCCAAAACGAGCGCAAGTGAAAACAAAATGGAACTATCAATGAAAACTATCCCATGTC	30.23	40	61	31	9_9_1_1		PF10_0232	2974	ATAAGAAGAATAAGTTGAAGGGAAATGAGAAAAACTCAGATAGTAATGATAAGGAAAAAAGTGGTGCATG	34.19	31.4286	34	27
NC_000913.2_452	214	TTAGCGGGATTATCCTGAAGCGTAATTTCAAAGAAGGTAGCGACATCGAAGCAGGTGTCTCTCTCTATCA	28.25	44.2857	66	29	9_9_1_1		YBR185C	733	GTAAACCAAATGATAAATTACCGAAAAGCTACGAGGACGATGCTAAAGTTGCCATACACAGAATGAAAGT	30.23	37.1429	45	33	9_6_2_1		PF10_0233	541	AATATCTTTTACATAGTGAAGATAGAAAAAGAGCAGACCAGCTAGCGAAAATGTTAAATTTGGAAGTTGT	32.21	31.4286	33	66
NC_000913.2_453	501	CGCGGCTATATTTCCGGCCTGATGGAAAACTGGCTCTTTGCCCCGCAATCTTTTGATCTTAAAAAAGAAG	30.23	45.7143	74	31	6_9_1_1		YBR186W	244	AAGGAAGTATTGAAATTAAGGATCCACCAACGGAGGCGCAACAACATTTGATTAGAAGCCTAGCAAAAGT		40	66	30	9_9_1_1		PF10_0234	3181	CTCCTTCATACAACTTTCCTATGACTAAACAAAAACATTGGAATGTAACATTAAATCGGGAATTACTACT		31.4286	32	82
NC_000913.2_454	2371	TGCGTATTACCATGTTGCTGATGTTTGCGCTGTTCGGTGTCATGTTCTGGGCAATTTGGTCCGATTTGAT	28.25	45.7143	55	31	6_9_1_1		YBR187W	395	TGTTGAGGAGGAAATGGCTGAAGTGGAGGAAGAAATTGCCATTAAAGACATGAACCAGGATATGGATGAT	30.23	41.4286	54	33	9_9_1_1		PF10_0235	412	ACAATATAACACCTGTAAAAGAGCATGTTACAACATTGATGAGGGACAGATATAAAAAAGACAACCAATA	34.19	31.4286	31	74
NC_000913.2_455	91	TGCGCGCGCTGGATATTGTAAAGCGTGATTATGAAAAGAAATTAACGCGCGATGATGAGGCGGAAAAGTG	30.23	45.7143	64	34	8_6_2_1		YBR188C	350	TGAAAAAATTAAGGGAATAATAAGGAAAAGGGTATTACAGGAACCCGACCGTGACAATGATGATAGCGGC	34.19	40	38	32	6_9_1_1		PF10_0236	92	AGGTGATTTAAAAATGATGACAGCTTATGAAATGTCATCTGAATGGAAAGATACAAATATGATGAATGAA	34.19	28.5714	35	81
NC_000913.2_456	82	CCACGCTAAGTGCTCGTTTCGACAGGCATCTTTTTCAGACTCGTGCGACAACACTACAGGCTTGTCTCGA	28.25	51.4286	77	30	9_9_1_1		YBR189W	224	CTTGATCAGAAGATTGGTTAGAGTTGGTGTCTTGTCCGAAGACAAGAAGAAGTTGGATTATGTTTTGGCT	59.96	40	81	34	9_9_1_1		PF10_0237	1259	TATGTTTTTATTTCCATCTTATCCAGTTCATTTGTGTTTCACAAATTACTGTTCTTTTGTATCTCCCCCT	32.21	31.4286	33	77
NC_000913.2_457	217	TCAAACCGCGGGCGATTTTGCTTATTTTGCTCACGTTTGCCATTTCTCTGTGGTTCGTCCAGATGCCATG	28.25	48.5714	56	33	9_6_1_1		YBR190W	239	GCAATTTCAGGCATTACCGATTGAACTTTGGAATAAGAGAACCAAGACAAAAATAACTAGCAACAATGGG	32.21	37.1429	62	30	9_9_1_1		PF10_0238	522	GAAGAAGTTCTTTTTTCAAGGTTCTGGTCAGGATTCTTAAATGATAACGATGCTCGCATTATCATAAATA		32.8571	31	88
NC_000913.2_458	18	CAGCTTGAGTATCTCAAAAATAGCATCAAAAGCATTCAGGACTACCCAAAACCCGGCATTCTTTTCCGCG	28.25	44.2857	62	30	6_9_1_1		YBR191W	235	TGGTCGGTAACAGATATCTAGAAAAAAGATTAAACTTAAGAGTTGAACACATCAAGCACTCCAAGTGTAG	75.82	35.7143	75	29	9_6_1_1		PF10_0239	50	TATTAAAGATACAGTAACTACATCCAAAATTCAACAACAGATAGCCAAGCTATTTAAGGAAATTGGATTG		30	30	92
NC_000913.2_459	970	ATATTCAGCTTTACTATCAGACGCTGTTGATTGGTCGCAAAGAATTACCGTATGCGCCGGACCGTCGCAT		47.1429	85	29	9_9_1_1		YBR191W-A	1	TGCTGGTTTTGTATCGAAAAAGATTTTCAGGTTTTAGGTTTTATTTTTTGTCTATTTTTAAATATATAAT	34.19	21.4286	66	34	9_9_2_1		PF10_0240	83	TTATAATATAAAGAGATATATGAATGAAGAGGGTGAACGGAAAATATCACTACATACCGCTCCCATTTTT	34.19	31.4286	31	75
NC_000913.2_460	19	TGGGTAACCTGATGAAGCAAGCCCAGCAGATGCAAGAAAAAATGCAGAAAATGCAGGAAGAGATCGCGCA	30.23	47.1429	42	33	6_6_2_1		YBR192W	804	GAGAAATTTGGATATCAAGCCGAAGGTACAAAAAGCACATCAGAGAAAGTCAAGGAGTGGTGTCAAAGAT	30.23	40	59	32	9_9_1_1		PF10_0241	72	CGAAGGGTACATAATAAATCAGGAGGTGATGAAAAAAGTGTTGTGGTTAATAAATTGTTAGAGAAGTATA	34.19	31.4286	32	62
NC_000913.2_461	273	ATCTACGCCATTGAGCAGACGGGGCAGTTTTCAGGTCGTTATTTTGTGTTGATGGGGCATCTGTCACCGC	30.23	51.4286	50	30	9_6_2_1		YBR193C	559	TACGAGATAGCAAACCTTCGAAACCTTTCAATGTGGATGATGTTCTAAAGTTCACCTTCACAGGGGAAAA		40	74	30	9_9_1_1		PF10_0242	412	CTGCCGATAATATAGACATAATAAAGAAGGACGATGCTGTAGATAATAAAGAGAATGAGGAAAAAAATAG	34.19	31.4286	34	50
NC_000913.2_462	727	ATGAAGAGTACAAAGAGTTCTACAAACACATCGCCCACGACTTTAATGATCCGCTGACCTGGAGCCACAA	28.25	45.7143	50	30	6_9_2_1		YBR194W	166	AAGCTGATTCTGGACACTCACTGGGTCGTGAAAAAGAGAACGGTGAACTCGGTATAAGAAGTATATTTTA	30.23	40	57	32	6_9_1_1		PF10_0243	3944	GAGAGGAAGTACAAAATTGTTAGTAGAACAAGGAGAAGACAAAAAATGTGATTCGCAATTATTACATATG	32.21	31.4286	32	70
NC_000913.2_463	417	CCGAAAGTAGAAGGCAAAGACGACGTTACCGGTGAAGAACTGACTACCCGTAAAGATGATCAGGAAGAGA	30.23	47.1429	58	31	6_9_2_1		YBR195C	960	CTAAATTTATGGGATATTAGAAACATGAACAAAAGCCCAATCGCTACCATGGAGCACGGTACTTCCGTTT		40	68	29	9_9_1_1		PF10_0244	271	GATATTTAACATTAGAAGATTTTTTTATTTGTTGTCGTCTTGTTGCTCATGCTCAGAATGGTAACGTCAT	34.19	31.4286	33	66
NC_000913.2_464	74	ACGCTATCTGAAACAATTTTTAAGCGACAGACGCGTGGTTGATACCTCACGGTTGTTATGGTGGCCATTG	30.23	45.7143	72	29	9_9_1_1		YBR196C	1189	AACACTCTTTCTTCCAATTGGTTCACCAAGGTACCAAGTTGATTCCATCTGATTTCATCTTAGCTGCTCA	30.23	40	75	31	9_9_1_1		PF10_0245	2233	ATGATAACACCAAAAATGCAATGATCAATACAGGAGAACAAATAAAATCTAGAGGAGCACATATTGTATG		31.4286	34	63
NC_000913.2_465	537	GATAAACAGATCGATTGCGGTAAAGTTGCGGGCGTTTTGCTGTGGTATGGGCTTTACGGATTACGGGATT	30.23	47.1429	59	32	6_9_1_1		YBR196C-A	79	GGTTTTACAGACGGAATTTTCCCTATTTGTTTCGTCCCATTTTTCCTTTTCTCATTGTTCTCATATCTTA	36.18	34.2857	48	32	6_9_2_1		PF10_0246	2464	TTAAAACGAAAGAACCACAAGCAAATCTTGAAAACAATAAAGAAAATGCCGATGATAATATTACACAGGC	36.18	31.4286	32	60
NC_000913.2_466	153	GATGAATTTATTGAGCGTTATGGATTAAGCGCCGGGCATTCACTGGTGATTGAGGATGATGTAGCCGAAG	30.23	45.7143	64	33	6_9_1_1		YBR196C-B	26	AATATTACTGAAGAAGGCATACTACGCCAAGACTATTTTATTCTCAGCACTTGTCCTACGTGGGGTTAGA	30.23	40	75	29	9_9_1_1		PF10_0247	1309	TTCCTTATAGACCAAATGAAAACGCTCAAACATCAAGCCAAATAATGAATGGCAAACATAATTATGATCA	32.21	31.4286	32	68
NC_000913.2_467	176	ACTGGCTGAACTGGGCGTCATTCTGTTGATGTTTGGCGTCGGTTTGCACTTTTCGCTGAAGGATTTGATG	28.25	48.5714	42	30	9_6_2_1		YBR197C	86	AAACCCTCAGCTGGTTCAATTAAAGGCAAAGAGCGACAAAGATAAAAGAAAGGGATCTTCAGATTCCACT	32.21	40	64	30	6_9_1_1		PF10_0248	519	AGCAATACATTAAAACATAACAAGGTGCTTTTCATTTCTCTTTCTGCTTTTGTAGTAGTACCATTTGTCA	34.19	31.4286	32	73
NC_000913.2_468	958	TTTTAACGGTGATTATTGGATTTATCCTCGCTTCGGCATTCTCTGCCATTCTGGTCTACGCTCAGGAGCT	28.25	45.7143	47	30	6_9_1_1		YBR198C	1016	GGATGATCAAGAGAAACAACTAAATCAACAAACTGCAGGTGACAATTACAGTGGAGCCAACAATAGAACC	30.23	40	53	32	9_9_1_1		PF10_0249	46	ATGCCATTAATATGAACACCAGCTTAAGTAATCTGAGTGCCTCTTTTAAATACTCGGAGAAAATTAACAA		32.8571	32	106
NC_000913.2_469	917	AATGAAAATGGTTAACTACCAGCTGATTCCGGTGAACCTGAAGAAGAAAGTGACCTGGGAAGACGGGAAA	28.25	44.2857	69	32	9_9_1_1		YBR199W	626	CATAGATAGGGAGAGATACGACCAAGAAATGGACAAAATGAGTAAAGAGAACATTCAGTATGCAGAGGTG	32.21	40	49	33	6_9_1_1		PF10_0250	631	ATTACGAAAAGGAAAAAAATCAATACGTTCAACAGAATGATGAGATCAATCAGGAGGATTATCAAGAAAG	34.19	31.4286	33	61
NC_000913.2_470	99	GTCAAAAAATTAGGTTTGAATCCGGATCAGGTCTACAAAACGCTGCTGGTGGCAGTGAACGGTGATATGA	32.21	44.2857	66	31	6_9_1_1		YBR200W	828	CTGGTTGACGGTGAATTATTAGTGAAAGCATCCGTTGAATCCTTTGGGTTAGAAGATGAGAAGTATTGGT		40	68	32	9_9_1_1		PF10_0251	4385	ACACCAAAATAATGAAACTCACCAAAAGCACAACCACATTGATAAAGACCAATATGAAAAACAGAATAGT	32.21	31.4286	33	43
NC_000913.2_471	581	ACAAATGATGAGCTGGTGGCTGAATGCACCGCCGCAAAATAATGATATAACGCTGCCCAATACGTTCAGT	28.25	45.7143	75	30	9_9_1_1		YBR200W-A	1	TGCTTTTGTGCTTCCATATGTGTCAAAGGATAATGTGGCTCCCTTTCGATTTAATGAAGTGGCGTAGATT	32.21	40	68	30	6_9_1_1		PF10_0252	80	TGTTTGTTTAGAAACCAAAAAGTTAAGAGATGAATGTATTGTTAAATTGGGGGAAGAGCAGTGTAAGAAA	34.19	31.4286	33	68
NC_000913.2_472	234	CTTTGGGAAGTTGAAAACAACATGCGCACCCAGGAAGAATTGGGACGGATTGAAACAGTGGCTGAATATT		44.2857	61	32	9_9_2_1		YBR201W	361	TATTGCATGAGAATCTCGTGTACTACGAACTGAAAAAGAACGGAAACCAAATGAACGTACGATTCTTCGG	30.23	40	73	31	6_9_1_1		PF10_0253	437	AAGAGATGATGTTAAAAAGTTCAAATTTCAAATGCCCAGTTATGTATTACGAATAAGAGATTCACCGGTT	34.19	31.4286	29	72
NC_000913.2_473	1797	TTATTGCTGGGCAATCAGGCGCTGTTAAATGAGCAACAGGTTGGTACCAAAGCTATCGAAGCGGAGATTA	28.25	45.7143	88	30	9_9_1_1		YBR202W	120	GAGAACGAAGATGAAAATTTGGATGCTGAGAATATCGAACAACATCTATTGGAAAAGGGGCCCAAGTACA	30.23	40	70	32	9_9_1_1		PF10_0254	656	GCTTTTAAAAGGAAAACACAACGAAGACTTGGTTGAAAATACGAAAGAACACATAAATTCATTTGGACAT	34.19	31.4286	34	76
NC_000913.2_474	35	TCAGGCTTACACCCAATTTCACTCACTTAACGGCGGACAAAATGCCGATTACATTCCCTTTCTGGCGAAT	30.23	45.7143	57	29	6_9_1_1		YBR203W	1960	CTCCAATCGATGCACAAACGAAAACAAGAGAGGAACACAGACGCAACAATACCTTGAACAATAAGAACGT		41.4286	35	32	9_6_2_1		PF10_0255	0	ATGGAAGCTTTAGGAAAAACCATTTTAGCTAGCGATGATATAAATAGTATAAAAAAGAATTTAGCCAAGC	42.12	30	32	98
NC_000913.2_475	1131	TTGCCGATTCTTATCGTTGGTACGTTGGTGATGTTGTTGGTGATCGTTGGCTTTATCTACAGTCTGTGGT	30.23	44.2857	42	32	6_9_1_1		YBR204C	485	CGTAAATCCATTTAACGGTCATAAGATAGTGCTTGTAGGGCATTCTATGGGTTGTTTTCTGGCATGTCAT		40	64	29	9_9_1_1		PF10_0256	1814	ATCGTTACCCCCTCAATTATATACAACACAAGATATTACTCAACCCATTTACACTCACGATATTTCTTAT	32.21	32.8571	32	59
NC_000913.2_476	0	ATGAACATCAGCGATGTAGCAAAAATTACCGGCCTGACCAGCAAAGCCATTCGCTTCTATGAAGAGAAGG	30.23	45.7143	84	30	9_9_1_1		YBR205W	898	ACTTCTTCAGGTCCGATGCATACAGAGAATACTTTGATTACTTAGACAGTTCTGGTGGATTCTTCTACGA		40	76	31	9_9_1_1		PF10_0257	300	CAGATTAATAAGTACACCTCATGGGCTGATATAGTAGACGAATATGATGAATTTTTTTATGAAGTGGAAA	36.18	31.4286	30	86
NC_000913.2_477	385	GTGCAGGTACGCATGTTGAAGTCATTGCGATAGAAGGGATAACCCTACATATCCGAGCCGTCTCGTCTTA	28.25	48.5714	88	27	9_9_1_1		YBR206W	247	CAAATAGCGCCTGCTCCGTCAAAACAGGTGCTAAAACGTCAACATGTATCTATCTATATACACATAATTC	30.23	38.5714	65	31	9_9_1_1		PF10_0258	124	ATTCCCATATGAAGAAATTCAAAATAAGTCCAAAGGAAGAAAAAAGCTTGAATAAGGAAGAAATAAAGAG	34.19	28.5714	35	77
NC_000913.2_478	200	TATCCCTTCCCAGGAAGTTATCTCGAAAGATAACGCCAACGTTACCATCGACGCCGTGTGCTTTATTCAG	28.25	47.1429	72	31	9_9_1_1		YBR207W	516	GGTGTCTTAAGTCTTGTCGCGTCCGTTATTATTTCTGTCATGGGGTTGTTTTTTTTAAGAATGGGGAAGT	30.23	40	54	34	9_9_1_1		PF10_0259	942	AATATGACACAACTATATTTCTTAGGGATGGATGAGAAAAAGGAACATATCAAACATGCAAATCGTAACT	34.19	31.4286	32	64
NC_000913.2_479	187	CGTTACTGTTTGAAGGTGAGGATGTCAGCACACTAAAGCCAGAAATCTACCGCCAACAAGTCTCTTACTG		45.7143	78	29	9_9_1_1		YBR208C	326	CAAAGACTCTAAAGTAGTAGAACTACTAAGAAATGCAGGTGCGATAATCGTGGGTAAGACAAACTTGGAC		40	59	31	9_9_1_1		PF10_0260	2668	TGGAAAATAAAAGGTATGATAACAATTCGGTGTCGTGTAGAAATGAGGAAAATGAAATTACAAGTGACAA	34.19	31.4286	34	55
NC_000913.2_480	660	GTGACCTTTATGCTGCTCTCAACCGCCAGCTTGTCGACCATTATTGCCTGCTATTTAACCTATCGTAAGT	30.23	45.7143	53	32	6_9_2_1		YBR209W	61	GCACATTTCTCGGTAGGGCTAGGAACGCTTTCCTGCTTATCTTATCTGAAGCTTATTTATTGTTCGTTTT		40	78	33	9_9_1_1		PF10_0261	1610	TTTACCACAACTTAAAAAAGTTACTACATTAAGAGGACATAAATCAAGAGTACTGTATGCAGCCTTAAGT		31.4286	31	81
NC_000913.2_481	23	CATTAACGAATCTAACCTGCAACAGGTTCTTGAACAGTCGATGACCACTCCGGTGCTGTTCTATTTTTGG		44.2857	79	29	9_9_1_1		YBR210W	184	CTGCATTGTTTCTTTTTAACGGGTACTGGTTCGTATTTCTCTTGAATGTCCCTGTTCTAGCATATAACGC	30.23	40	61	31	6_9_1_1		PF10_0262	4491	GATGTTGATATGGAGAAAGAAGCTGATGAAGATGTTATGAAGATAGAAGAAAGTGTAATGAATAAAAAGG	32.21	31.4286	35	52
NC_000913.2_482	32	TAAAGTTATGCAAAAATCGGTCTTAATTACCGGATGTTCCAGTGGAATTGGCCTGGAAAGCGCGCTCGAA	28.25	44.2857	74	30	9_9_1_1		YBR211C	4	ATAGAGACACTAAATTAGCTTTTAGGCTGAGGGGCAGTCATTCAAGAAGGACAGACGATATAGATGATGA		40	76	31	9_9_1_1		PF10_0263	4	ATAGGGTAATTTTATATTGCCCATATTTGGACCCCCCATTTCCCTATATTTTTAAGAATATATTTGAGGT	42.12	31.4286	35	86
NC_000913.2_483	456	AAACTCGCCAAAGAGTTTGATGTTCCGCTGCTGCCCTTTTTTATGGAAGAGGTCTACCTCAAGCCACAAT	28.25	45.7143	75	28	9_9_1_1		YBR212W	1747	AACTGCCCAATGGCAACAGCAATAAAACGGCCTCAAGCATGAACACAAACCCTAACACAAACATGATCAT	30.23	42.8571	40	34	9_6_2_1		PF10_0264	629	ATTAAAAAATCTAGCTAATGAAGAAAATACACCAACCGCTCCACATTTAATTGAAAATCAATATGCCGCT	34.19	31.4286	32	70
NC_000913.2_484	247	CAAAGTTGCGCGCGAAGCACGTCGGCTTTGTTTTTCAGTCATTTATGTTAATTCCTACCCTTAACGCGCT	28.25	45.7143	82	32	9_9_1_1		YBR213W	32	AAAAGACAAGAAAATACTACTAATCGGAGGCGGAGAAGTCGGCTTGACAAGGTTATATAAGCTGATACCT	32.21	40	61	31	6_9_1_1		PF10_0265	2664	AAAAACGTAGGAGAGCAACATCACAAGGGAAATGAAAAAGAGGATATTCACATGAATAATATACAACAAA	34.19	31.4286	32	57
NC_000913.2_485	1471	ACTACTTTTTAATTAACATCGCCACAGAACAGGTAGCACCGCTAAAAGCGTTCCTCGCGGAACATCAGAT	28.25	44.2857	61	29	9_9_1_1		YBR214W	1469	GATCGGTGTGGTCTCATTGACAGACATCATCAACTTATTAGCAAGGAAACAAACAGGGAATAAAGAAGTG	30.23	40	58	32	9_9_1_1		PF10_0266	2216	ATCAAAAGATCACATACTAAATACTAAAACAGGAAACAGGTATAATTTTGGTAGCGAAATATCAAAGGCA		30	30	63
NC_000913.2_486	3788	TGATGCCAGATCTGGAGCATGTACGGGGGGAGTTTGTGGTGTTCTTTCACGTATAATAGGACCAAGTAAA	30.23	45.7143	66	29	9_9_1_1		YBR215W	640	AATCACTAATAAAACCCCCAAGCTCTCCCAGAAATAAATCTCTAACGCCCAAAGTTATCTTGCCAACACA		40	49	32	9_9_1_1		PF10_0267	1289	ATCCCCCCTAATAACAAACCTCAAAACAAAAACAGGACACATATTAAAAGGATATGGATATAAAAATGCA	36.18	31.4286	36	51
NC_000913.2_487	244	CGGAACTACCAGATAGTTGGGTTGTTGAGGGAGCAAAGTTACCTTATGAAGTTGCGGGTGGTGTATTTAT	28.25	44.2857	74	31	9_9_1_1		YBR216C	766	CTCGAGAGATGTTTGATAAAGTTGTGGAGGAAGAAAGTGAATTACAGGTTAGACTATTGCGTAGGCTTTG	30.23	40	53	32	6_9_2_1		PF10_0268	602	TGAAGAGAAAACAGCAGACACCGATAAAGAAAAACCAAAGAAATCATCCACCAGCACACAAAAGAAAAAA	34.19	35.7143	36	22
NC_000913.2_488	462	TCGGCGAAAGGGCTGGGTTATGAAAAAGAGATTAGAGATTACGGGTTAAATCTGTTCGGTATGTACGGCA	28.25	44.2857	64	32	6_9_1_1		YBR217W	121	ATACCGTTCAAAATAGATTGGAACTTTTTAGCAGGAGATTGTCTCAGCTTGGTTTGGCGAGTGACATTTC	30.23	40	60	30	9_9_1_1		PF10_0269	380	TTTTTCATCAGGAGATTATAACATAAAACCTCAGACAACAGTTCGCATAAAATTACAGGGTATACGATAT		31.4286	32	67
NC_000913.2_489	136	ATATGGCAATACCAGAAAATGATGGAGTTTTTACATGGCTCCCAGATTTTTTTCCGCACGTAGCGGTGGA	28.25	42.8571	93	30	9_9_1_1		YBR218C	3074	AACCAAAAATTTCCTAGCACCAGCAGAACCTGATGAAGAAATCGAAGTCACCATCGAACAAGGTAAGACT	30.23	41.4286	64	31	9_9_1_1		PF10_0270	68	CAGCCTGCCATATTTTATGTATTGTAAAAACAAGCCGTTTTTAATGAACTCTAAATTAGTTCAGAAATAT	36.18	28.5714	33	115
NC_000913.2_490	0	GTGAGGGCCAGGGAACAAGTGGCGAAAATCGTATCAAAGAATGATCCAGATACAAAAAAAGTGTGGTGTA	28.25	42.8571	61	31	9_9_1_1		YBR219C	172	TGACCATCCTGCGTGACGGCTATTACATCACCAATCTCATATGTATTGTAGTCGGACTTTTCCTATATTT	34.19	40	68	30	6_9_2_1		PF10_0271	51	AATAGACCAATCAGTAGTAATCGAAGAAGGGGACGTAACGAAATAACAGATGAACAAAAAAATGAAATAA	36.18	31.4286	33	54
NC_000913.2_491	29	ACACAAAGCCGGTTTGCTCAATCTGGCTGAAGAACTCAGCAACGTATCAAAAGCCTGTAAAATCATGGGC	28.25	45.7143	64	30	9_9_2_1		YBR220C	1243	AAATATCCACGGGTTATTTTTGTCTCGTGATATTCCAGCACCTCTTAGGTTCCTTCATGAATACTGTCCA		40	64	30	9_9_1_1		PF10_0272	677	TGTAAGCAGATATGGTGTTAAAAGATTACCCAGAAAAACACACAGAGGTTTAAGAAAAGTTGCTTGTATT		32.8571	33	64
NC_000913.2_492	992	ATATTACGACCCGATGTATCGCTATCAGCTTGAGAAAAAAGCGGAAAAAGTTGTCTTTCGCGGTGAGTGG	30.23	44.2857	62	29	9_9_1_1		YBR221C	573	TTGTTAAAGGCCGCCATCAGAGATCCAAACCCTGTTGTATTTTTAGAGAACGAATTGTTGTACGGTGAAT	32.21	40	58	30	6_9_1_1		PF10_0273	621	ATCATATTTCCATTTTTCCTATTCCACATATATTTGACCTCTAAGAATTATACGACGCTCGAATTTTGTG	36.18	31.4286	33	84
NC_000913.2_493	71	ACGATTATGTAAAACCACGGCGACGATCAGTTATCGCATTAAACTTCTGGAAGAGAATACCGGAGTAGCG	28.25	44.2857	67	28	9_9_1_1		YBR221W-A	34	CCCGGAAACAGCCGCGACGAAAAAGAATCAGCTTAGGCATGATAAATACTGTGGTTTCATTAGATAGATA		41.4286	79	29	9_9_1_1		PF10_0274	782	AGGATTAGATTTTAGTCTTTATTTATTGATGTTGGCAAGGAAAAAGATGAACACGGATTTGTTGTTAGCT	32.21	31.4286	32	67
NC_000913.2_494	36	TTTAGTGCTTATGGCGACGTAATCGAAACGCAGCAACGGGATTTTTTCCATATTAACAATGGCCTGGTGG	28.25	44.2857	68	29	9_9_1_1		YBR222C	691	ACAGATCTTATGTCGTGATGCCTCTTTTCCACGTCCATGGGTTAATTGGTGTTTTACTTTCCACTTTTAG	32.21	40	52	31	6_9_2_1		PF10_0275	1704	AAATTGTCTTATAAAAATTTGTACCTCGATTCTGGATGGATAACTGGAACGTCAATATCGGATAGAATAA	32.21	31.4286	30	70
NC_000913.2_495	198	GCGGATTTTGTCTATCAGGACAGTCAATTAGGCTGGTGGCATATAGGATTAGGTGTCTTTAACGTCGGTG		45.7143	58	30	9_9_1_1		YBR223C	1209	TACGAAATGCTGCGAAACAAGTTCAAAGTATTTTACAAGCAAGACCCTGCTATGGTTACTAGAAGACGAG		40	67	30	9_9_1_1		PF10_0276	510	CAAACGGATGATATATTCTCCAGATGGACAGATAATATCGACTTAATGAGAGACTATGGTATTTTTATTT	32.21	31.4286	32	89
NC_000913.2_496	1497	AACTCCAGTGAAGTGAATGGCTACGGTGTTGACCACGTAAAAGTAGCGGAAGGTTTAGGTTGTAAAGCTA	28.25	44.2857	65	30	9_9_1_1		YBR223W-A	49	AGCCTCTACGGTCACGTGTAAAAGTACGGCACGTGACCTTCCTGGTATTTGCTAACCTGCGACTATGGTA		50	97	30	9_9_1_1		PF10_0277	494	GTCTGATATACACATGGAAAAAATTAGACAAAAAATATTAAAAGAACATGAACAAGCTGAAGTTAGAGAA	36.18	27.1429	32	49
NC_000913.2_497	440	TTTTGATATTCCTGGTTTCCATCTCACCGGAACTCGGCAGGCGCTGAAATTGATTGATGATGTTGGTTGC	28.25	45.7143	61	32	9_9_1_1		YBR224W	296	AATACATCAGAAGGGATCCATACCAACACTTACCAAGAACGCTGAAACACGTTGTTCACATCACCTGAAA	30.23	41.4286	70	32	9_9_1_1		PF10_0278	1169	AGAATTCTTTAACATAAATAAAGAAAATGAACAACCTCCCAAGCTACAAGAAATAGGACCAAGGTTTGAA	38.16	31.4286	33	56
NC_000913.2_498	663	ATTAAACGCACCTTTAATCCGGGCTTCAAAATCGCTCTGCACCAGAAAGATCTCAACCTGGCACTGCAAA	28.25	45.7143	76	31	9_9_1_1		YBR225W	1046	AAAAAGAAAACCAACCACAAGACAACATTCTAATCCAACAATCAGCACCACCAGCAACAAGATCAGTGAC	30.23	40	36	34	6_9_1_1		PF10_0279	1273	ATGACAAAAAAAGGAAAATTCAGGAAACTCCGAAGACCCTATTAAAAGATGTGAACAATAATTATGGTGA	36.18	31.4286	31	52
NC_000913.2_499	168	GCGGCTATAGCGAAGATCTATTGCCGAAAACGCAAAGCCAGCGGACCTGGAAAACATTTAACTATTTTAC	30.23	44.2857	72	30	9_9_1_1		YBR226C	205	AATTTAAAAAAAAATTGGAACGGCGGCACAATTATTTGGTATATGGCAGCTTTGGCTTTTGCGCCACCAC	30.23	40	80	33	9_9_1_1		PF10_0280	331	ATACGGAAAAAATGGTAGAGGGAAACGAAATAAAAACACCTATAATACAAAGTGAAATGGATAACAACGA	34.19	31.4286	35	33
NC_000913.2_500	1319	TAAGTTTATTCACTTTATGGAACCGTTATCGCGTGTTTCATGGTTTGTCGGCGTCATCGTCGCCTTTGCG	28.25	45.7143	54	31	6_9_1_1		YBR227C	215	TGACAAGCAAAAGAAAGGGGAATTACAAAGGCAGAGAGAATTGATGGAACGAGAGAAAATCGCGGATGAT	30.23	41.4286	27	34	8_6_2_1		PF10_0281	175	TATGTACAAAATGTGATAAATGGGGAGAATGGTCAGAATGTAAAGATGGGAGAATGCATAGAAAAGTTTT	34.19	32.8571	33	53
NC_000913.2_501	1022	CATGGACGTGATGTTCGATGAAGCGGTACAGAAACGCGGTATGTCTCTGCCAATGTTCGGCAAATTAATG	28.25	47.1429	69	32	9_9_1_1		YBR228W	51	CTACTACAATCGATTAACAAGAGGCAATCATTTTACGTTGGATCAACTCCTAACCCAGTACGACGTTTGA		40	72	30	9_9_1_1		PF10_0282	9	AGAAGTATTAGTAAGGAACTAACAAAAAGGATGTATAATCCTTCTGGACACAGAATTATGATGATGGATT	32.21	31.4286	31	85
NC_000913.2_502	1015	TGTTTTGCAGTATCCCTTTACCCGTGAGTAGTGCGGTCATGCTGGTTTCTTATCTGCCTTTACTCTTTTC	28.25	44.2857	55	31	9_9_1_1		YBR229C	283	TTTTACAGGATCACTCAGTAAGGTTCACTATAAATGAGAAAGAGAGAATGCCAACCAACAGCAGCGGTTT		40	67	30	9_9_1_1		PF10_0283	370	TATTTTGCCATAAAGTAATAGAAGTAACATCTTCTCTTCTCGCCTTTACGGGTATAGCTATTATTATGAT	32.21	31.4286	31	97
NC_000913.2_503	663	CTTGAACAGGGGCTGCAAAATTACGCCCGTGTTTTACAACAGCAAACTGAAATTAATGTCTGCCAGATGG	28.25	44.2857	84	31	9_9_1_1		YBR230C	199	TTCAGAATCCCGTTGTCTTGGTCAACTTGTTGCTGCATTCTTCAGTGGTATGTTATTTATGTAACGGGTA		40	74	31	9_9_1_1		PF10_0284	2956	GCGAAAATGGTGAACTAGCCAAAACAATGAAAGATGAGACAAATAAGGACAATATGAGTTATGAAATATA	34.19	31.4286	33	43
NC_000913.2_504	666	AAAAAAGGCGATTACATCTTTATGGGCGCTTATTCTTTACAGGCTGGTTATGGTGTAGGGCGTGGTGAAG	28.25	44.2857	55	30	6_9_2_1		YBR230W-A	12	TTATACCAGTTATGGTGTGTGGCGAGTGCAGCAAGAGGGGTAGCCAAGAGCTCATTCGTAAGGGCCAATT		50	70	30	9_6_1_1		PF10_0285	919	TGATAGTTGGGTTCAATAATGGAGAAAGTTGTGTGTATGACTATGATATATATAACGCAAAAAAGATTGG	38.16	31.4286	32	76
NC_000913.2_505	976	AACCCGTGCCGATGAATAAGGAGCTGGTCGCCACCCTGACAGAATTGTGTGAAAGAGAAAAACTGAATTA	28.25	45.7143	54	31	6_9_1_1		YBR231C	232	TCAAGACTAGAAGAGCTCGGCAAGCTGAGGAAGAATATGCGAAAACACATAAGTATGAATCGTTAACTGT	30.23	40	53	31	9_9_1_1		PF10_0286	192	AATAATCATCAAAATAATGACCACCCCGTTGATAAAATATTCAAAACGAATGAGGAACAAAAAAAGGAGG	36.18	31.4286	31	64
NC_000913.2_506	797	AGTTATTAATCCGAACTTTTTCTCCTCCAGCGAATTATTCCGTCAACATCTTAGCCAGACCATGCGCGAA	28.25	42.8571	58	32	8_6_2_1		YBR232C	221	CTTTTTCCTTTTGAGCGTGTTGGGAGAAACGAGTACAGTAGTTGGTGTAGTAGTGATTGATGGTTTTGTA	30.23	40	51	32	6_9_1_1		PF10_0287	1096	AAGCAGGAGATGATTATAAATTAACTTTTCTTCAAAACGTATGGCCAGCAGATGAATGGAATGCAAAAAA	32.21	32.8571	31	69
NC_000913.2_507	86	TGTTGATGATGTTTCCGTAATGATGGGTACGCCCGCCAATAAAGCGTTATTAGATACCACAGGTTTCTGG	28.25	44.2857	85	29	9_9_1_1		YBR233W	736	ACCATAGCCAACCGAACACCATTTTCCATCAAAGAAACCACCAATATCATCCAAGCGATAAACTACTTTC	32.21	40	42	32	6_9_2_1		PF10_0288	86	TAAATACGCAGTTTTTCATTCGTGCTTATTATTACTATCAGGTATACAAATATATTTTATCTGCCCTTCC	38.16	30	31	88
NC_000913.2_508	309	AATATTGCTTCCTCTGCACTGTTAATGCGTGCGCTGGCCCCACAAATTGCTCGCCTCGATCATGATAAAC	28.25	48.5714	65	30	9_6_1_1		YBR233W-A	85	CTATAAAAGAACTAAACTATTCGCAACACAGGCAACAGCATTCACAGCAAGAAACTGTATCGCCAGATGA	30.23	40	58	32	6_9_1_1		PF10_0289	978	TATGAAGAATTATATACACACTTAAATTTTACATTGGCTGATTTTATGAAAATGAACCTCTGGGCTGTGC	34.19	31.4286	31	77
NC_000913.2_509	543	TATTATGGCGCTTTAGATGCGCGCTCCGGTCGTCCGTTTTTTGCCTGTTCCGACAATCTGCAACTCGTTA	28.25	50	55	30	9_6_2_1		YBR234C	651	CATGATGTGGAATGGAGAAGTCAGATGGAAAGAATTGCTTATGTAGCGCATGATGGTACTTTGAATGTTG		40	70	34	9_9_1_1		PF10_0290	2001	TTATTCCCACTAAAACAAAATGATGAACACTTAACAAGAAACAGGCAAAAGAAAAGTACTACATCCCTTT	32.21	31.4286	31	58
NC_000913.2_510	349	TTTTGCAGCCAGAGAAATTTATTGGTCCGGTTTATCAGCCAGAAGAACAAGAGGCACTGGAAGCGGCTTA	30.23	45.7143	74	32	9_9_1_1		YBR235W	957	TTATGGGGTTTACTTTTCACTTTTATCTGTTATGCCGTTGTTGTCTTCTCCATGGGTTGTTCCATTCCCA	30.23	40	42	34	6_9_1_1		PF10_0291	1164	AAAATGCTCAGACAAAAACAACCATTAGATAAAACATTAACACATTCGCCTTCAATCTCTTCACAACAAA	34.19	31.4286	33	50
NC_000913.2_511	843	ATGATCAATCTGATTGGTAGCGATGTGAATTATGACTGGCTGAAACTGCCGCTGGTGCATCTGCACTGGT	32.21	47.1429	55	34	6_9_1_1		YBR236C	216	GGGTTTAAAATCCAAAAGAGAAGACATGAAAGGTATGATCAAGAGGAAAGATTACGCAAACAGCGTGCTC	32.21	40	46	31	6_9_1_1		PF10_0292	2397	AATTTAAAGAGTAAGAAGGTAGATCATATGAAGCAAGAAAGGAATATTCAAGTGGTAGATAAGGAGTTGT	34.19	31.4286	33	54
NC_000913.2_512	82	AAATCTTCGAAATCCTGAATGTCCCGCACCACGTTGAAGTGGTTTCTGCTCACCGCACCCCCGATAAACT	30.23	50	77	32	9_9_1_1		YBR237W	2031	TTGTCGAAAGGGTTCGGCGGCAAAGGACTGGAAAATATCAAAAGTAAAAGAGAGGAAGCTCAAAATAAAG	30.23	40	32	33	6_9_1_1		PF10_0293	244	CTACAGAAAACTTTAATGGCTTTATGGCTATTACAACTCCTAATAAATCTTGGATGGCACAATATAATGA		31.4286	33	70
NC_000913.2_513	505	TGGCGATCATGGACGTTAACCAAAACGCGGTGGTCAGTGCGATGGAAAAACATCAGGTGCAATGGCTGAT	28.25	50	66	30	9_6_1_1		YBR238C	1763	GACCCAAAATGATAGAGATTCCAAGAAAAGTAACATGAACAGCACTCAAATAAGCAGAACCGCAACTCCT		40	35	33	9_9_1_1		PF10_0294	2909	CACGGAAGAAGCATATAAAAATGAAATGTCAGAAATGAGTGTACCAGAAATACAACGTATAAATTTAGGT	38.16	31.4286	31	48
NC_000913.2_514	166	AACCGGGCATGAAACAAAAAGCCACCAAAGAACCGATCAAAAACGAAGCCAACAACGGCCTGAAAAATAC	28.25	44.2857	30	34	9_9_2_1		YBR239C	451	TCATCTATCAAGACACATTGTCTAACAAGATCCCTATTGACATCCTGTACTCCAACACCAATTCCACATC	30.23	40	64	32	9_9_1_1		PF10_0295	185	ACAACGAGTACAGAATATGAAAAGGAAAGGTATAGAAGGTATACAACAAGGTAAAAATAGTGAATCAGCT	34.19	32.8571	35	36
NC_000913.2_515	5	AAAAATCTTCAATACTCTGACACGCCAAAAAGAGGAATTTAAGCCTATTCACGCCGGGGAAGTCGGCATG	28.25	44.2857	78	29	9_9_1_1		YBR240C	488	TCAAAAGCGCATAGACAAGAAGTTGGACGAATTGCTTAATATGGTGGAAAACGACATATCTGTGGTCAAC	30.23	40	64	29	9_9_1_1		PF10_0296	2712	AAGGTAATATCATGCCATAATTATAACTGTACGAAAAACATAAAGTCGAAAGTTGACGAATGCATTCATG		31.4286	31	85
NC_000913.2_516	123	GTATTGTCGTTTAAATTTGGCGTTGCTTACGGCAATGTTTTTGGTCATCGCGGGTTTACCCATTCGCTGG	30.23	45.7143	74	34	9_9_1_1		YBR241C	831	ACTCATTCAGGACCCACACTATGGCAATATGTTACCGATCCCTCATACAAGAAACCGCGCACAGTTATAC		45.7143	60	33	9_6_1_1		PF10_0297	596	AAACGAAGCTAACGGTTATGCTGCCATTAAAATGGTAGGTCCTTTTATTTCTCAGGAATATTATACATAT	34.19	32.8571	30	80
NC_000913.2_517	6	ACATTTTCTTTAGGTAAACATCCGCACGTTGAGCTGTGCGACTTGCTGAAACTGGAAGGCTGGAGCGAAA	30.23	47.1429	104	29	9_9_1_1		YBR242W	74	ATGGAAGCCTGAAAGCCAAGTACCCCAATATGTTAAAAATGAGCTCTCTAAACCCCATCCAAACTATATC		40	67	32	9_9_1_1		PF10_0298	74	AAAGGGTAAATACGAATTTATGGATATGGAAGAAATAAAGAATTACAAAGAGAAGAAACTTCATCATGAA	38.16	27.1429	35	72
NC_000913.2_518	549	TGCACCACTACAGTGACTCACCGCTTCACTAAAAATCTGCGTCATCACGTAGAAAATGCCGATCTATTGA	28.25	44.2857	81	32	9_9_1_1		YBR243C	411	AGTACGGTCCTCTTGGGTATCGCTGATGATTTATTTGATTTACGTTGGAGACATAAGTTTTTCTTGCCTG	34.19	40	41	30	6_9_2_1		PF10_0299	850	AGAAGTCAAAAACATTAAATAAGTTGGAAAAACAAACAACCAATCAAGGATGCAATGAAAAACGAAAGGA	34.19	30	36	44
NC_000913.2_519	371	TGATAATACATCCGCAATTCTCAAACCTGATGGGAATAGCTTCTCAACCAACCAGAACTTGATCCCCGGG		45.7143	77	30	9_9_1_1		YBR244W	107	GTGCGGCTTCACGCCGCAGTATAAAGAATTGGAAGAACTATACAAAAAATATCAAGATAAGGGGTTTGTT	34.19	38.5714	58	30	6_9_2_1		PF10_0300	532	GTACTGCTTCATTAAACGTATCTGTATCTTGTGCTATTATTTTACAAAATTTTGCTGTGTGGGCAAATTA	34.19	31.4286	32	72
NC_000913.2_520	447	GCAGAAGCGCCGGACACACTCAAGTTTTCGCGATCCGGTAACTATATCAATGTTCATAATCCATCACCTT	28.25	45.7143	67	31	6_9_1_1		YBR245C	425	AAATAAAGCAAATGGCAAAGGCAAAGGCAAACACCAAGATGTTCGTAGACGAAAGACTGAACACGAAGAA	30.23	40	45	31	9_9_1_1		PF10_0301	89	AGAAGAATTTAAAATACTCATACGCGTCCTGGGGCAAACAATAAACGAAAAAGATCTGGATGAAATAATA	36.18	32.8571	32	57
NC_000913.2_521	735	AAAAGTGAACTGGTAATGGGAGACGGCAATACAGGAAGTGATATTTTCGATGGCGTTGGATTTCGTGGTG	28.25	44.2857	58	30	9_9_1_1		YBR246W	794	AACTGGATCCTATGATGATAACATTCGTTCTCTGGATTTAAGGATGATGGGTGAGTCCATATTTCCTGGT		40	74	32	9_9_1_1		PF10_0302	133	AGTGTATTGAAGGATATGTATTAATAAATGAGGACACGTGTGGAAAAAAAGTAGTCTGTGATAAAGTTGA	34.19	31.4286	34	67
NC_000913.2_522	283	TAGGTGCGATGAGTCTGGTTGATAGTGTGATGGATATTCAGTTCCCCCCGCAAAATTATATTCGGATGGG	28.25	45.7143	56	31	6_9_2_1		YBR247C	1161	GACGACTGCGTGTATTACTTTATGAGGTTTAGAATTTTGGATGACGGTAGTAATGGGGAAGATGCTACAA		40	55	31	9_9_1_1		PF10_0303	157	TAAATGAAGAAACATGTGAAGAAAAAGTTCTGAAATGTGACGAAAAGACTGTAAATAAACCATGTGGAGA	38.16	31.4286	34	56
NC_000913.2_523	115	CCTGTACCGTAAACACAGCGGATATTGATAAGACGGTAGATTTAGGCAGATGGCCTACGACACAACTACT	28.25	45.7143	67	30	6_9_1_1		YBR248C	1370	ATGTGAAGCTCTAGGTGCTGGGGAGATTTTATTGAACTGCATAGACAAGGATGGCTCTAATTCTGGTTAT		41.4286	68	32	9_9_1_1		PF10_0304	76	CAATGATTCATATTGATAAAAACTCCGATGACGAAATAAATCGTTTAAAGTTAATTTGGAAGGAAACTCC	36.18	30	31	94
NC_000913.2_524	173	CTTGCCCGGAACAGACGGTTTTACCTTCCTGAAAAGGATCAAACAAATCCAGAGCACAGTGAAAGTGTTA	28.25	44.2857	70	30	9_9_1_1		YBR249C	323	ATACTTGGAGAAGCCAAGAACAACCGTCGGCTGGAAAGGTCTAATTAATGACCCTGATGTTAACAACACT		42.8571	70	28	9_6_1_1		PF10_0305	53	TGTAAGAAAATATTTTAGTTTCCATGATGCAACAGTATTATTGATAGATGAACTTATAAATATCATGATA	32.21	22.8571	32	113
NC_000913.2_525	781	ATCAAATAGGCAAGCATCACAAATGGGTGTTTGTACATACCAAGGCGGCTAAGCGAGCAGATGGAACATC		45.7143	58	31	9_9_1_1		YBR250W	702	ACGTACGATTACCCATTCACTTTTACCCTTCAAGCAAATACTTTCCCAGCAAGTTTCTCTTCCTTCTTTG	32.21	40	56	32	6_9_1_1		PF10_0306	957	AATAGAAAACATGGAAAAGGTACTTTAACCTTTGTTAATGGACATATACTACAGGGAATATGGAATTCAG	32.21	31.4286	33	67
NC_000913.2_526	203	TCTCGTCAAAACTCGCCATGTACTTTTCATTCCGCTCAATCACGACATAATGCAGGCCTTCACGCTTCAT	28.25	45.7143	74	30	9_9_1_1		YBR251W	591	CATTGGGATGCGGTAAGGAACCTGAAGGAAATACCTAGGTATGAAAACAGAACTATTTATGGTGATATAG		38.5714	70	31	9_9_1_1		PF10_0307	1888	CAAAAGATAGTGATGACAACTATGTAAGGGGGAAAAATAATATGTACGAGCAGGACGATTTAAAAAATAA	34.19	31.4286	32	59
NC_000913.2_527	117	ATGAAGCGTGAAGGCCTGCATTATGTCGTGATTGAGCGGAATGAAAAGTACATGGCGAGTTTTGACGAGA	28.25	45.7143	74	31	9_9_1_1		YBR252W	270	GAAGTTAAAGTAGTTTTATTCAATCATTCACAGAGGGATTTCGCGATCAAAAAAGGTGATCGCGTAGCCC	30.23	40	63	29	6_9_1_1		PF10_0308	768	ACCAAAACCTTTTACGAAACTACAGAAAACGAACTGACGGATGAAAATGAAAGTGCTCAATCTAATAACA		34.2857	31	41
NC_000913.2_528	11	GACAAAAACAGTATCAACCAGTAAAAAACCCCGTAAACAGCATTCGCCTGAATTTCGCAGTGAAGCCCTG	139.3	44.2857	62	31	9_9_1_1		YBR253W	219	ATCCTGACCAGATCGATAAAAGAGAAATGGCTACTGAACCAAATTCCTGTAACGGAACACTCAAAAGTGA	30.23	40	59	32	6_9_1_1		PF10_0309	1880	TAATAGCTTAACGAAAAATATGAGTATAGTTTGCATGTCCTTTTATGGAGGGGAAACAATGAAGGACCAA		34.2857	29	72
NC_000913.2_529	634	ATAATCTGCGTGGAAGTATGAGCGCAAAAGGTTGCTGCTACGATAATGCCTGCGTGGAAAGCTTCTTTCA	139.3	45.7143	75	32	9_9_1_1		YBR254C	194	TGGAAACGGATCCAATGGCGGTGGTGGGTTCCTTCGATCTAGAGCTGTAAACAATACTGATAATTGTTAT		42.8571	59	30	9_6_2_1		PF10_0310	2357	AAAGAAGAGAAAGCATGATGGTCTAATTAGTAAAAACAAGGACCAAGATTCTGATAACAATGAAGAAGAT		31.4286	33	68
NC_000913.2_530	49	TGTATTACCGGTTCGCTACCAGAGAAGAATGGGAAGGAAAGGTGAGCACGAATCTGATTTTTAAGGAGTG		44.2857	57	31	9_9_1_1		YBR255W	1616	GCAACACAGGAGAGAGACACATGATATAGTGAAGAGGAGAGAAATTGCACGAAGAAACGAAATTGAAATT	30.23	38.5714	47	35	9_9_1_1		PF10_0311	29	CACTACTACGTATGTTCAAGATACGAATACGCAAAATGATACTAATGAAAACTCTAGTACAATTGTAAGA	32.21	31.4286	31	88
NC_000913.2_531	168	GGGATTGCTTATGCTATCTGGTCAGGAGTCGGTATTGTCCTGATTAGCTTACTGTCATGGGGATTTTTCG	28.25	45.7143	77	33	9_9_1_1		YBR255C-A	273	AAAAGAAGAGAAAAGATTATGGATGAAGCTGCTGAGAGAGGCCTTTTTCTGGAGGATGAGAGTTTGAACT	30.23	40	72	35	6_9_1_1		PF10_0312	661	ATCGATGTGCAAATCTTAAACCATTAGACAGAATGAATTGCCCTATAGTATTAAAAACGCTAGAACAAAA		31.4286	30	77
NC_000913.2_532	740	AGGTATTTGCGTACCTTCATATCGTGCAAGAGGGAAAGGGATAAGTGAAATCGCTGGCTATTATCCCAGA		44.2857	73	29	9_9_1_1		YBR256C	26	GGGGACTGTTTTGGAAAACAACCCATATGATGACTCTGAAAGTGGAGGTCAAGGAGTTTCTATTACTATT	32.21	40	64	31	6_9_2_1		PF10_0313	2937	CCAAAAGATATCTTTAGAGGTAATGAAGACATAAATAAACAAAGAATAAAAGTCATGGGGTCCTGTGTAT	36.18	31.4286	32	64
NC_000913.2_533	113	TCATGTCTTTTCTGGATTTGGGTGTGAAGGTGGTAATACATCGCCCTCATTAACCTGGTCTGGTGTTCCT	28.25	45.7143	61	31	6_9_2_1		YBR257W	179	ACAAAAGGTCTCCCAGTTAGAGAGTGCAGACAAACAGTTGGAAAAAAGAGATTACCAAAGAATCAACAAG		38.5714	64	31	9_9_1_1		PF10_0314	952	GTTTTGTTACTGTATACAAGATGAAAGATGATGAATTGAAATGGAAAAGAGCAGATATTGAAGGGTTTCT	38.16	31.4286	33	56
NC_000913.2_534	355	GGGAGCAACTAAAAACATCTGTTTCCCGAGGCTTCTCAACTAAAATTCAGGAGCACTTAGCAATGGGCGT		45.7143	71	30	9_9_1_1		YBR258C	259	TAAAGCTGGGTAGTAAAATGGAGGGGGATAATGGTGATGGTGAGAAGAAATTTGACTTGGATGTCTATGT	30.23	40	53	33	9_9_1_1		PF10_0315	1293	AATATAATCATAAAGTGGATACGTGATAAACATGTCGTCAACCAAACAAAAAGCAAACACATAGAAAAGG	34.19	31.4286	32	58
NC_000913.2_535	193	GGGGTAAAACGTTCGCCACTCCAGCTTGGGTAAAAGATGCTCTCAAACACACATATCTCGGTTATGAAAC	30.23	45.7143	54	30	6_9_2_1		YBR259W	746	TGTGTTCTCTTCGATTTCTTCTGCCGTTCTTAGATTAAATGACCTTCAAAATATGTTCAGCGCATTCCGG	30.23	40	63	32	9_9_1_1		PF10_0316	235	ATGGTATTAAGGTTTATTATTTGCCCTTCCAGCCTTTTTTAGATGTAGTGAGTTTTCCAAATATTATAGG	34.19	31.4286	35	66
NC_000913.2_536	31	GACACATCTACAGAGTACCAAATCGTCGTAAGCGTAAACCTGAGCTGAAGCCATCCGAAATACCAACACT	32.21	45.7143	60	32	6_9_2_1		YBR260C	529	ACAAATTGAGGATGACTGACCCAACAAAAACAAAGCTGACCTTGAGAGGTTCCAAAACTACGAAGGAACA		41.4286	51	34	9_6_1_1		PF10_0317	290	TTTATATTTCATTACCATTCAATGTACCTTCTTATCTCTCATCAGTATTTTGTTTTATTGGCCACGAGGT	34.19	31.4286	31	52
NC_000913.2_537	213	TATGCAAAAGAATGCGCGCTGGAAGGTATGGCGAGAACACAGGTTATCTGGCTGAAAGAGGGGGTTATTA	32.21	47.1429	54	32	6_9_1_1		YBR261C	480	TTGCAACCTAATGGGACAATCGTGGTCAAAGAAAATAACACACCTACAGATACCGATGATTTCGACGAAA	32.21	40	63	31	6_9_1_1		PF10_0318	959	TATTATCATGATTATTGGATTGGAGCTAATTCTCGGTATCATGCAAATGATTAAAACCGTGGATTTAGGA	32.21	32.8571	31	93
NC_000913.2_538	106	ATAACGTCGCCCGAATCATTAAAAACGCAATGCTGGATATCGGCCTGGCTATGCCTGTGAAAATCCGCAT	30.23	47.1429	80	31	9_9_1_1		YBR262C	234	AGGACCATGGGGGAGAGCATAAAAGATATTTGGAATGAACAGATAAGAAACTCTGTCGATTGGATCTACT	32.21	40	66	31	6_9_1_1		PF10_0319	503	TGAAGATAGTGCTATAGAAAAAAACTCACACATTGATGTAGTTAATAATATGGAGGACGAAAAGGTTAAC	32.21	31.4286	32	75
NC_000913.2_539	264	TGCTGCTCTGATGGTTATATCGGGAAAAGGTTACAGAAGGCTGAGGGCATAATTGAAGGGATGTTAATGG	28.25	44.2857	41	31	6_9_2_1		YBR263W	121	TTGACATCTTGCAACAAGAACGTCACAGACAAAAACACTCTATCACCCTTATCCCATCAGAAAACTTCAC	30.23	40	58	32	9_9_1_1		PF10_0320	585	CAAGATGATGCACAAAGCAAATACAACCTTACCTTTCAACTTAACAAAAATGAAGTAGCAAAACTCGAAT	32.21	32.8571	32	68
NC_000913.2_540	775	AGGTAAGAACCTTGAAACAGCATCCACGCAAGAACAAAACGGCCATCAACATCGAATACATGAAAGCCAG	139.3	44.2857	42	32	9_9_2_1		YBR264C	227	GCCAATGTATTATCGAGATGCGAATATTGCTTTGATTGTATTCGAATTGGGAGACGTATCCAGTCTGCAA		40	81	32	9_9_1_1		PF10_0321	181	CAGAGAATTGTTGTGTAAAAAAGGTTGATGATGTAATAATATGGAGTGAGATATGTCGTCATTCTATAGA		31.4286	33	72
NC_000913.2_541	612	GATAACTACACTGAAGGTAACGGTGATGGCTTCGGTTTCTCTGCTACCTATGAATACGAAGGATTCGGTA	28.25	44.2857	72	30	9_9_1_1		YBR265W	594	ACGAACTTCCGTATCAGTTGTGTTTATCCTGGTAATTTTGAAAGCGAAGGTTTCACTGTAGAGCAGCTAA	30.23	40	64	29	9_9_1_1		PF10_0322	1086	GAAGATAACAATAGAAATGCACAACTAGAAAAAGAAAAGGACGAAGATGTAAGAAGAGATGATGAAGAAA	34.19	31.4286	35	33
NC_000913.2_542	36	TATGGCACCTCAGCAGGTAGTGCCGGGTACTGGTTTTTACAGCTGCTAGATAAAGTCACTCCCTCACAGT		50	99	29	9_9_1_1		YBR267W	178	GTACTAGTAAGTCTGCTGAAAAGGAGAAACCTGTTACCAAAAAGGAGTTGAAAAGAAGGGAAAAGCAAGC	30.23	40	49	34	9_9_1_1		PF10_0323	80	ACAAACTACTCGTGGGAATTTATTAGCATTAAAAGCCATTGAACAGGATTTACAACAAAAGAAGAATAGA	34.19	31.4286	31	69
NC_000913.2_543	183	CTCGGTAAAACGTATACCAAAGCAGAATGCAAAGCACTCTTGAATAAAGACCTTGCCACTGTCGCCAGAC	28.25	45.7143	69	32	6_9_1_1		YBR266C	300	GCTTGCTTTTCCCTTCTTTTCAACTCCTTTTTGGTAACAGGTTTCTCCTTTTCAGCAGACTTACTAGTAC	30.23	40	50	33	9_9_1_1		PF10_0324	265	GCACATCTTGCCATAGTAACTTAATTTCATTAAAAGAAATGGAGAAAATGAGAAAGGAAAATAGTACAAA	36.18	28.5714	32	93
NC_000913.2_544	383	CACCCTCAGAGAGAGGCTGATCACTATGCAAAAACAACTGGAAGGAACCCAGAAGTATATTAATGAGCAG	28.25	44.2857	88	31	9_9_1_1		YBR268W	238	CTCTCTTAAAGAGAAGAAAGAACATAAGGAAGGCGAACAGGCAGCGAATCAAGCAAAACAATTTCTTGAG	34.19	40	56	32	6_9_2_1		PF10_0325	98	AAATAGTGAGAATAAGGTTTCAGAACAGAATTTGGAGAGTTTAATAAGAGCTCAAGAAAAAGGCATAAAG		31.4286	33	69
NC_000913.2_545	78	AAACAGACAGCAGTAGCACCAAAGGAAACCATCACCCATCATTTCTTCGTTTCTGGAATTGGGCAGAAGA	28.25	44.2857	62	30	9_9_1_1		YBR269C	242	GAATTCACCGCTTTTAACCAAAAACGATATTGGGTCATTCTCGCCTGAATTTTCCAAGACCATACCTGAA	30.23	40	77	29	9_9_1_1		PF10_0326	73	AATTTCTTAGTGACGTTGAGAAAAATAGTAACAACTCATTGGATGATAAATCCAAAGGAGGAAAGTGTTT	32.21	31.4286	30	79
NC_000913.2_546	144	GAAAACGATAACACCGTGTTAATAAAAGGACTTAAAAAGGTTGTAAATGTTAAATTCTCAAGAAATACGC		30	86	32	9_6_1_1		YBR270C	420	AATTCAAAAGATAATATGAGAAATCGAAGCAGGAGGGCGTCAAAAAACTACGGCACTGTTATTACCGGCA	30.23	40	57	32	6_9_2_1		PF10_0327	2005	ATATGTTTAATTATCCCCTCAGAAATTCAACACCAGTACAAAATAAAGTTCATGTGGAAGATCTCGAAAA	32.21	31.4286	30	76
NC_000913.2_547	119	GGTGTCTCTGGAAGCATTCAGGGCAATTGAGGCAGCGTTGGTGAAGCACGATAATAATATGAAGGATTAT	28.25	44.2857	60	29	6_9_2_1		YBR271W	1153	TATTACTAAAAGAGAGTGATTTAAAAGTAGTTGAAGAACGGCATTCAGAGGGTGTGGATGATTGGGGTGC	30.23	40	57	32	6_9_1_1		PF10_0328	549	AATCCATCTATAAAAGATGCTCAAAGAAGAACAGCATTAACATTCGCAAAGGGAAATGGTCATAATAATA	34.19	31.4286	33	66
NC_000913.2_548	475	TGAACAAAGCAGCCGCGCTGGATGAACTGATACCGGGGTTGCTGAGTGAATATATCGAACAGTCAGGTTA	107.5	48.5714	71	30	9_8_1_1		YBR272C	300	TTAGTGAAGGCCCTTAGGTCAGAAATAGATCCATTAAAAGTAGCAGCATGTAGAGTCATTGAGAATTCGC		40	65	32	9_9_1_1		PF10_0329	863	TATTAGGAAAGAGTATGTGAACAACCATTTTGAAGAGAATAAAGAGGAGGAGGAAGTAATCGTAAAATAT	34.19	31.4286	32	57
NC_000913.2_549	34	TGAATGTGGTGAAGTCTGCCCGTGTCGGTTATTCCAAAATGCTGCTGGGTGTTTATGCCTACTTTATAGA	30.23	44.2857	51	32	6_9_1_1		YBR273C	452	AGAGATCCAACGTCGTGAACAACTGAAACAAAGAAAGCTGGCTGAGGAGGAAAGAGAAAGAATTATAAGA	34.19	40	46	31	6_9_2_1		PF10_0330	305	TAACGTTTTTGAAGTATTTTTACCACAACTATTAACGTACCCTAACCCATCCGATCCATTGAATAGTGAT	32.21	34.2857	31	72
NC_000913.2_550	310	CTGGAAATATATCTACAAAAAGCTGTGTAATACGCAATGCGGCGCAGGCCTTAACTGACGATGGAACTCT		44.2857	60	32	9_9_1_1		YBR274W	1089	GATTCAAATACGAACTATAATAGCGGAACAGGTATGACACAAGAGGCTAAGTGGACGCAATTCATAAGCT		40	70	30	9_9_1_1		PF10_0331	69	ATTCAAGAACAACAGAAGAATAGTGCGATAAGTATGCTAAATTTGAACGAGTACCAAGAAAATGGAAATA		31.4286	33	61
NC_000913.2_551	19	ATATTGAAATAGCCTGGTATGCTTCAATACAGCAGGAGCCGAATGGCTGGAAGACCGTCACCACACAGTT	30.23	47.1429	88	28	9_8_1_1		YBR275C	5384	ACCTCCTCGAATGACAGAAAATACAAATATCAACGCGCAGAATGGCTTAGACACCGTACCAAAAACAATT	32.21	40	44	30	6_9_1_1		PF10_0332	340	TAGGAAGTAGTCGAAATGGTAGAGATAGTAATCCAAAGAATTTGGGAGTGAAAGTATTAGGTAATAATTT	32.21	31.4286	33	67
NC_000913.2_552	251	GGAACCTCCATTATCGCTTGTTTTTTCTCTGTTTGAAGGGATTAAAATAGCAGACTCACACTCCCTTTGG	30.23	41.4286	59	29	6_9_1_1		YBR276C	1979	TAGAGCTGATACTGTGGTCAGCGATAAGCAAGAAAATGGCAGCAACGTAGTAATAAGTGAAAATTCTGGA		40	62	32	9_9_1_1		PF10_0333	1005	ATAACTGTTGATAAGAATCAGAGGATGAAAAAATGGAATGGGTATGAATGGGATGTAATTGAAAAGGATT	36.18	31.4286	33	37
NC_000913.2_553	326	CAGTAACCCCGGAACCTGGACGGATGAAAGTAGACACCCTGATACACAACTCAATTATGCCAACGAATTT		45.7143	55	31	9_9_2_1		YBR277C	1	TGTTTAGTTCTCTCTTCTTGTCGAGTGCGCTATTCTTCTTCAGTTGTTTAATGGCATCCTCTAGAAACCT	30.23	40	71	31	9_9_1_1		PF10_0334	1630	TATTAGAAACATTAGAACTTGAAAATTTACTAACACTCGCATCACAAACTATCTTAGCAGCTGTTGAAAG	32.21	31.4286	32	71
NC_000913.2_554	373	TATTGTCTAACTTTCTTGAGCAATCGCGGTTTATTGCCCTACTGATGTATATCTTACGCAGCAGCGTCCG	30.23	44.2857	59	29	6_9_2_1		YBR278W	259	TAGAGGATGCCATTAAACAACTGAAGAAGAATAGCGCACTCGACAAGAAGAGAGAACTAAACATGCAACC	30.23	41.4286	43	31	9_9_1_1		PF10_0335	1552	ATGGTAATTATGAAATGTATGAAATGAACCAAACAAAGGATGATTATAGTGATCAGAAGGTGGGAGATTT	34.19	31.4286	33	59
NC_000913.2_555	517	TTTCAGCAAAACCGGTTTATATCAGTAGTTTTTTCGCCGGAAACATGTCGCCCGATGGCTATCGCCAACT	30.23	45.7143	66	31	6_9_1_1		YBR279W	1162	CTGAGCAAGAAGGAGAAAATGAGAAGGATGAAGAAATCAAACAGGAAAAAGAGAATGAACAAGATGAAGA	30.23	35.7143	19	37	9_6_2_1		PF10_0336	687	GAAGACGAACAACAAGAAGAACCACATAACCATTATGATAGACAAATATTTAAAAATTACGAATCCAACA	38.16	30	32	65
NC_000913.2_556	157	AAGCGCTGAAGGCACAGAAAAATAACGACGAAGCAACCGCCATCCGCGAATTTGAATATATACACCAGCA	32.21	45.7143	54	30	6_9_2_1		YBR280C	1272	TATATATATAAGGTCGGGTTGGTTGCATGGAAAGAAAGAGATGCTATTCAAAAGGGCGAGAGCTTTGCTT	30.23	40	58	32	6_9_1_1		PF10_0337	73	TAGACAATGCAGGAAAAACTACGATATTAAATAGATTACAACTAGGAGAAGTAATACAAACCATACCTAC	32.21	31.4286	33	70
NC_000913.2_557	457	AATTTGAGCGTAGCGCCAATTTCGCTTTTGCTGGTTTTATTCTGCATGACGCCGAAGATGTGATTTCACC	28.25	44.2857	68	31	9_9_1_1		YBR281C	1682	TATTCATAGTGTGGCGTATTTGTTTCAACAGGGAGAATTGGTGAACGATGTCGTATTTTTGGTGGAAGGA		40	62	30	9_9_1_1		PF10_0338	362	TAAGTTGGACAGCTCATTTTATGGCATAACAATAAAATCAATGCTTATGTTGAAGAATCATTCCATTGAG	34.19	31.4286	31	104
NC_000913.2_558	736	TGTCGTTCAACCATATGATCGAGCGTATTGAGGATGTCTTTACCCGCCAGTCCAATTTCTCAGCGGATAT	28.25	45.7143	64	28	9_9_1_1		YBR282W	148	AGACGATGTACAAAGGGACAAGAGCTTCAGGGATTGGTAGACATACAAAATTCGGTGGTTATGTGATAAA		40	59	30	9_9_1_1		PF10_0339	123	GAATTAATGAAAAATCGGAGATCTGTAAAAATGTCCTCAAAAAGTTTGAGTTTATTTGCTTGGACTCACA	32.21	31.4286	31	85
NC_000913.2_559	1	TGAAACTGTTGATTGTCGAAGATGAAAAGAAAACCGGAGAATACTTGACCAAAGGGTTAACCGAAGCCGG	30.23	42.8571	71	30	9_9_1_1		YBR283C	1006	CTAATAATCTTTTAGCAGTCCCAACCTTCCCATTATCTCTTTTGGCTCCACCAACATCTTTCTTCAAAGG	32.21	40	53	32	6_9_1_1		PF10_0340	254	ATTTGATGAGAACCTTAGTTATTATTTAGGTTGGTTAGAATGGAGTGATCTTTTAGAGAAGCATATAGAG	32.21	31.4286	34	61
NC_000913.2_560	1257	CTGGAAGTGCTGGATGCCGAGCGTTCTTTATTTGCAACCCGACAAACTTTACTTGATCTGAATTATGCCC	30.23	45.7143	66	30	6_9_1_1		YBR284W	440	AAATTATCTAACTATAAGTAAACAAGATGCTTTGTCATGTCCGCAGCTTCATTCAAGAGTGGCTGGGGGT	30.23	40	66	32	6_9_1_1		PF10_0341	2758	TAAAAGAGCAATTACCAAATAAGACAAACCAAGCTTCTTCACAAATTATAACAGAACAGCAAAATGTGGA	32.21	31.4286	31	61
NC_000913.2_561	108	GTTATTAGCGCCACTGGCGTGGTAAAGGGTATCGATCTGGAAAGCAAAAAAATCACCATCCATCACGATC	30.23	45.7143	66	30	6_9_2_1		YBR285W	89	TGAAAACAATGGTTTCATAAACATAAAATCCTTAGAAAGCCCCACTGACGATAGCATGGAGGCGGACATT	30.23	40	72	28	9_9_1_1		PF10_0342	1386	GATATAAATAATGTTGAACAATTAAACGAGATTCAAGGTGAAATAACGGAAGACGAAGTTGAAGAGGAAA	32.21	31.4286	35	67
NC_000913.2_562	109	CCGCAGAACGTAAAATCTTATTCTGGTACGACCCAATGTATCCCAATACGCGGTTCGATAAACCAGGTAA	30.23	44.2857	80	30	9_9_1_1		YBR286W	1591	AGGGTTTCCCAAAAAGAGAAACCCAAAAGCACAAAGAGGTGGACATATTGAATGCTCAACAACCACAATT	30.23	40	59	31	6_9_1_1		PF10_0343	184	AAGAAAAAGAAGGCGAAAATGACGACGAAGAGGATTCAAATAGTGAAGAATCCAATAATGATGAAGAAAA	34.19	32.8571	34	55
NC_000913.2_563	1541	TAACCCGCTCAATCGCTTTTTGATTCGTGTTTATCATCCGCTGTTGCTGAAAGTACTGCACTGGCCGAAA	28.25	45.7143	66	29	9_9_1_1		YBR287W	10	CATTTAGTTTTGCTCATTTGGCTTATTTGGTCTTTGAGTCCGTTTTACAGGTAGTCATTATCGCACTCGC	30.23	40	52	33	6_9_1_1		PF10_0344	52	TATTGGAAATAAATGCAAAAACCAATACAAGTGAGAATAGAAATAAACGAATCGGGGGTCCTAAATTAAG	32.21	31.4286	31	52
NC_000913.2_564	1294	ATGATATGCGCTTGTCAGCGATCCTGCTGCCGGTGTGGATTGTATTCCTGTTTATGGCATTTAAAACGCT	30.23	45.7143	63	31	6_9_1_1		YBR288C	233	CTCCACTTCGAAGTCAAAAGGCCCGCTTGATTGTTTTACCTTTTTAGAGACTATAGATCGTATCCTGTTA	30.23	40	65	29	9_9_1_1		PF10_0345	223	AATTAAAAGCTAAAAAAGCTTCCGAAGATGCTGAAAAAGCTGCTAATGATGCTGAAAATGCTTCAAAAGA	34.19	32.8571	36	66
NC_000913.2_565	308	GCAGTTGTGGATCATGATGTATGCGCTGCTTTCAGTCTTCTCGTTGCTGGATGTTATTTTGAATCTGGCG	28.25	45.7143	53	31	9_9_1_1		YBR289W	1968	GCTGCAGAGTTAGAGAGATTGGATAAAGATAAGGACAGAGACACAAGAAGGAAAAGAAGACAAGGTAGAT	34.19	40	30	36	6_9_1_1		PF10_0346	364	CTATAAAACAAAGTGGAGAAAATCAATATACTGTTACATCTATATCAGGTATTCAAAAGGGAGCAAATGG	32.21	31.4286	32	68
NC_000913.2_566	534	AAAGAGAAAGGCTACACCAGTCTGGTGGTTGTTCCGGTAGGTCATCACAGCGTTGAAGATTTTAACGCTA	30.23	45.7143	78	29	9_9_1_1		YBR290W	346	TTAGCAATTTAAGCGCAAAACCAGATACCACAGAGACTGAAGGTAATAACGAACAAGACATACCACCTAC	30.23	40	42	31	9_9_1_1		PF10_0347	256	TAAAAGCTATTGATGGGGAAAGTGGTACTTCAATGGATTCTAAACCTAAAGAGAATAAAATTAGTACTGA	36.18	31.4286	32	69
NC_000913.2_567	87	TTCGATGTTTTTAAAATTGGCGGCAAGATTTTTATGCTGTCGTCGGAGCTACGCGGCGTCCCCTTTATCA	28.25	45.7143	65	32	6_9_1_1		YBR291C	125	GATTGATAAGGCCTCCAAGGCATCAAGAAATCCTCTGGTATTGATATATAAAACTGCAAAAACTCAGGGC		40	68	33	9_9_1_1		PF10_0348	1146	TATGAAGAATGGGTTAATAGAAGGAGACCTGAATGGAAAGGCCAATGTGATAAATTTGAAAAAGAAAAAA	36.18	31.4286	33	45
NC_000913.2_568	163	TTTGTCTGTGGTTTTTAGTGCTGGGCGCTATTGAGTATTTTGTTCTGCGCTTTATCTGGCGACGCTGGTT	28.25	45.7143	42	32	9_9_1_1		YBR292C	112	ATTACATTTTTATATTCCTCATCAATAAAGCCGCCAACAAAGAGCACAGGGTAGAAACTCTGCTGTCTGG	30.23	40	59	28	9_9_1_1		PF10_0349	90	TTAAGTATTAATGCTGATGAAGATAAAATATCCAATGGTATAAACAAAACAGACAATATTGAATTAGGAT	36.18	24.2857	33	83
NC_000913.2_569	99	TCTTCAATGCTGATTGACGCGGTTAAAAATAAGATCACGGCCGGAGAGGTAAAGCACGATATCACCGAAA	32.21	44.2857	68	30	6_9_1_1		YBR293W	156	AAAAACATCTACATGCTTAGTTTTATGAGAGCATTGACAGGCATAGGAGGTGGTGGCTTGATCACACTTT		40	60	30	9_9_1_1		PF10_0350	1148	TATAAGTTTAGACGAATCAGATGATTTGAGTGACCCCGAAAGTAAAACAAAAGAAGATAACTACCATTTA	36.18	31.4286	33	66
NC_000913.2_570	59	TACGCTTCTGGTCGGAGACTCGCTGTGTGAGTTTACGGTGAAGGAACGTAATATTGAGTTTAAGGCTGTT	28.25	45.7143	74	31	9_9_1_1		YBR294W	98	GGCAGAAAACAGAGACGGACTTCACAATGGTGATGAGGAAAATTGGAAGGTTAATAGTAGTAAGCAGAAA		40	56	30	9_9_1_1		PF10_0351	61	CCAATGGAACACTCTCTGAAAATATTGAAAGTGCTGAAGAGATAGATGCTTTAAAAACGAATTTAAGAAA	32.21	31.4286	30	74
NC_000913.2_571	654	GATTGCGGTAAGAACGGTGAAACCACTGTAATGATAGGCAATTCAGGTAATAAAAAAGCCGGAGCTCCCT	139.3	44.2857	54	29	9_9_2_1		YBR295W	3500	GAGTTTTACTTACAACTTATTTGCTATCCTTTTGGCGGCTGGTGCCTTTGTTGACTTTCATATTCCACCA	30.23	40	48	31	6_9_1_1		PF10_0352	894	GAAGAAACAGAAGATATGGAAGATGAAAACGAAATTGTGGAAGATCAATTACAAGAAAATGAAGATGATG	36.18	31.4286	38	52
NC_000913.2_572	340	TTTTTTCTGTACAAACCGCAAGAGAATTGACAGACAACATTATTACACCAGCGGAACACGAGCGACTCGC		44.2857	71	29	9_9_1_1		YBR296C	905	CGAAGAAAATAAGGCAGCGAGTAATTCTAATGATTCCGTCAAAAACAAAGAAGACATCCAGGAAGTGGAC	30.23	40	52	31	9_9_1_1		PF10_0353	15	TTTAAAATTGATGGATCTGAAGCAAATATTTCTATTGAAATATCAGGCATTACACGTTATGATACAAGCT	32.21	28.5714	31	114
NC_000913.2_573	1809	AATAACATCACTTATATGCTGAAGAGTGAAAACAAAACCACGGGCGACCGTTTGTCGATCATCCCGGAGT	28.25	44.2857	66	31	9_9_1_1		YBR296C-A	37	CAAAAGCTGTACACGGAAACAATCACGGCACCATTTCCTTGTCAACTCTGTCTTATATCAGAGTCCATAA		41.4286	86	30	9_6_1_1		PF10_0354	36	GGATGGAGAAGAAAGAATTATAAAATAAAACAAGTAGAAGAAGAAGAAGAAGAAGTCAGAGAAAATAAAG	50.05	28.5714	36	35
NC_000913.2_574	371	TCTGCAACCGGGATGGGATTGTCCGCAAGCGCCAGAAATACCTGCCAAAGAAATTATCTGGAAAAGTGAA	28.25	47.1429	67	30	9_9_1_1		YBR297W	595	CTATTGGCCTTGTTATTGTAGCAGGGTTACATCGTGAAAAAGCATACGAATCACTATCATTTCGTGAGCA	34.19	40	61	30	6_9_1_1		PF10_0355	1550	TGAACATCAAGGACAAACAGAACCGAATAAAGGTGACAACAATAATGAAAGAGAAAATCATGAAAGTAAT	34.19	31.4286	33	41
NC_000913.2_575	1665	TTAATTACCACCGACGATCAACTGCCGCGCTTTAGCGATGTTCCCAATTTAACAAGCCTTTGCTATAACG	28.25	44.2857	70	31	9_9_1_1		YBR298C	1022	GCAGAAAATGTCTGATGAAGGAACTTACTGGGATTGTGTGAAAGATGGTATTAACAGGAGAAGAACGAGA	32.21	40	47	33	6_9_1_1		PF10_0356	2918	GAAGGGATATACATAAAGGACATCTTGAAGAAAAGAAAGATGGTTCAATAAAACCAGAACAAAAAGAAGA	32.21	31.4286	34	56
NC_000913.2_576	471	AATGCCAGTAAGAAAAAAGATGAACCGTCACTGTATACCTCCTGGACGCTAAGTTTTACCGCGCCAACCA		45.7143	68	29	9_9_1_1		YBR298C-A	24	GAGCGCCTCAAGAAAATGATGCTGAAAGAAGAATTGAGGAAGGAACTACTCATCTTACGTTGTTTGTATC	123.4	40	72	31	9_9_1_1		PF10_0357	679	AAACAACAAAACAAAATGTGGAACAAAGTATGGAAGAAACTGCTGAAGAAAATATTGAAGGGAATAAGGA	34.19	31.4286	37	32
NC_000913.2_577	351	AAAGAGGATGAAGAAGCGGTAACGAAAGCAATGCAGGCCACGGGAATAACTCATCTGGCAGATCAAAGCG	30.23	48.5714	56	31	9_6_1_1		YBR299W	209	GTATGATATATCTAACTACGAAAAGGTCTGGCCCACATACGGTACCAACGAGGACTGTTTTGAGCTAATT	115.5	41.4286	96	30	9_9_1_1		PF10_0358	68	TAAATTATTAGAAACTCGATATTTGCCTTATATTCCCCCAGCGTATGTTGTTGATACTGTATCATTTTTC	32.21	31.4286	31	74
NC_000913.2_578	920	TGGCGTCGTTACCGTCAGCCTCGGCGGTATTTACCTTATCGTCTTGTTAATTCAGGAGTCTCGCAAAAAA	30.23	47.1429	66	29	9_9_1_1		YBR300C	427	GGCCAAGAAAAAGCCAAAACCAAATTTGCTTTGAACCCTCGTTAAGAGGCCACCTAATCTTTGTGCTCTA	107.5	42.8571	99	30	9_9_1_1		PF10_0359	148	TTAAAGTTTTACCAAGTTTATGCTTATTTATTGATGGAGTGTTGATACAAACTTGTGTGGGTTTCGAAGA	32.21	31.4286	31	80
NC_000913.2_579	526	TCTACGATCAGTTGCGTTTCTGGCAAGCCGGTTCGCTGGATATTCGCAATCTACATACCTTAAAAGTGGT	30.23	45.7143	83	29	9_9_1_1		YBR301W	145	AATACTACTCTTTCCAAGTCGCTCATCCAACTGAAACCTACCCAGTTGAAATCGCTGAAGCCGTTTTCAA	131.3	42.8571	77	31	6_9_1_1		PF10_0360	93	TGCAGTTTTACGATGATATATTTTAGTAATCATGTCAGTATTTGGTTAGGAGAAAAAGACAATATTCCGA	32.21	30	31	74
NC_000913.2_580	325	CATTGCTGGCAATCTATTTACTTGGTTTATGGGATGGTTTTTTCGCATCGCTTGGCGTTACGGCGCTATT	28.25	44.2857	53	32	9_9_1_1		YBR302C	896	AGAAAGTGGTGCGAATGGATGGGACGAAATTGCAAGGAAAATGAATAGGTACTTGTTTGAGAAAAAAGCC	139.3	40	46	32	9_9_1_1		PF10_0361	4434	AATTCATTAGGACAATATACGCAAAACCAAATACAGCCAAATACATCTCAAAATACTGCATCTTCAACAT	34.19	31.4286	32	44
NC_000913.2_581	719	TAAACGCCATGACATCATTCAGCTTGGTGGGGAAAATCTGGCTGCAGGGTTAAATGGCGAGTCACTATTC		47.1429	78	30	9_9_1_1		YCL076W	55	GCAATGCTTCTGAGAACATAATCAATCTATCTAGCCCCAACAATTATAAACAGTGGCTGTACGGTATCGA		40	65	31	9_9_1_1		PF10_0362	5399	TATATATAGAAAAGTGAAATTAGGAACATACAAAGGAGAAATGCAGGGAATTAGGCGAAAAGTATCACTA	34.19	31.4286	32	49
NC_000913.2_582	54	AATCGCTTTTTCTTTATGTCGCCGTACCGCAGTTTTACGACGTCAGGATGTTTCGCCCGCTTCGATGAAC	28.25	48.5714	67	31	9_9_1_1		YCL073C	485	CGTCGGAACAAATCTGCTCCTGACATTAATACTTTCTGATTTCTCCTCCTTGAAGTGGAGAATGTTTTAC	115.5	40	88	31	9_9_1_1		PF10_0363	176	TAAAAACGTAGAAAGAAAAAAGAACATTCTCGCACATAGCGAAATAGGGACTGTAAGAAATATAGATGAT	34.19	31.4286	33	50
NC_000913.2_583	396	TTTAGCGGGGATGATTTCCTCAATACTTTCGTCACAGAACATTCCTCCATTCGCGTGGTGCAACTGCTCA	28.25	47.1429	68	29	9_9_1_1		YCL069W	12	ATTGTCGGTAGAGTTGTTGCTAGTGTTGGGGGAAGCGGACTTCAAACGCTTTGCTTTGTTATTGGTTGTA	115.5	44.2857	52	32	9_6_1_1		PF10_0364	50	TTGTTCTTCGCCTGAAAAAAATGAAAGACCAAAGAAAGATACCAATATTTACTCTACAAATAAGACGATA	34.19	30	34	65
NC_000913.2_584	46	ATATTCCGCAGAATAAAGTTGACTGGGCCTTTGAACCGCAACGTGCCGCGTTGTTAATCCATGATATGCA		45.7143	82	29	9_9_1_1		YCL068C	78	CAGGGCCAAATTGTCTCAAGAAGAGTTAACAAAATACATATCTCCAACATCACAGACGTCCTTCTACAAC	131.3	40	59	30	9_9_1_1		PF10_0365	354	ACACTTACGTATGATATATACAACAAGGTGAATAGTAACAAATGGATTAGACGCCCAACAAAAGAAAATA	34.19	31.4286	32	68
NC_000913.2_585	89	GAAAGTTACAGGTTTTGATCAAGCGTTCACTCAGGAGCAATATCCCTTTGCGACCGAAGTGATGGATGTT	28.25	44.2857	74	29	9_9_1_1		YCL067C	533	CTGGGTTTCGAATAGAAGAAGAAAAGAAAAAACAATAACAATCGCTCCAGAATTAGCGGACCTCTTGAGC	139.3	40	62	31	9_9_1_1		PF10_0366	132	GAGATCAAATCAGGACAAGTGGAAAGATATTCAGGTTTAATAAATTGTTTCAAAAGGGTTTCTAAAGAAC	32.21	31.4286	33	69
NC_000913.2_586	187	AAACGCTGGGATCGATGGCCGGATTTATGATGACCCGCGACGGACAGTGTGTGGTAGGCACAGAACTTAA	28.25	52.8571	70	31	9_6_1_1		YCL066W	437	TTTTGGTTTTGTAGAGTGGTTGACGAATAATTATGCTGAAGTACGTGGTGACGGATATTGGGAAGATGTG	139.3	40	56	34	8_6_2_1		PF10_0367	708	GTTCAAGCAGAAATACAAACAAACAAAGAAATGCATATAATAGAAAACAAAGCAAACGAACATATAAATC	34.19	27.1429	34	43
NC_000913.2_587	27	TGGACAGTGCTCTCTGTAATGGGAGCATTTGCTCTGGGATACATTGCTTTAAATCGTGGGGAACAGATCA	28.25	45.7143	73	31	9_9_1_1		YCL065W	273	CTTTCACTGCTCTTTTCTGTGTTCCATTTAGTTTTTAGTACGATTGCATTGTCTATATACTGTATTTACC	40.14	32.8571	72	32	9_9_1_1		PF10_0368	688	TGAAGAAAGGTTTTGTAGCTGTTGTTTGTCGAAGTCAGAAAGATGTAGAAGATGATATTACTATTGAAAT	34.19	31.4286	34	56
NC_000913.2_588	680	ATCATTTTGCGATGTGGTGGATGCTATTATTGCTGGTGGTGGGATGGTTGGTGGTCTGGGCGATCGTTTT	30.23	48.5714	36	35	9_6_2_1		YCL064C	526	TAGTATGCAGCGTTGGTGGAGGTGGTTTATACAATGGTATTATTCAAGGTTTGGAAAGGTATGGTTTAGC	32.21	40	53	34	6_9_1_1		PF10_0369	1615	GTTTAACAGCTACCTTAGTAAGAGAGGATTTATTGATTCGAGATTTACATTGGATTATTGGTCCTAAATT		31.4286	32	64
NC_000913.2_589	935	GATTTTACCGTGTGAAGGTACATACTTTTTGCTGGTGGATTACAGCGCGGTTTCTACCCTGGATGATGTT	30.23	44.2857	64	32	6_9_1_1		YCL063W	1125	CAAAGTAAGAGGGGGAGAAAGAATAAGGGCATGAATGAAGAACGAATATCAAATCATAATGTAGCACAGG	30.23	38.5714	45	33	8_6_2_1		PF10_0370	231	ACACCTACATTTAGCTACAAACCTCATGATAAGATATGGATAAAACAGAAATTGGTTGACCATATTAAAG	34.19	31.4286	32	82
NC_000913.2_590	159	AAAAACAGCCAACTTATGCCTAATGATTACAACCCAAACAACGTGGCACCACCCGAAAAAAAACTGCTGC		42.8571	65	32	9_9_1_1		YCL061C	183	CGTGTTAAGAACAGATTAGAAGGCAAGAAAGCACCCGAACAGAATCACAATAATGGAAAAGATAGGAGTG	30.23	40	35	31	6_9_1_1		PF10_0371	288	GTACATATAACAAATAAGGATGTAGAAACAAAAGGAGATACGAAAATAAGTCAAACAGATGTAAACTCTT	34.19	28.5714	32	53
NC_000913.2_591	648	ACCTGGTATGCAAATCATCAAAGTCTCTGCAACCCACTGTATAACCTAATGTATCAGGCAGGCGTTCCTC		45.7143	76	31	9_9_1_1		YCL059C	142	ACAGAGAAAGTTACTTGAAGACGATTTGGAATGATGTAACAAGGGCTCTAGACAAACACAACATAGCGTG		40	70	31	9_9_1_1		PF10_0372	57	GCCATGATAATATCGGCATCCTTCCTTTATATGTTTTCAGAATTTTTTATGATGTCACATGAATCCAAAT	34.19	31.4286	31	72
NC_000913.2_592	177	TCAGGAAAAGGTATCGCGCCGACGACAACAGGGTTAAATCTGCATCACCATCTTGAGAAAAATCTCAGAG		45.7143	68	30	9_9_1_1		YCL058C	257	TTCACTACTTTTGTTTAACTTTTCCACTTGTAACTTTGTTCTCTTCCTTTCAGCGGTGCTGATCGACCTC	30.23	40	39	31	6_9_1_1		PF10_0373	743	TAATCAATCCTTAGCCGAGGATAGTCAAAAAGTAAAAGGTTCCTTGAGAGAAATAAAAGAAAGAGGAACA	34.19	34.2857	33	51
NC_000913.2_593	571	CTGCAAACGTAAGTACAGAGCAAATGAAAGTGTTAAGTGACAATGAGAAACTGATGGACGATCTGGGGGC	32.21	44.2857	52	30	6_9_2_1		YCL058W-A	128	GAGGTCGATCAGCACCGCTGAAAGGAAGAGAACAAAGTTACAAGTGGAAAAGTTAAACAAAAGTAGTGAA	30.23	40	39	33	9_9_1_1		PF10_0374	897	GGTGATAGAGGTGGTGATGAAAATAAGGATAAAGATAATGAGGAAAATAAAGATAAAAAAGGGAATAAGG	40.14	31.4286	38	16
NC_000913.2_594	449	TAAAATCAAAGCAGCACAGTACGTAGCTTCTCACCCAGGTGAAGTTTGCCCGGCTAAATGGAAAGAAGGT	28.25	45.7143	76	32	9_9_1_1		YCL057C-A	0	ATGTCCGAACAAGCACAAACACAACAACCAGCGAAAAGCACTCCCTCCAAGGATTCTAACAAGAATGGCA	30.23	45.7143	40	32	6_6_2_1		PF10_0375	1015	ATCACATATTATATATGCTTGGTAGTGCATTAACTACATATTTGTTTCTTGGTGCTTTAGGCCCAGAAAT	34.19	32.8571	30	78
NC_000913.2_595	751	ATACCGTTGATATCGAAAACTACATTTCTGTACCGAAGACTGAAGGGCAGAAGCTGGCAGGCGCACTGAA	28.25	47.1429	64	30	9_9_1_1		YCL057W	5	ATTGTTGCTGTGCAAGAATTGGTTTGCGTCACCTGTAATCTCACCACTACTGTATACCCGCTCCTTATAT		42.8571	62	32	9_6_2_1		PF10_0376	1462	CAACGGTAGCATCATTATTAACCATGTTTATATCTTATTGGACATCTCCTTATGTTTTTCGAGGTATATT	32.21	31.4286	30	74
NC_000913.2_596	267	TTTGGTAGCGTGCGGGATGAAGTCAATGAGTTGGCAGAAGAACTGGGGGCTGATGTTGTAGTTATTGGTT	28.25	47.1429	51	31	8_6_2_1		YCL056C	79	TTGATTTCTTCGCAGTATTGGAAAACCTAGGCGTGGTCAACGATAAGTTATATGTAAGTGGGCTATTACG	32.21	40	65	29	6_9_1_1		PF10_0377	146	TAATCATGTACACAGTCACTATACCCAACAACATTCTAAGGAGTTTGAAGAAACAACAAATTATGAACAA	34.19	31.4286	32	70
NC_000913.2_597	1045	AAGGATTACTGAAACCAGAAGAAATTGTTACCCACTATATGCCGTTTGAAGAGGCCGCCCGGGGATATGA	30.23	45.7143	57	30	6_9_1_1		YCL055W	26	CCAGAATAAAAGCAGACACATCAACAACAGTCACTTGCAAGGGCCAAACCAGGAAACAATAGAAATGAAA	32.21	40	50	33	6_9_1_1		PF10_0378	1717	CATATCAAGTATTAAGTGACGAAGAGAGAAGAGAACAATATGATAATTACGGGAAAAATGCAACACAAAA	34.19	31.4286	33	54
NC_000913.2_598	46	CAGCAAAAGTGAACAGTGAGAACCAGGAAAAATTGCTGATTTTGCGTAAAGAGGATGCGAGTGCATCCTC	32.21	44.2857	72	32	6_9_1_1		YCL054W	1098	GTCAAGCGCGAAAGAAGAAGGAAGAACGAAATGAAGCAAAAGGAACTACAGAGAATGCAAATGAACATGA	32.21	40	28	34	6_9_2_1		PF10_0379	701	TTTCCCAACTTTTCGACCTGGAAAAAAGAAATTCAAATTTGAGAAATATCCATTTGTTAATGACCTGTTA	34.19	30	36	84
NC_000913.2_599	126	ATGTGTTCGCCAGAAGAGATGCCACACGACGTGGTGACAATGAACAGCCGGGTTAAATTCCGCAATCTTA	28.25	48.5714	78	29	9_9_1_1		YCL052C	512	TGCAAGTGATGAAAGTGATGTCGATATTGGTGGAATACGTTGTAATTGGAGGATGGACGATGGTAAAATG	30.23	40	52	32	6_9_1_1		PF10_0380	1271	TGAAGAAGGTAGTGATAGCAATTTAGAAGAAAATACGGAAGAAGGAATAGAAGATGGAATTATAGGATTA	32.21	31.4286	34	42
NC_000913.2_600	149	TCAACACGATCGAAATCGTAACGAACGAGATGAATGTCGCCTGCAAACCGAAACGACCAACAAAGCTGAT	28.25	45.7143	60	34	6_9_1_1		YCL051W	245	TTGCAAAACCAATGAAGACGCTGGAACGTTAGATTTGCCTGAACCAAGATTTTATCCGTTATCACCAAAG		40	73	32	9_9_1_1		PF10_0381	739	GCGAAGCATATCAAATATTAAGTGATAAGGAAAAAAGAGAAAAATACCATAAGGAAGGATTAGATGTAAC	135.3	30	33	70
NC_000913.2_601	309	GTATGGCTGGTATTTGGCGCATTTATTTTTGCATTAGGGTATGAAGTTTCCGGGTTAGGTCGTCGCATTG	28.25	44.2857	34	32	6_9_2_1		YCL050C	97	AAACAAAGGACCCAAAAACCAGCATGCCATACTTGATTAGTCACATGCCAAGTCTGATCGAAAAGCCAGA		42.8571	71	33	9_6_1_1		PF10_0382	5	TATGGATGAAAAAAAGGCAAGAAAACAAGCAAAACATAGAGAACAAATGAATAGGAAGGAAGCCATGATA	139.3	32.8571	35	36
NC_000913.2_602	333	CATAAAGGCAGCATTTTTTCTTTAGGGCTGCTATGTGCGGCAATTGGCCGTTTGCTTCAACTCAACCAAC	30.23	45.7143	78	34	6_9_1_1		YCL049C	142	ACTTTTATCAAGTGTCATTCGTCAAATCCATTGCTCCTGCTATCGTAAACAGCTCCGTAATCTTCCACGA	30.23	41.4286	66	31	9_9_1_1		PF10_0383	1	TGTACTCTTCTCCAGACTACACTCTACCATTCGTAGGGTTATCAGATACTATGTACTTTTCTCCAGACTA	131.3	40	32	89
NC_000913.2_603	310	TCAAGCTCGCCACCATTGAGCTTGAACATAGTCATCCTCTCGGGCGGTTATGGGATATCGATGTCCTGAC		51.4286	75	30	9_9_1_1		YCL048W	307	CAAACTATGATTCTAACATTTTGGATTTGAACAGCTTGAGGGCCATTGGTGGTGACCTGATTATTCAGGA	30.23	40	60	33	9_9_1_1		PF10_0384	83	GATAAGTACAAACAATATATATTATCAAGATCATAATAACAAAATTCCTCTTGATAATCTCGGATCAACA	139.3	25.7143	33	99
NC_000913.2_604	757	TTATTGCCCGTAGCGCTGCGGATGTGATTGTCAACTCTGGCTACTTCAAAGAAGGTTTCTCCATGCAAAC	28.25	47.1429	76	30	9_9_1_1		YCL047C	574	TTGAGGGAAAATTCGAACCGGTAATACCAAGAGAATGGGGCGCTAGGATTCATGTTATGCAAAATGATTA		40	72	30	9_9_1_1		PF10_0385	25	GCGATATAATTAAAGGAACAGATTTGTGGGATCAAAACAAAGATGCAGAACGATTACAAGAAAATTTGAA	139.3	31.4286	32	57
NC_000913.2_605	87	AACTCCTTCATCTACCCGGCTGATGCCCTGATGTTTGACCTCGAAGACTCCGTAGCATTGCGTGAAAAAG	28.25	50	71	30	9_6_1_1		YCL045C	1370	AGAGAAAATGGTGGCATATAGCAAGAGGGAAACAACAAACCTAAACACTCTTGGTATTACACTAGGTGAC		40	62	31	9_9_1_1		PF10_0386	38	TTTTGTTGGTTTTGATTTACATCATCCTTCTTCGTTTCCCATGGCGTTCCTATTTCAAATCTTTTTTATT	139.3	31.4286	32	58
NC_000913.2_606	79	AGGATATCGACCTGCAAATCAATAGCAGCGTTGAGAAACAGTTTGGCGATGCAATTCGCACCACCATTCT	32.21	45.7143	89	29	6_9_1_1		YCL046W	22	TGAAAAGAATCTGTCCGGAAGAAACGTTAAACGAAGAAACTAAGCAGGAAGTTTCGGTAGGGTTCGATAA		40	76	32	9_9_1_1		PF10_0387	148	AAAAAACAGTGATGCAAATCGCAGAACAGTTTCAACAGGAGGAGAAGCAAAAAGCGAATGGTATTTTAGT	139.3	37.1429	32	73
NC_000913.2_607	61	TCGCCCAATTCCTGCATGAAAATGATTTGAGCGTTGACACCACAGTCGAAGTATTTATTACCGTAACCCG	30.23	44.2857	70	31	6_9_1_1		YCL044C	21	TCAGGTAATAGCAATTCCACCGACCATACTCACACACAAGATGACCACGACAAAGATGATAATGATATCA		40	66	32	9_9_1_1		PF10_0388	147	GGTATGATTATGAAAGAAATGATGGAAGGGCAAAATATAAGAGAAGAGGAAGTAGCTGAATTATTAAAAG	139.3	31.4286	36	36
NC_000913.2_608	529	CTGAGTTTTTATTACCGATGGCAGGTGTGTTTGTCGTGCTGTTAGGGATTCTGATGTTGCTGTCGTGGTT	30.23	45.7143	31	33	6_9_2_1		YCL043C	928	AATTCCCTCTATTTGCCATCCACGACATGACTGAAGACTTGAAGTACGGTTTGCCTCAACTCTCTGAAGA		44.2857	64	31	9_6_1_1		PF10_0389	136	ATGTTGAAACAACGGTAAGAAGATCAGCACAAAAAGTATTACAAAATGCAGAAGGAGATACAAATTTGAT	139.3	31.4286	34	54
NC_000913.2_609	257	AGCCAGCGATATGGAAACGGTGTCTGAAGCCGTACGTTGTGGTGTATTTGATTATCTCATTAAGCCCATT		44.2857	59	30	9_9_2_1		YCL041C	176	CTTTTTCCCTTTTCTCTCACTAGTCTCTTTTTCCAATTTGCCACCGTGTAGCATTTTGTTGTGCTGTTAC	32.21	40	57	34	9_9_1_1		PF10_0390	379	GCATAGCATTTGTATTTTATCTTGCAAGTACTCATGTTTCTTCTCAATTATATTACTTTGCATTTAGTCC	36.18	30	33	90
NC_000913.2_610	326	ATTGCAGTATATTAACTCCCCTTACCTGCTGATGATTGCCGCCTATTTTGTCGCCTGTCTGATGTCTCTG	30.23	45.7143	41	31	6_9_1_1		YCL042W	212	AAACCACAACACCACCACTAATACAACTCTATCATACACAAGATGTCATTCGACGACTTACACAAAGCCA	30.23	40	67	32	9_9_1_1		PF10_0391	575	AGCCTGTCCACCTATAGGAACTGTCACTCTTCCTTATATTACTAACAGAATAAATTTTTTGAATAGATAT	139.3	31.4286	29	72
NC_000913.2_611	482	GACTTTTCAGATGACCTACATTCCGGGTACCTACAACAATGGCAATGTGTACTTTGCCTGGATGCGCTTT	28.25	45.7143	80	32	9_9_1_1		YCL040W	97	ACGAATTAACTGCTTACTTCATCGAACAAATGGAAAAAGGTCTAGCTCCACCAAAGGAAGGCCACACATT		41.4286	74	30	9_9_1_1		PF10_0392	821	AATATTATTAAGCATTATAATTGTTATTTGTCTTCTTGTGTGGTTGTGGCCATCAAGAGGGAAATTGATG	139.3	31.4286	31	80
NC_000913.2_612	134	TGAAGGTCAGCGCGTAGAGTTCGAAATCACTAACGGTGCCAAAGGCCCTTCTGCTGCAAACGTAATCGCT	30.23	51.4286	89	30	9_6_1_1		YCL039W	1534	CTGGGAGAAAATCAATCGATCCTGCAAAAGTCCTTTACAAACCAACAAGTAGCAATGGTAACTGGCAATA	30.23	40	61	33	9_9_1_1		PF10_0393	102	GCCCATATGAAAAACATAGAACCTACAAAATCATATAGATCATTATGCGAATGTGAACTATATACTTCCA	107.5	31.4286	31	93
NC_000913.2_613	113	GACAGCAAACCTGATTGGGGCATTCATCATAGGAATAGGATTCGCATGGTTCAGCAGGATGACGAACATT	28.25	45.7143	70	31	9_9_1_1		YCL038C	80	ATGGTACGCTTACTCATTTTCTAGCGAACCATTTGTCGTTTCTGCGGTTTCAACGTATATTCCCTTACTA		40	65	29	9_9_1_1		PF10_0394	691	TTGGTCCAAAAGTATTACAGGCTACAACTGAAGGTATTAAGATCGCTAAAACTACTGAAGATTCTAAAAT		32.8571	29	77
NC_000913.2_614	156	TCGGTTAAATCAGCACAGCTGCTGGAAGGCGAATTCCTCGGACTTTACGGCGAGAAAGTAAACGTAACAT	30.23	47.1429	72	30	6_9_1_1		YCL037C	663	AATAACAACAACAACCGCTCTAAATACCACAACCACTTCCATCACAACCAACAACATCCTCAACAACCTA	32.21	40	13	35	6_9_2_1		PF10_0395	660	TCTATTCCAATATTTAGTTTACCTGGTAATTCAACTGTTTTTTCAGCTCTTCAAGCAGGCACTGAAATTT	32.21	32.8571	31	92
NC_000913.2_615	94	GTTATGCCAAACTGCATCTCTATGATGCATTTGCCATTCAGGAATCACGCCGTGTTGATGCTGGTAATGA	28.25	44.2857	96	32	9_9_1_1		YCL036W	1001	AAAATGGGTCTGTGACTACAAGGATTGCTACTTATTGGGAGAAAGCTATGTTTTGAGCTTGAAAGAGTGC		40	65	33	9_9_1_1		PF10_0396	674	AATATTTAATTCCTTTGTTAATAACAGCCATTATACTGAAGTCACAGGGCTTGCTATTGCTATTGATACT	34.19	31.4286	30	87
NC_000913.2_616	65	TAAGAAGTTACGTACGCTGGGCGGAGACCTTGGAGCGGCCATTAAAGGGTTCAAGAAGGCGATGAATGAT	30.23	50	65	30	9_6_1_1		YCL035C	228	AACATCTATATTAATGGTAAACATATTGGAGGCAACGACGACTTGCAGGAATTGAGGGAGACTGGTGAAT	32.21	40	52	31	6_9_2_1		PF10_0397	774	AATGATCTTATAATAAAAACTATAGAAAATATCGTCACAGATGCCAAAAAAGCTGCTGGAGAAGCTACAG	81.77	32.8571	30	58
NC_000913.2_617	677	GGAAATCCCGACCAAGTCTGGTCTGATGGTGGGACTGGGTGAAACCAATGAAGAAATTATTGAGGTAATG		45.7143	73	34	9_9_1_1		YCL034W	116	AGCAGATCACAACGATTATAACTATACCGTGAACCAAGAAGAAGCTGCGCGAGCACTTAGAAAGAAAATA		40	65	32	9_9_1_1		PF10_0398	702	AATGCTAATGAACTACTAAGTGATTCGTGTATACCTGATGAAGTAACTAATAGGACGAGTACTTTTTGTA		32.8571	31	103
NC_000913.2_618	178	TCAGTCAGTCTATTCAGAAACTGCGCGTTATATTCCCTGACCCATTGTTTATTCGCAAAGGCCAGGGTGT	30.23	45.7143	70	30	6_9_1_1		YCL033C	56	AAGAAACATTGTACTGACGCAGTACTGGAATAAGAGCAAGAAAATGAGTGACGAATCGAATGACGTGAAG	32.21	40	77	32	9_9_1_1		PF10_0399	585	GAAAAATCGTTCAATGATGCAAATCTTCTTGTACCTTCTATTCAGAAAGCATATTATAATTCATGCAGTC	32.21	31.4286	30	91
NC_000913.2_619	493	GTATTAATCCTTGTGGGTATGCCGGAATGGAAATGGCTAAAATATCACAATGGAAACCCGAAGCGACGAC		44.2857	81	32	9_9_1_1		YCL032W	662	TAGCAAAAACAAAGTACCCCAAATATCTACAAACCAATCTCACCCATCTGCCGTTTCAACAGCGAACACA	30.23	41.4286	40	32	9_9_1_1		PF10_0400	764	TAAGCCTATTTGCCATACAGTTTATACATTAGATTTTGTTCAAGGGAAAGTTCATGTCCCAGGTTCATTA		34.2857	31	70
NC_000913.2_620	139	TAAAACCAAGCAGCAAAGGCAACTACCACTCGGTATCTATCACTATCAACGCCACTCATATCGAGCAGGT	28.25	45.7143	56	33	9_9_1_1		YCL031C	582	GAAGCTCAAGCACAAGAGGATGTTCAAAGTTCTATAGTGGATGAGGATGGATTCACATTAGTTGTAGGAA	30.23	40	74	30	9_9_1_1		PF10_0401	449	TATTCAGGAGGGTATTGATGCTGGTGTAAAGGTAGTAATTGCAGAAATAAAAGCAACTAATGCTTTTAAA	34.19	32.8571	31	76
NC_000913.2_621	898	TAGGTAAAGAGTTCGCCTCTGAACCGGTTTGGTTTGGTGATTCTGATCGCGCTTCGTTAGGGGTTGATAA	28.25	47.1429	66	32	9_9_1_1		YCL030C	1784	AAGTGAAGTTTTGGTTATTGCCGATGAAGATGCCGATGTGGATTTTGTTGCAAGTGATTTGCTATCGCAA	32.21	40	63	33	6_9_1_1		PF10_0402	568	ATTATACTGATAAGTCTCTTGTTGATGGAGTTATTAGGGAATTAGCTCGTACACTTTGCAGAGGTTCTGA	52.03	37.1429	30	66
NC_000913.2_622	1018	AAGCCAGTACCTTGCAGCAACGTTTGCAAACCGAAGCCCAATTACAGTCATTTATTACTACCGCGCAGTA	28.25	45.7143	86	30	9_9_1_1		YCL029C	847	ACGAAGAGATCAAAGAAAACGAAGAGAGAAATCTTTCTCATAATCAACCCACTGGTGCCAACGAAGATGT	32.21	40	57	30	6_9_1_1		PF10_0403	581	AGAAGTCATGAAAGGATTATGTAGAGATTTTAGGTTATCAGAAGTAGATGTTAAGAAATTGGGCTTAGTT		31.4286	33	48
NC_000913.2_623	898	CCACCTTTGGTCGCGTCATGGCTGGCGGCTTAATGCTGATATTATTCGTTTATGTCTTCGTAAATATTGG	30.23	44.2857	51	31	6_9_2_1		YCL028W	696	TCCTATCAAAACGGTAACCAAAATAGTCAAGGTTACAATAATCAACAGTACCAAGGTGGCAACGGTGGTT	30.23	40	56	32	9_9_1_1		PF10_0404	565	TGGAAACCTTTTTTAATACAACACTTTATACGGAGGTCTCAAAGATTGCTGATGCTGTTTATAATCAATA	32.21	31.4286	33	80
NC_000913.2_624	530	CTATGTGTCGAAAATCAACGATAAAGACGTCGAACGCCTGAATAATGACGGCAAACTGGCCAACTATGCG	30.23	45.7143	64	31	6_9_2_1		YCL027W	1130	TGACTGCAATAAAAGCACTGAGAAACACGAGTTGATAATACCCACCCCATCAAAACCACTAAAGAAAAGG		40	42	32	9_9_1_1		PF10_0405	788	AAAAATCATAGGAAAAACTATTCTGCGGAAGAGTGGTACAGCGAAAGATGTTATAAATGAAAGTGTAGAA	36.18	32.8571	31	71
NC_000913.2_625	46	TACAAACCGGTTTTACCGAGTACCTGCGTCGTTTTCCGAAAGATATGCCCTTCGAGCTGATTGAAATTCC	32.21	45.7143	70	29	6_9_1_1		YCL026C-B	56	TTTGAAACCGGAGTTACCTGGTGAAATTACTATCAACGACATCCAATCCGTCGTCCAAACCATCATTAAA		40	82	31	9_9_1_1		PF10_0406	4222	ATGGCCATTGCGATAATAATAAAGGGAACCATTGCCAAAGTAAAAGTAGTATTGAAGCAAAACATATTAA	32.21	31.4286	32	68
NC_000913.2_626	18	CAGGATTTTGTTATCGACAAAATTGATGACCTCAAAGGTCAGGACATCATCGCCTTAGACGTTCAGGGCA	32.21	44.2857	79	30	6_9_1_1		YCL026C-A	1	TGTCCCCAACTGGAAACTACTTAAACGCTATTACAAACCGTCGTACCATCTACAATTTGAAGCCCGAATT	30.23	41.4286	62	29	9_9_2_1		PF10_0407	374	TTTAACTACAGAGGAAAACGAAAATATGGATGAAAAGAAATATAATGATGGGGACATTAACAAGACAGAG	36.18	31.4286	35	47
NC_000913.2_627	89	CGGTATTGAGCAAGCGCAAAATCTGCATACGCTGCTACATGGTGTTTCCTTTGATCTGGTTTTATGCAGT	28.25	44.2857	69	30	9_9_1_1		YCL025C	1437	ACTTGGTTATTGGCCATTTCTGGTTTGTCTCAGCTTTTCACATGGACTGCCATTTGTTTATCCCATCTTA	30.23	40	53	32	9_9_1_1		PF11_0175	669	TTAAGATATAATAAGAACAGTCCAGTTTTAGTTGGTAATCCTGGTACTGGTAAAACAACAATTGTTGAAG	32.21	31.4286	30	77
NC_000913.2_628	325	ATTCACTGCTGACCTTTCCGACCTGGTACGAATACGAAACGATACTCGACAATGCACATTTGATCGTCTG	28.25	45.7143	77	30	9_9_1_1		YCL023C	246	TTTAGTTTTCATGTAGTTTTCAAGAGAGCCCTTTTACTAAGACTGCGTTACGCGTTTTCTTGCACAGCAC	30.23	40	78	32	9_9_1_1		PF11_0176	3408	TTCCTTTCCCTTCTTTTATGTTCTTCTCTTTTTATCTTAATAGCCATTTCGGGTTCCATTTATTGCTATA	36.18	31.4286	34	50
NC_000913.2_629	147	CACCACACTTTTTCCATTGATCCCAACACTGACTGGAATGCGATCTTTTCGTTATGCCAGGCTATGAGTC		45.7143	64	30	9_9_1_1		YCL024W	2680	CAGACGATGACTTGAAGGAAGATAATGACAAGAAAGATAACGACACAGTGAATGCCCCTACTACAGTAAA	30.23	40	47	30	9_9_1_1		PF11_0177	1113	GAAGACGAATTTCCCTTATTAAACGATATACCCTCAATAGAAAACCTACCAAACAATGTAGATACTTTAT	34.19	31.4286	32	61
NC_000913.2_630	382	ATAACCCGCAAATGGCGTTAGCGAAAGATAACGAACAAGACATGATCGTAAAAGAGATGTACGACCGTGC	30.23	44.2857	66	31	6_9_2_1		YCL022C	431	TGTGGGCTCTGCGCTTTTTGATATTGGAGATTGGTTTGGATTTTTATCCTTCATGTCGTATTCCTGTGAT	32.21	40	42	32	6_9_1_1		PF11_0178	594	AACAAAACTTATCATCACTCTATACACTATAATCTAGGTGCAAATACAATATCTGAACAATCACACGTTC		31.4286	32	77
NC_000913.2_631	43	AGCTTCATTGGGATGAGAAGCGCACATTTGAAGTAACCGAAGACGAGAGCAAAGAGAAGTATTACTGCCT	30.23	44.2857	56	30	6_9_1_1		YCL021W-A	140	TGAATCGCAAACCACCTTCAGACTGGCACCGACAAAGCAAAGATTATACAGACAGAGTACTTTATACGTA	30.23	41.4286	59	30	9_6_1_1		PF11_0179	4	TGGGTTTAATATTTAAAGTAGTAATTTTTATTGTTGGTTATGTTCTCCCCATCGGATTATCATTACACGG	34.19	31.4286	33	75
NC_000913.2_632	318	GACCTCAATCATCATGGGGTTTATCACAGCGGAGAAGTGGTCGGGCTGGGAAATCTGGTCTGCGAGAAAT		51.4286	63	30	9_6_2_1		YCL019W	1257	TCACAATACTTAAGCGATGACAACGAACTTAGTTTAGGCCAGCAACAGAAAGAATCTAAGCCAACACACA	125.4	40	66	33	9_9_1_1		PF11_0180	961	CTATACCATTCAATCCAATGAATCCAACTAATCTTATGCCTTTAAATCAAATTGGACAAAATCCAGCATT		31.4286	33	85
NC_000913.2_633	366	TATCAGATAGCCGCGGAGAGCGGAATGTCTTATGCGCAAAATAATCTTGGGTGGATGTACAGAAATGGCA	28.25	45.7143	64	29	6_9_1_1		YCL020W	1056	AAACCGTCCCAATACAAACAACACAGCGAATACAAAAATGTTTCTCGCACATCTCCAAACACGACTAACA	139.3	40	54	34	6_9_1_1		PF11_0181	384	CAAATAGGAGACCCTTCATTTCAAAAAGTAGAAAGACAAAAAACGTTGGAGAAAGATATATTAGAGAATG	36.18	31.4286	32	60
NC_000913.2_634	346	CCTGGGATTATGTCCGGATGGGTTTTTTAAGCCGAATGGGCGTACTTAATAACTGGTTGAGCGAAGAAGA	30.23	45.7143	68	31	6_9_1_1		YCL018W	306	TACGCCAACTTAAGACCATGTAACTTTGCATCCGACTCTCTTTTAGACTTATCTCCAATCAAGCCACAAT		40	55	31	9_9_1_1		PF11_0182	21	TTTTTACTATCTTTTGAAATTCCCTTTAATCAAATTCAAAAAATTACAGCACGTTCATCAGGTCCAGGAG	36.18	31.4286	31	98
NC_000913.2_635	389	GGTGTTATTAGCAGAAAGATTGCGGTGGTTACAGGAGGAAAATACCGGGGAAATAGACGAAGAAGAACTG	28.25	44.2857	52	31	6_9_1_1		YCL017C	540	AGATTTTATAAGAAGACTAAGAAACACATCATCACCACTAGAACGGAACACAAGTGTGTCTTGGAAGCCG	30.23	40	64	31	9_9_1_1		PF11_0183	304	ATTGGTATAGAGATATTACAAGAGTGTGTGAAACAATTCCTATGGTTTTAGTTGGAAACAAAGTTGATGT		31.4286	32	70
NC_000913.2_636	247	ATTATACACAGGCGAGATACTGGTATGAGCAATCAGCGGAACAGGAAAATCCACGCGCGCAAAGTAAACT	28.25	45.7143	68	31	6_9_1_1		YCL016C	467	TTCTGCGCTAGAAGGTATATCAAAATGGCATAAGATTGGTGGATCTGTGAAAGACGGTGTGTTGTGTATT	32.21	40	58	32	6_9_1_1		PF11_0184	795	AAGAAAAGAAAGGAACGGTTTGATGAAAACAATACTACCGATGGGAATTTACCCTGTGATAATAATATGA	32.21	32.8571	32	59
NC_000913.2_637	55	TTAATCAGGGTTGCAAACCCGCGCATGACTCGCCAAAAATGTATACTGGGATAAAAGAATTCGAGCTCTC		44.2857	70	31	9_9_1_1		YCL014W	2472	ATTCAAAAGAAGACCAAGACAAACGCCTCTAAAGCAGAGCACATAGAAAAGAAGAAGCCTAACAAAGGCA	30.23	40	36	35	6_9_1_1		PF11_0185	1442	AAAGACAAAAAAAGGGACTTCAAAAGATGCTCAGGTACAAACCAACGAAGAAGAATTAACAAAACATTTA	34.19	31.4286	32	46
NC_000913.2_638	863	TTTGTTGTTGCAGTGGAGCAAGCGTCATTGCCCGGATTATTTCGCGTTATTAGTGATGGTTATCGAAGCG	30.23	45.7143	55	36	6_9_1_1		YCL012C	211	CGGAGAATAGCAACGACGTAAGAGGTGGTTTGGATGATGTCTCCAAGAATGAGATTAAACAAATTATGGA	30.23	40	65	30	6_9_1_1		PF11_0186	452	AATTGTACTAGACGTAAATGCTGGTTTATTTTTGCACACACAAAAAGATGTTTTGCAATATACAGGGAAA	32.21	31.4286	31	80
NC_000913.2_639	1044	GAAGATATTGAAGAGGTAATCCTCACTGATATTTGCCCTTACTCGTTGGGCGTTGAAGTTAACCGCCAGG		45.7143	63	29	9_9_1_1		YCL011C	863	TTTGGAAGTTAGAGAAGGGCGTTTCAACAAGAGAAAGAACAATGATCGTTATAATCAAAGGCGTGAGGAC	32.21	40	63	32	6_9_1_1		PF11_0187	62	CCCTTTATCTCAAAAGGAAAAGGCAAAAATAATAAGAGAAACATCACAAATAACTTTAAACAGGACTCCA	34.19	31.4286	32	52
NC_000913.2_640	769	TTGAGCGCTGGGTTGGCGTGGAAACACAGGGGAAATATACCCAGGGTATGACGGTTGTTGATTATTATTA	28.25	45.7143	69	31	9_9_1_1		YCL010C	205	CCAATTTGTCGTTGATGTTGAATCAGTCACGAGAGGAAAAGAGTGAGGAAAATACTGAAGATGCAGAAGA	30.23	40	72	32	9_9_1_1		PF11_0188	733	ATAATTCATCAAAGGGATATCATTGGGTATCTTATGGAAATGGAACCTTTACCTTAAAAGAAGTCGACAA		32.8571	33	79
NC_000913.2_641	618	ATCTTTATGGACGAGGGTAAAATTGTCGAAGACTCGCCGAAAGACGCTTTCTTCGATGATCCGAAATCGG	28.25	45.7143	97	30	9_9_1_1		YCL009C	465	ATCATCAAAAGAGAGCTAGTGATGGCCAGAATCTCTCTATTGGGTACTGAATACTTCGAAGACCTACTAT		40	100	31	9_9_1_1		PF11_0189	538	GATATGAAACAGGGGGGACCTTAGAAGGATTAAGACAAACTAATAATAATCGAGTGAGAGAATATTTTAA	32.21	32.8571	32	52
NC_000913.2_642	578	GCAGGTTGAGATGATCCTGTTTGCCGGATTTGTTTATTTCGTTATTAGTCTTAGCGCGTCGTTGTTGGTC	30.23	44.2857	45	32	6_9_2_1		YCL008C	628	ACATGGACAACACGGATATCTCCCCAACCAACCATCATGAAATGCTACAAAATCTACAAACCGTAGTCAA		41.4286	52	33	9_9_1_1		PF11_0190	835	TTAGAAAAAAGGATGTGGTTCTACCCTTTGATTATATAGATATAGAAATAAGACACTGTCGAGATCTAGA	36.18	31.4286	32	77
NC_000913.2_643	121	TTATCGCTTTCCTCGTCGGTTCATTTTTCGGCATTTTACGTACCGTTCCAAACCGTTTTCTCTCTGGTCT	30.23	44.2857	54	34	6_9_1_1		YCL007C	196	ATTATCCAGAACAGCACGGACATGGCACTAACCACTATGAATACACCAACAACAGTATAGCTAAATTGGA	30.23	40	49	31	9_9_1_1		PF11_0191	1265	TATTAACGAGGCAGAGCAAATATATCGTAATGAATTGAAGTCCTTTCATAAAGACGGAAAGATAAACAAA		31.4286	31	73
NC_000913.2_644	321	GATTTTGAATGTGGTTCTACCACCAACAACGTCGAACGCCAAAAACAGGCGGCTTTCTCTGACACTATTT	28.25	44.2857	71	29	9_9_1_1		YCL005W-A	12	TATACTGTTGTTGGTGTATTCATAGTGGTTAGTGCCATGTCCGTGCTGTTCTGGATAATGGCTCCAAAGA	30.23	42.8571	66	32	9_9_1_1		PF11_0192	56	TATAGGCAAGTATATTATGAAGGAAAATGGTAGTAAAATAAAAGAAGTGGGGGAATGGAATAACAGTAGT	34.19	31.4286	35	43
NC_000913.2_645	775	AGGTAAGAACCTTGAAACAGCATCCACGCAAGAACAAAACGGCCATCAACATCGAATACATGAAAGCCAG	139.3	44.2857	42	32	9_9_2_1		YCL005W	462	CCTAACATGAAAAAATTCCATGATGAGCCTGGAGCTGATGATATGACTATAACGCATGATGTGAACTGCT	30.23	40	75	34	9_9_1_1		PF11_0193	700	TGTTGAATGAACAGGAAGCTTTTGAAAACATGAAAACTTTTTTCGAAATATGGGATATAATGGTAAGACG	36.18	31.4286	32	81
NC_000913.2_646	1212	GACTATCTGCTGACTATCTCCAACGATGCGTGGTTTGGTAAATCTATTGGTCCATGGCAACACTTCCAGA	30.23	45.7143	68	32	6_9_1_1		YCL004W	13	TGCTCCAACTCACTCGTCCTCATTACAGATTATTATCCCTACCTCTCCAGAAACCCTTCAATATAAAAAG	30.23	40	48	31	6_9_1_1		PF11_0194	61	ATTGCAACGATCAACCATATGATTCATTATTCAGAAAAAACTGTGTATCGTTCTATGAAGATTTCGATAC	34.19	31.4286	34	95
NC_000913.2_647	524	TTCCGGTCTGGTGACCATTGAAGACATCCTGGAACTGATTGTTGGTGAGATTGAAGACGAGTATGACGAA	28.25	45.7143	67	32	6_9_1_1		YCL002C	123	GATTTTGTTGGTAATGGTCTGTACTTGTATTGCGCGTTGCATTATTGTTATTCATCTCTGGTGAGGGAAC	30.23	40	51	31	9_9_1_1		PF11_0195	14	AAAATGCAATTGCATAAAATACAATATCCCTGACGAAGACTGTGAACCTGTAATAAAGGTATCAGAAAAT		31.4286	31	66
NC_000913.2_648	360	GGTTACGATCACATCGAAGATGACGAAGCAGAAGAAATGGAAGCCCTCGAAACAGAGATTATGCTTGCTC		45.7143	67	29	9_9_1_1		YCL001W	136	TGGGTGGTTTGTTATGTTTGTTTATGGTTCGTATTACAATGGCCGAAGGCTGGTATGTGATTTGTTATGG	32.21	40	44	33	6_9_1_1		PF11_0196	268	TTGAAAAAGAACAATGGAAATTATATTATATGGAGACTTTTGATGTGAAAAATGAATCATGGACCCCCTC	36.18	31.4286	33	66
NC_000913.2_649	774	AACACCACCATCGAACAGATGAAGATGTTCCTGACCCGTATCGGTTTTAACTCAAAAGCGGTTATCACCG	28.25	45.7143	75	29	9_9_1_1		YCL001W-A	225	AACAAATGTGCCAGAAAACTTTTGAAAGAAGCAATCGACTCCAAATCAAACTCAGAAACTGCTACGGTGG	32.21	40	58	31	6_9_1_1		PF11_0197	132	ATAGTACAATATTCCTGTAGTTTTTTGAAAAGGTATGACAGCATACAGCTCCCTATAATAGACAAAGATA	34.19	31.4286	31	80
NC_000913.2_650	1028	TACACCAGCCGCCGATATGGTTGATGATGTTCCGGAAGAAGAGAAGAAGCAGCGTCTGTATATTCTGCAA	28.25	47.1429	73	29	9_9_1_1		YCL001W-B	27	AAAGACGATAACAAAGCATGGTATGGCGCGGAAGAAACCGAGAGAGCTGCAAAATTAGATGCAATAGAAA	30.23	41.4286	54	32	9_9_1_1		PF11_0198	608	GGAATTAGAGGAAATAAAAAAGGATGAAGTATATATTATATCTGCCTTAGTAGATAGGAGCGTTTCAAAG	36.18	31.4286	33	90
NC_000913.2_651	1038	AGCGGTATGGATCTGTTTTATGCCGGATTCAGCAATAATCTGCCACCACTGCGTTTTATGCGTAATCTCG	28.25	45.7143	76	30	9_9_1_1		YCR001W	128	CAAATCAGTACAAAATGCTTGGTCATGTCATAAGCTTCATCGATTTATTGACTTCCCAACTCCTTCGGCT	30.23	40	108	30	9_9_1_1		PF11_0199	352	GTACTCCAGACGGATTACCCATATATTCTATGGATGAATTAAATATGGGTGAGTTATTCTTAAACATATA	40.14	31.4286	31	114
NC_000913.2_652	667	ATCTGATGTCTGATGTGCCTTACGGTGTGCTGCTTTCTGGTGGTCTGGATTCCTCAATTATTTCCGCTAT	30.23	45.7143	47	31	6_9_1_1		YCR002C	456	AATGGAAAGGAGTTGAGCCGCCTTGACGTTGAAGCCTTGAAAAGATTGACAGAAATAGCAAATGTTATAC	32.21	40	58	32	6_9_2_1		PF11_0200	626	TGGACGTCGTGAAAGTTATAGAGAAGGAAAAGACAAATATAAAAGAGATAGACGTAGTAGTCATCATTAT	36.18	32.8571	32	54
NC_000913.2_653	308	TTTCACTATTACCGATGTGAACCCTGATTTCGTGATTGTTGGCGAAACGCGTTCCTACAACTGGGACATG	28.25	45.7143	105	30	9_9_1_1		YCR003W	363	GGACAAATAAGTCATATATGGAAAACGCATACCGCTAAAGAAGAAATTAAGCCGAGACAAGAGGAGGAAC	34.19	40	42	33	6_9_2_1		PF11_0201	4124	TATTAATCATAGTTACAATGAACGAATAATGACAAGCAACCATAATAACATGTCTTCACATAACCGCGGA		32.8571	32	74
NC_000913.2_654	495	CATTACATGCCGCATATTCAGGTAGAAAACTGGGGGCTGGTAGAAGCTCTGGAAGAACGTTTTAAAGTGA	28.25	44.2857	61	30	9_9_1_1		YCR004C	565	AAGGTAAAACATTCTACGAAACCGCCAAAAAACTTTTCCCTGCAAAAGAAGCCAAGCCCTCCACTGAAAA	32.21	41.4286	56	33	6_9_2_1		PF11_0202	1197	TCAAAACTTAGAATAAAATATCTGAGGATAATTGAAAATTACAAAACAAGTAATACGCACCGATGGGTGC	32.21	31.4286	32	68
NC_000913.2_655	374	GTTAGGTCTGCATCTGGAAGGTCCGTGGCTGAATCTGGTAAAAAAAGGCACCCATAATCCGAATTTTGTG	28.25	45.7143	58	30	6_9_1_1		YCR005C	1229	TTTCTATACCGTTTTATTTGGCGTTTCAAGGGCATTTGGTATTCTTGCTCAATTGATCACTGATAGGGCC	30.23	40	70	31	9_9_1_1		PF11_0203	1586	ATTTTTTAATATAAGCGGTAGTGATTTTATTGAAGTTTTTGTTGGAATAGGTCCATCAAGGGTTCGAGAA	32.21	31.4286	33	65
NC_000913.2_656	427	ATATTGCATTTAACGAACCGGCGTCTTCTCTGGCTTCTCGTACTCGTATCAAAACCCTGACTCATGACAC	28.25	45.7143	64	31	6_9_1_1		YCR006C	0	ATGTTCATACGCGTATGCAACCGTCTTATTTACACTCCGACTAATGTCCTTCTAATTACTGTGGAAGACG		41.4286	79	31	9_9_1_1		PF11_0204	574	ATCATCAATCTCCTCATCATACTCTTATAAATCCACATTCTCACCCTTATCAACTTCCAATGAATAATAA		31.4286	34	56
NC_000913.2_657	1018	TGCTGGTGATGGGCGTTATCTTCTTCGCTATCTACTTCGTGGTGTTCAGTTTGGTTATCCGCATGTTCAA	32.21	45.7143	49	33	6_9_1_1		YCR007C	540	GACGCCACAAGTACGCAGATAGATGCACCAGCAAATGAGGCTTCAAATGAGGTAATAAAATGCTTTAGTT	30.23	41.4286	61	30	9_9_1_1		PF11_0205	135	AGTAATGGAACGAATTATGCATTTATCGAATATGAGAACCCTAAGAGTGCTGAGAAAACTATACAAAAAA	32.21	31.4286	33	84
NC_000913.2_658	170	CTATAAAGGCCAGTGCAACCTGCGTTTCGACGACACTAACCCGGTAAAAGAAGATATCGAGTATGTTGAG	28.25	45.7143	75	30	9_9_1_1		YCR008W	909	ACTAAAAAAGATAGGCAATGTTTTGCCGAAAAGTATGGTCGCTGTCAAGAAGTCCTTGGTAAAGGTGCTT		40	62	32	9_9_1_1		PF11_0206	3356	AGTTGGGTATTGTGGATTGTTGAATTCCCATTTCGATATTATGTGCTTTCAAGTTTGTGATATATATGAA	34.19	31.4286	32	73
NC_000913.2_659	654	GATTATCTGCACTCCTTTGGGGCGAAATACGACTTCAAAAATAACTTCGTACTGGAAGCGGCATTTGGTC	28.25	44.2857	66	29	9_9_1_1		YCR009C	382	AAGAAATTGAGGAGGCCATAAAAAAGAGAGACCATAAGAAACAAGACTTCGATGCTGCGAAGGCAAAAGT		40	48	32	9_9_2_1		PF11_0207	122	ATTTATAAGAAAAAACAGAACGTTAGAAAAGGATGAAGTGGTTCAAAATATAGACTGGAGAACATTTGAT	32.21	28.5714	32	58
NC_000913.2_660	118	CACAAGGTTCGCCAGAAAAAATTGAAGCCTGCCAGAGCGTGTTAAACGTGCTGAAGAAAGAGAAACAACA	28.25	44.2857	65	31	9_9_1_1		YCR010C	451	CATTATGTTCTTACGGTGGGTTTTGGTTGAGTTTCGCTGCAATTTACATTCCTTGGTTTGGTATCTTGGA	34.19	40	38	31	6_9_2_1		PF11_0208	290	TTTAAACAAATCAGAAACAGCCAAGAAGTATGGAGAGGAACAAGTAAAAATATGGAGAAGATCATATGAT	34.19	31.4286	34	50
NC_000913.2_661	9	AACAATACCGCCCTAAAGAAAGCTGGCCTGAAAGTAACGCTTCCTCGTTTAAAAATCCTGGAAGTTCTTC	28.25	42.8571	74	31	9_6_1_1		YCR011C	978	TTGGCATTGACTGCTGTGATGGTCCTGGCACTTTTTACATTTGCTACCTTTTACATTTCTAAATCTCCGT	30.23	40	54	32	6_9_1_1		PF11_0209	21	GTCACGTATTACTTTGCCATCGTATCATTATTTTCTGCAGTTTTTTTGTCAATCATTGGTCTTATGTTAT	34.19	31.4286	33	65
NC_000913.2_662	433	ACGAAGACCGTCAGCCGGAACTGACCGCTGAACGTGTAGAAAAATGGGTTAAACAGATTTCTGAAGAGTT	34.19	45.7143	73	31	6_9_1_1		YCR012W	211	GAAACGAAAAATACTCTTTGGCTCCAGTTGCTAAGGAATTGCAATCATTGTTGGGTAAGGATGTCACCTT	30.23	40	68	29	9_9_1_1		PF11_0210	381	AGTTCAGGAGTTGAAATTCCATTGAATGAATTGAAGGATGAAAAATGCCAAGAGAATGTAAATATGTATG	38.16	31.4286	35	79
NC_000913.2_663	100	TGCGTATTAATAAACGCAACCAGCTAAAACGCGACAAAGTACGTGGCCTTAAGCGTGTCGAACTGAAGCT	28.25	45.7143	78	31	6_9_1_1		YCR013C	495	TTTTCCATCAACTTTGGAACGATTTCAGCACCAGCCTTGTCGAAGATGGAGTCACCGATTTCAGTGTTTT		42.8571	85	30	9_9_1_1		PF11_0211	985	GAAATAAAAAGATCAATCATTTAGATGTACATGATTCAATACTTCGATTCTGGGGAGTTGAAAATGCTGA	32.21	31.4286	33	96
NC_000913.2_664	463	AAGAAGGGGTGATTCAGTTTCTGCTGAAATCTTTTGTTGACGGGGAGTGGCGCTTTAACGTGCCGGTATT	28.25	47.1429	66	31	9_9_1_1		YCR014C	1510	TTTGTTGCAAGTGGGATGAGCTTGGAGCAGGAAGAATACACTATACTGGATCTAAAGAGTACAATAGATG	30.23	40	63	31	9_9_1_1		PF11_0212	862	AAAGTCGAATACCAGAAATTGTTATAGGAACACCAGAAGAAGATGCTTTAAGAAGAGATTTTACAGTAAA	32.21	31.4286	32	62
NC_000913.2_665	2	GAAAACGATTGAAGTTGATGATGAACTCTACAGCTATATTGCCAGCCACACTAAGCATATCGGCGAGAGC	28.25	44.2857	86	32	9_9_1_1		YCR015C	595	CAGGCTCTGATAAGGTCAAGATACTGGGTGAAATATTAGATAAGATCGACTCAGGTTGCAATAAAGAAGG	30.23	40	70	30	9_9_1_1		PF11_0213	3713	TAATAAGAAGGAACGAGACAGTAAAAAAGATAGAGACAGTGTATATGATGAGAATAGAAGGAAAAGTAGT	34.19	31.4286	34	40
NC_000913.2_666	26	ACCTGCACAACAGAGTGATTTGATTAACGTCGCCCAACTGACGGCGCAATATTATGTACTGAAACCAGAA	30.23	44.2857	72	30	6_9_1_1		YCR016W	688	AAAAAGAAGAAGGTGAAAAAGACGGTAATGCCGAACAAGGGAAGCAAAAAGAGGTACAAGACGAGCAAGA	32.21	41.4286	29	35	6_9_1_1		PF11_0214	181	ATGATGAATGTATCGAATATGTAGAAAGTAACGAACAGGAGATAAATGGGATTTGTACTTCTTCCTTAAT	32.21	31.4286	33	86
NC_000913.2_667	95	TGGCGACTGGTTACTGACCCCTAAAGATAAAACCAGAGGATTAACGGGTAGCATTGCGGTAAATATTGCA		44.2857	75	29	9_9_1_1		YCR017C	1733	TGTCCTATCATTCTCCGTTTATATTATCTTTGTCCTTGCCCATGTTTGGGTCGTTGCATACGCATTTGTT	32.21	40	44	33	6_9_1_1		PF11_0215	121	GTGGAGATCGAAAATTTTTTGGATTGATTTCTGTATGTTTCAGTTTTTTAGCTTTATATCGAGCCTTTAC	34.19	31.4286	32	60
NC_000913.2_668	71	CGATGTCGCAGGGGTAATTTTTGCTCTTAATGGTGGCGATCTTGGGGAAGATACTGGCTGCGTTTATTAT	28.25	45.7143	53	31	9_9_1_1		YCR018C	97	TTGATGACTGGAAGTCAAACGATAAAAAGAAGGCATATAAGGAACGCGGAAGAGTTTATGCAAGTTGCTC	30.23	40	54	30	9_9_1_1		PF11_0216	173	AGCAGGAGAAGAATTAGAAATTTATGTAGAAAACATGCTTAACGAATTAAAAACCAAAATGCAGAGCTTG	34.19	31.4286	34	70
NC_000913.2_669	39	GCCTGGCCAATAATCCAGAACTGGTTAAAAGACGCCACAAACCATACCGAACTCTTACCGGTTAATAAAG	28.25	44.2857	63	29	9_9_1_1		YCR018C-A	1	TGTACTCACATGAGAATCACGTGAATTTTCAGATAGTTGTTGGGATTCCATTATTGATAAAGGCAGTAAT	71.86	34.2857	94	29	9_9_1_1		PF11_0217	358	AAAGTAAGCACTGTAAAGTCTGTAATAAATGTGTGTCTGTTTTTGATCATCATTGTATGTGGGTCAACAA	34.19	32.8571	32	56
NC_000913.2_670	901	AATCTTCATCTGATGAAGGCTACTTCCCTAAAATTTTCTCCCGTGTAACCAAAGTGGATGCACCGGTGCA		44.2857	73	30	9_9_1_1		YCR019W	253	CTGATGTGAGGTTTCGAGATGACTTTAGCAGATTAACTACCAAAGGGTTGAATTATTACGAGGGAAGTGA		40	67	32	9_9_1_1		PF11_0218	3219	CTGCTAGAAGAAGAAATCGATCGTATCAGAAAAGAATCCGAATCAAAAGTTGAAAGTTACATAAAACAAT		31.4286	32	52
NC_000913.2_671	175	CGGTATTTATTGCTACTGAAAATCAAGAACGTGTACCCGCAGAGTATTTGCCCCGTATTTCGGGTGTCTT		44.2857	66	29	9_9_1_1		YCR020C	10	CCACTGATAAGTTAATACAAAAGTACGACGCCCTTGTTAGGAAAACCACAGAACATAAATTCGCTAAGGA	30.23	38.5714	53	30	9_9_2_1		PF11_0219	90	TGTGATGAAATATGGACAGTCACAAGATGTGATAAGAAATTTTCATATTGGATACGTTATTATGAAGAAG	32.21	30	33	97
NC_000913.2_672	130	GTAAGCCAGATTTGATTATTCTCGATCTCGGCCTGCCCGATGGTGATGGGATTGAGTTTATCCGCGACCT	30.23	50	69	29	9_6_1_1		YCR020C-A	69	TTAGTTGGAAGCTTGGTTGCTGTAGATGCCCAAATGAATTTGCTATTAGATCATGTTGAGGAACGTATGG	30.23	40	78	31	6_9_1_1		PF11_0220	515	AGAAAATGTCGAATCAAGAACACCAAATGAAGGTATGGAATTTAACAGAATAGAAAAACGTGAAGAGAAT	38.16	31.4286	34	45
NC_000913.2_673	2611	GTGGTGCCTGTTTTCGTGTTACACTTCCCCAGCAAACTGCCCCTGAACTTGAAGAATTTCATGAGGATAT	28.25	45.7143	66	30	9_9_1_1		YCR020W-B	121	ACTTGGTAGAAAGTACGGAAAGACACAATAGTATTATCAATCCTGAAAGGCAAAGGATGAGTTTGGAAGA	30.23	37.1429	60	31	6_9_1_1		PF11_0221	0	ATGAAGAACAGAACAAGAATATTAAAAGACAGTAACATACAAACATTCAATACATGTTTTGATAATATAA	34.19	22.8571	33	98
NC_000913.2_674	20	ATTATCAACATTTATCTTTCTGTTATTGATTACTGGCGGCGTTTACCCGCTGCTGACCACCGTACTGGGG	28.25	45.7143	60	30	9_9_1_1		YCR021C	92	TTCGGATTGGTTATGGGCAGTGTTTGCAGTCTTTGGCTTTATATTGCTATGCTATGTTGTGATGTTCTTC	30.23	40	43	32	6_9_2_1		PF11_0222	1390	TATGGGCTTTCGGGGCTTGCAAAAAAGGAGGAATTAATTGTATTGATTGTATATTTGTTTATGATTCAAA	36.18	31.4286	34	63
NC_000913.2_675	1872	GCCTTGATTATCGTCTTTTTGATTCCCCTGGCGTTAAAAGGCGTGAGTTATAAACCGCTTACCGCTTCTG	30.23	45.7143	70	30	6_9_1_1		YCR022C	141	TCAGAAGGCAAAAACGCATCGAAAGCGTGCTTTGTAAGAATATTTGGTATGGCTAAAGTAAGCAAAGCCA		40	73	33	9_9_1_1		PF11_0223	23	TTTAAAAACTTTTGTGTGTGCGACACCTGTGGGCATATTATTATTTAACGAAATTAAGAGAATTGTCAAC	36.18	31.4286	33	76
NC_000913.2_676	1429	ACTCTCCGTTCTGGAACTGTTTACTGGCGTTCTGCATGTTTGTCGGTCGCTTCGGGGTGATTATCCCGGT	28.25	52.8571	45	30	9_6_2_1		YCR023C	804	CGTAATGAGAATGTGAACAGCATTCGAGGACAAGATAGTGAAGAGGATGAAAATAGTCCCCTAGTGAATA	30.23	40	51	30	6_9_1_1		PF11_0224	231	ACTTCAGTACTTGCAGGTTTATTAGGTGTAGTATCCACCGTATTATTAGGAGGTGTTGGTTTAGTATTAT		35.7143	33	65
NC_000913.2_677	135	GTCTGGTCGAAAACCAGCGATAAACCGGTGTGGATGGATCAGGCCGAAAAGGCAACTGGTGATTTTTATT	28.25	47.1429	80	30	9_9_1_1		YCR024C	1264	ATGACTATGACAAGTTATGTAGAGAAATGAAAGCACGCGGGATGAATAGATCTGGAGAATTGGACTGGTA		40	54	30	9_9_1_1		PF11_0225	853	TAGAACTTGAACAACTGGAAGCACGAAAAATTAAATTAGACCCAAACGAAGAAATATTAAGCAATGAAAC	32.21	31.4286	33	51
NC_000913.2_678	3886	AACGGGGAGAATCAAAAGGAGATGGTCTATGGGGGCCAGGTAAAGCAAGTAATGATACAAAAGAAGCTGC		45.7143	44	32	9_9_2_1		YCR024C-B	18	CCCTTTTTTGAATTCTTTCTACCTTTTATCCCTCACTATGCCTTTCTTTTATTTGTTTCGTCCGTTCGCT	34.19	37.1429	30	34	6_9_2_1		PF11_0226	4003	AAAAGAAAATAGAGCGTTTTCTTTCTGATTACACTACTTGTTCAGTGAATGCGAATATTATGCATGATGC		32.8571	30	76
NC_000913.2_679	99	AACGGGGAGAATCAAAAGGAGATGGTCTATGGGGGCCAGGTAAAGCAAGTAATGATACAAAAGAAGCTGC		45.7143	44	32	9_9_2_1		YCR024C-A	2	GACTTTACCAGGTGGTGTTATTTTAGTTTTCATTTTGGTCGGTTTGGCTTGTATTGCCATTATTGCTACC	75.82	38.5714	44	33	6_9_2_1		PF11_0227	1135	ACTTAATAGAAAAGTTAACAACTATGAATCCAGAAGAAAGATTAGGGTTTAACGGAGGATGTGAGGAAAT	32.21	32.8571	31	59
NC_000913.2_680	95	CACTCGTGATGTGAGCGAGTTAATTAGTCTCATGTCTTATGGAATGATGGTAATATGTTTTCCAACAGGC	28.25	40	66	29	9_6_2_1		YCR025C	264	GGAAAGCCGGGAATAGGTCGCAATCGGGTAAAATCAAAACAATTTTCGCATTTCCAACAGAGTAAAATCA	30.23	40	68	32	9_9_1_1		PF11_0228	951	ATACAAAATAACAAAATGATGATAACAGCTCAAGGAATAACAAGTATATGGGTATGCTTAAGAGAATATG	36.18	28.5714	34	66
NC_000913.2_681	1343	ACCCGATGGGCCAGCAACAGCAGGGATAGATGATTTGGGTGAAATTTTAGCTAAGATGAAACAGAGAACA	30.23	44.2857	59	32	6_9_1_1		YCR026C	137	TTGGTTTTATAAGAATAGACTGAAGTGGACAAACAATCCCATAGTGATTGGCGACGCGAAAGATAGTAGG		40	55	30	9_9_1_1		PF11_0229	1275	AAAATACAAATCCGATCCTTTGAATTTGACTTTGATATAGATAGGGGAATATTGTTGGAAAGTGGCATAT		31.4286	32	74
NC_000913.2_682	202	AACTGGGTACATGTAAAAATAATAAATTCACACCAAGCGGGGCGAGACTCTTAATTCGCGTCGGGTCACT	28.25	44.2857	64	31	9_9_1_1		YCR027C	387	AAAGCTGATTTGGGAAGGAGTACAAAAGGTGTAAAAAGGTGTGTCACGAAAGCTGAAGGAGAGAAACTAG	30.23	41.4286	45	33	6_6_1_1		PF11_0230	423	GTTCACAAAAATGGTTTGATTACCTATTGGCCATTTATTAGAAGTGATGGTAAGTTATGTATGGATGTAT	32.21	31.4286	31	93
NC_000913.2_683	0	TTGTCAGGCATCCTACTATTGACTATTTTTGCCGTTATTTCTGGTGCAGAAAGTTGGGAAGATATAGAGG	91.68	40	98	29	9_9_1_1		YCR028C	280	TAATGTTATTGTGTGTTCCGCCCAGGATATGGCTAAGTTTTTGTACGTTTGCTTGGGGTTTATTGACCTT	30.23	40	44	30	6_9_1_1		PF11_0231	1	TGACCCCAGTTACTTTTGAATGTATATCTGTGGCACTCGTTTCATTATTTTTCATAAAAATATTGGCATA	36.18	31.4286	29	85
NC_000913.2_684	303	GATAAAGACGTCATCGCAATTGATGGAAAAATACACCGGCATTCTTATGACAAGAGTCGCCGTAAGGGAG	83.75	44.2857	77	29	9_9_1_1		YCR028C-A	137	TAGTATCGCTTCGCAACCAAGAAGAGATGGCCAAACCAATTGGTATAATATCACCGTTTTCAATGAACCT	30.23	40	84	29	9_9_1_1		PF11_0232	2251	TATATGCATGTTGTCATATTGAATTGTCTACCCCCTATTTGGTTAAAGCATATATTAACGTTCCTTGCAA	32.21	32.8571	32	86
NC_000913.2_685	271	ATCACACCAATGTTTTGATGCACGTTCAGGGTTATTTTCGCCCGCATATTGATTCCACAGAACGCCAGCA	28.25	45.7143	65	29	9_9_1_1		YCR030C	1760	CACGGGCTCTTCAACATCTTTAGTTGGTCAATCGTTGTTTCAGCACTCCTCTTTAGATACATCTCAATTT		40	52	32	9_9_1_1		PF11_0233	998	TAATTTCCCACCTGGACAGGATGATCATGATAAATCAATACAATTACAAAAAGACCACAAAACAGGTATT	34.19	32.8571	32	72
NC_000913.2_686	298	TGTTTTATAACTATCAGTATGAAGTGAATGAGCGGGCGCGGGATGTGGAAGTTGAAAGAGCGCTGCGTAA	28.25	45.7143	54	30	9_9_1_1		YCR031C	18	GCTCGTGACAATTCCCAAGTTTTTGGTGTTGCTAGAATTTACGCTTCTTTCAACGATACTTTCGTTCATG	40.14	40	82	31	9_9_1_1		PF11_0234	1593	AAAAATGATTATATCGATATATGGGACTTCCCAGTGGAATTTGATACTTATGAGGACACTGCATACGATT	34.19	34.2857	30	79
NC_000913.2_687	300	TCATTCCTCTATCTGTCCCTGGCGATTATCGTCTGCGGCTATGGCCTGTTTAAATCTAACGTAAGCTGTC	28.25	47.1429	58	34	9_9_1_1		YCR032W	3938	CATTAACGAGGAAGATGCTAATCAAGATACTATAACAGGTGGTAACAGACAAAGGAGAGAAAGTGGAAGC		40	39	32	9_9_2_1		PF11_0235	265	CCGAAACGGAAAGCATTAAAAAAGTACCCATAGAAAATATGACTGAGAGAAATGTTTTATGTTTCCTAAT	34.19	31.4286	31	101
NC_000913.2_688	565	CTTTTATTACTGGCGAAGTTTCTGAACAGACCATTCATTCAGCCCGCGAGCAGGGATTGCATTTTTATGC		44.2857	70	30	9_9_1_1		YCR033W	2440	AATTGGAAAATGCTGAGAGGGTAAACGACTTAAAAAGGGCGCATGATGAAGTTGGAGAAGAGAGCAATAA		40	46	31	9_9_1_1		PF11_0236	29	CGAAGAAGAAACTAAAGAAGCTGAAAAAAATATAGTAACTGAAGATACGGAAGACATGATAAATTCGTGT	38.16	31.4286	33	56
NC_000913.2_689	338	AAAACAGGTTGTTGAATTGCACTCCTCCGTGGAATACGTGGTCTGGTTTTTAGGTTTTCAACCGGGCTTC	28.25	45.7143	71	31	9_9_1_1		YCR034W	532	ATACTTATCACCATGGCGCTACTGCCTTATTATGTTACACCCAATTGATGGGCACCACATCTATTTCTTG		41.4286	63	33	9_8_1_1		PF11_0237	184	GGCACTATCTTGATTTCGATAAATTGGAAAAGTTAAATGTGGAGGATGAAAAAAATAAGGATATTCCAAT	38.16	30	33	85
NC_000913.2_690	624	TATCGCTTACAGGGGCAAATTTTAAAACGCACCACCGATCGCGAACTGTTATCTCACGGTTTGTTACCGG	30.23	47.1429	76	30	9_9_1_1		YCR035C	1017	GAAACAAGTATACACAGTACGATCTCCATCCTCGCTGCTCCTTCAGGTAACTATAAGCAATTAACATTAG	30.23	40	59	31	9_9_1_1		PF11_0238	344	CAAAAATGTTTTAACAAAGCTTGTCTGTGCAGGTACTTTCTGTTTAGCATTATATCCTGTATATACTATG	34.19	31.4286	30	85
NC_000913.2_691	50	AGAGCTATTAACGCTGGTTTCCTCTGCCAATATTGCCTGTGGATTTCATGCAGGCGATGCGCAAATCATG	30.23	47.1429	92	30	9_9_1_1		YCR036W	22	CTCTAAACTATGATTTGGACACATTTACGGATAGATTACCTAACGCTGGAGAAACTTTCAGGGCTAACCA		40	67	32	9_9_1_1		PF11_0239	3533	AAGTTTTAAGAAAATACTTGGGTATGGTGCTTTTGGTGAGGTACATTTAGTAGAGGATAATATATGTAAG	32.21	31.4286	32	63
NC_000913.2_692	274	TAAAACTGCAAACGGCTGACAAAACCATTCTGCTTTATAGCGCCTCGGATATTGAGATGTTGACCCCGGA	28.25	45.7143	67	30	9_9_1_1		YCR037C	2689	TTCCTGCTTCGTTGTTAGCGTTTGTCTGCGTAATTACTCTCGGTTATGGTATTAGTTCTTCCGTCTTAAA	32.21	40	43	31	6_9_1_1		PF11_0240	496	ATGGAGAGAATCAGGATTATGGAAGTAATGATAGTGATAGTAAAGATGGTGAAGATATTGATAAAGATGA	36.18	31.4286	36	52
NC_000913.2_693	3	CCAGTTTTGCAGTGGGGAATGTTATGTGTGCTATCACTTCTCCTTTCTATTGGTTTCCTCGCGGTACATC	28.25	45.7143	50	29	9_9_1_1		YCR038C	1074	AATAAACCGCCCCTGGACTACGAAAACTTATTTCTCCAATACGAGATAGACAAAACGAACGCAAATGATG		40	56	31	9_9_1_1		PF11_0241	6400	TTGTCGCAAGTAAAATCAAAGAAACAAATCCAAAGAGACAATTACAAGATGTACGGGTAGAAAACGATAT	32.21	32.8571	32	47
NC_000913.2_694	720	ATACGTCGCCACACAATGTCGAAAACGTTCAGTATTAAAACGACCAAGAGCCAAAACGATCAATGCACCG	30.23	44.2857	62	33	6_9_1_1		YCR038W-A	5	TTGTTGTAGAAGGACGTCTGTGATGTTGGAGATATGTATTTTGTTAACTCTTCTTGAGACGATTTGGCCC	131.3	40	68	31	9_9_1_1		PF11_0242	4300	ACAATAAAGTAGATGAAAAGAGAGGATCTTTTAGTAAGAGTCAGGATGGAATTGAAGCTGATGTAATAAA	32.21	31.4286	33	62
NC_000913.2_695	477	GGCAACCAACTGACACTGAAAAATCCTACCGCGTATTATCTGACCATTGCCTATCTGGGGAGAAATGAAA	28.25	44.2857	59	30	6_9_1_1		YCR039C	533	CTGGGTTTCGAATAGAAGAAGAAAAGAAAAAACAATAACAATCGCTCCAGAATTAGCGGACCTCTTGAGC	139.3	40	62	31	9_9_1_1		PF11_0243	892	TTAAATCTACTACTTCAACAATTTCAACGAGTTCATCTATTACAACACATGCAGGTCCAATAAGAAATAC		31.4286	30	68
NC_000913.2_696	1374	TACGCCAACTATCTGGATCACAAATACAACGACAGCGATGCGCAGGACGAAAAACAGACGATCAGCTTAT	30.23	45.7143	61	33	6_9_1_1		YCR040W	437	TTTTGGTTTTGTAGAGTGGTTGACGAATAATTATGCTGAAGTACGTGGTGACGGATATTGGGAAGATGTG	139.3	40	56	34	8_6_2_1		PF11_0244	1357	ATTATAATAATGAGCAAGATGTTGGTTTGTCTAATAATACCAATATTGGGGGGAAGGAAAAAATTGGAGA	34.19	31.4286	33	86
NC_000913.2_697	152	AAACATAGATCTTGGACAAGTCACGACAACCCATATAAACCGGGAGCATCATAGCAATAAAGTGGCCGTC		44.2857	53	32	9_9_2_1		YCR041W	250	CTCAAGCAAACAATCAATTCTTAGCATCATTCTTTGTTCTTATCTTAACCATAAACGATCTTGATGTGAC	34.19	32.8571	95	32	9_6_1_1		PF11_0245	1244	TGGAGAGAATGTTCGTGTAAGATTATTTGGTGTTGAAGAAGATCAAATAAGTAAGGGTTTTGTTTTATGT		31.4286	32	72
NC_000913.2_698	261	TACATCCTGCTGAATGGTGAAAAACCGACTCAGGAACAGTATGACGAATTTAAAACTACGGTGACCCGTC	30.23	44.2857	69	31	6_9_1_1		YCR042C	1390	CGAAAGAATTTGGGTCTTATCCTTTCACTTGTTACTCTATGGTGTTTTTACCTACCGCACCTTCTAAGCA	30.23	40	52	32	9_9_1_1		PF11_0246	1369	CTGTAAGTAGTGGTTTTGGTTCTCGTTCAAAAGAATCCATGTTATTAGAATATCAGCATAATAAAAGTGA	32.21	31.4286	30	76
NC_000913.2_699	3	ATAAGAAATGTGAAAAAACAAAGACCTGTTAATCTGGACCTACAGACCATCCGGTTCCCCATCACGGCGA		44.2857	66	31	9_9_1_1		YCR043C	294	AGCAAGAAAAGCAAGTTTGATTGGAGCAAGAAGAAGGACGACTTTAAGATGGAAGGAGGTGATTTAGAGT	32.21	40	44	35	6_9_1_1		PF11_0247	1516	AACATAATAAAAGTATGAGAACATTATCAAGGGTTGACCAAGTAGGAAATGAAAAGGGTGAGGTTAATTT	36.18	31.4286	33	60
NC_000913.2_700	41	TGATTTCATCCTCGTTCGCGCTACCGCTATCGTCCTGACGCTCTACATCATTTATATGGTCGGTTTTTTC	28.25	45.7143	63	31	9_9_1_1		YCR044C	531	TGTCGTGATTTGATCATAACGGAGAAGCTAGATTACTTTTTCGCAGGTTTAACTGTCCTAACAGGGTTTC		40	68	29	9_9_1_1		PF11_0248	107	AAAACCTGGAAAAAAAGGACAAGATAAAAAAGATACAACATCAGGAAGTACTACTGAAAGCAGTGAAAAA	36.18	31.4286	36	52
NC_000913.2_701	1341	AACAATAATCGTAACGGTGAAGATCCGGTGGCGATCCGTAAAGCGCTGCAAGAATGTATGCAGCATAACT	30.23	45.7143	63	31	6_9_1_1		YCR045C	1330	AACTGGAGGAGTACAATGCCACTTTACAAACTCCTATGTCTGAGAATCTTCAATCTGGTTCAAAACTGTG		40	68	30	9_9_1_1		PF11_0249	5	AAATTTAAACAAGAGGAAGTTAACATGTGTCGAAAACCAAAGTTGTAAAAAAAGAAGTAGGTGTGATGTG	34.19	31.4286	34	60
NC_000913.2_702	435	CTGTATGAATGTATTCTCTGCGCATGTTGTTCAACCTCTTGTCCGTCTTTCTGGTGGAATCCCGATAAGT	28.25	44.2857	53	30	6_9_2_1		YCR045W-A	11	CACTGCCATGTTGATTATGGGGCTCCTGAAACTCCCTAGACTTAGATTGGCCACGCATTTTTTACCCTGT		47.1429	58	29	9_6_1_1		PF11_0250	104	AACAAATCAAATATTAGATGTTATTCAAAGGGCTACTGTGTATAGGCAATTAAAAAGAGGGGCAAATGAA	32.21	31.4286	30	70
NC_000913.2_703	190	GTGGTAGTATCCACGGCGAAGTAAGCATAAAAAAGATGCTTAAGGGATCACGATGCAGAACAGCGCTTTG	28.25	45.7143	65	29	6_9_2_1		YCR046C	142	AAATAGAGTCTCTGGATCCCGGGGCCGTTAAGAGGAAGCTCATCAGTAAAAAGAACAAGGACCGCTTGAA	30.23	47.1429	62	30	9_9_1_1		PF11_0251	964	ATGACCTATTAGAAAATTTTTATCATTCCTGTTCCTCAAAAGAATTTCTGGAACCTCTTTTTCCACAACA	34.19	31.4286	34	83
NC_000913.2_704	1419	TATCAGAAAATCAAAAAACATCCGACACCGCGCAAAATCTACGCTGACAAGCTGGAGCAGGAAAAAGTGG	32.21	44.2857	47	33	6_9_2_1		YCR047C	394	ATCCTAAACAGCGGTTGATGAGGTTTTTCAACACATTGTATGCTGCACTGAAGAAGGGAGGGAAATTTGT	30.23	41.4286	61	29	9_9_1_1		PF11_0252	1811	TTGTATTGGTGGTAGAAGTCGAAAAGATTTTTCTCAGTATCCTATATATCCATGGGTTATTTCAAGTTAT		31.4286	31	77
NC_000913.2_705	70	ATAAAAAACCCGGCGACGCAGTCGTACGTGATGAAGTGCTGGTAGAAATCGAAACTGACAAAGTGGTACT	30.23	45.7143	63	30	9_9_1_1		YCR047W-A	136	GCGTCATCTTCGCCTGGATATGCTGCACTCTGGTCGAACCCGTGTACTTGTGTGCTTCGCTATCATTATA		50	74	30	9_9_1_1		PF11_0253	1050	CCAAATTTAAAAGAAACAGAAAGTGAGGACAAAAAAACACCAGATGTTGTTGAAGAATACAATACCATAA	34.19	30	35	50
NC_000913.2_706	902	GTTCAAAATCATCCTCTCTGACGACAAAGTGAAAGCCGTTCTGGTTAACATCTTCGGCGGTATCGTTCGT	32.21	45.7143	64	32	6_9_1_1		YCR049C	342	ATCTTAAGAAACTCTTCGTCTTGCAACAAATCCTTAGTCTCCGTCATTCTTGCAATCTGTTTTGGCGCTC	34.19	41.4286	78	29	9_9_1_1		PF11_0254	1389	TTTCGTAAATTTAAGAATAAAGCTGTGTGGAAGACACTTGAAGGTGGTGAAATTGAATTGGATGATAAGT		32.8571	34	71
NC_000913.2_707	221	AGCACCGTTCTGCAAAGACTCCATTCTGGAAGCCATCGACGCAGGCATCAAACTGATTATCACCATCACT	30.23	48.5714	60	29	9_9_1_1		YCR048W	1404	TTTTACATGATATGGGACGCTTTATTGAATTGCGTGGCGGAGTTGACCAGGTTTGCGGACAGATATTTCT		42.8571	64	32	9_6_1_1		PF11_0255	3	GAGCATTCGTCTATGCCCTTATGGTTAAGTAGCTTTGAAGAAGAAATTGACACTTACATTTTTATTTCAT	32.21	32.8571	31	65
NC_000913.2_708	173	CCTCGAAAGCATTCAGGGCAGCGGGACTTACGTCAAAGAAGAGCGGGTCAATTACGATATTTTTCAGTTA	28.25	45.7143	65	33	6_9_2_1		YCR050C	238	TAGCTTGGCTCTTGCTCAAATGCAATGCGCCCATGGAGCTGTGGTACACGTGTCTTAGTAAAAATTTGTG		45.7143	72	31	9_6_1_1		PF11_0256	159	GTGGAACTAAGCAGAAAGATGGTTGCTGAGAATATTCAAATGAGAAATATGAAGAGTAACAATAATAGTA	32.21	31.4286	31	73
NC_000913.2_709	595	CCTATATGGCTGCGGAATATCTGGAAAAAGCCGGACGCAAACTCGGCGTAAATGTTTACGTTGAAAAACA	28.25	44.2857	64	31	9_9_1_1		YCR051W	136	CATACGGCCACCTGGATTTGCTGAAGAAAATGTGCAATGAGTACAATGGAGACATTAATGTGTTGGACAA	30.23	41.4286	77	31	9_9_1_1		PF11_0257	980	TAACCATTTTAATGAATATGCTGGATTCAACTGTGAATGGGATTTAACACCTAATAGATCTGAAGAATAC	32.21	31.4286	30	77
NC_000913.2_710	183	TATTTCGCGGTGAAACCGGAAAACAAAGACCGTGTGAAGAAACAGGTAGAAGCCGGCAAGTTGATTATCG	30.23	45.7143	54	33	6_9_2_1		YCR052W	806	ACAAACAGAGGCTCAAGATGGTTCCAACGATGCCGAAGACAGCAGTAACGAGAATAACAATAAAAACGGT	30.23	42.8571	50	30	9_6_1_1		PF11_0258	764	TAATCCACAATTACATGAAGCAATATTTGAAATTAATGACAGTACAAAAGAAAAGGGAACCGTAGCAACT	36.18	31.4286	30	63
NC_000913.2_711	137	GATTTATAAAGATATGACCAAGTTCTGGGGCAAGTTGTTTGGTATCAACTTCGCTCTGGGTGTGGCTACC		44.2857	74	29	9_9_1_1		YCR053W	658	TCGTCAAAGCTATTTTCGGTGACAAAGAATTCAACTCTAAACACAACGTCGGTGCTGTTAACTCCATCAA	30.23	40	65	30	6_9_1_1		PF11_0259	654	ACCAACCAGAAGTATGAAAAACGAGATCTTAAAGATGAAGTAAAACAAAATAATAGATTAGCAGCTCTTG	38.16	31.4286	33	62
NC_000913.2_712	686	TGTCGTGAAATCGACAATGGACCATTACGCAGCCTCTAACCCACTGAATAAAGAAGTGGTTCGTGAAGCT	30.23	45.7143	67	30	9_9_1_1		YCR054C	270	GGCCTTATCTTAATGATGAGAAACCTTGCCGCTGAAAACCAGGAAATACCCCAAAAGCTTTTACTACAAA		40	60	32	9_9_2_1		PF11_0260	150	TATTAGATAAATTAGATGAATTGAAAAAGGAGTTAAGTGGCTTAAGAATAAGCAAAGCCTTAGGGAACTC	34.19	31.4286	32	84
NC_000913.2_713	75	CTTCTGTTAGCAGGATGTATGTTTTGGGACCCATCTCGTTTTGCCGCGAAGACCAGTGAACTGGAAATCT	28.25	47.1429	76	29	9_9_1_1		YCR057C	679	ACGACGACAATGAAAGTGAAGACGACGACAAGCAAGAAGAAGTAGATATTTCGAAATACAGCTGGAGAAT	30.23	40	65	33	9_9_1_1		PF11_0261	274	TATATCCGAATTTTGAATATGGAGAACTAAGAAAAGACCAAGACTATGATTACGTTATAGCTACTAACCT		31.4286	32	65
NC_000913.2_714	179	TAAAATGACGGTGGAATATTACGCACCTGCGCGGCTCGACGATATGCTCGAAATACAGACTGAAATAACA	30.23	44.2857	65	31	6_9_1_1		YCR059C	238	ACCTTCAGCATTTGTTCCAGGAAGTGATGGACTCTGTTTTCCACCGCGGATCTGTCTGTCTATTTGACTT		45.7143	66	30	9_9_1_1		PF11_0262	79	GGCTTAGGGAATACGTATATACAAAGTATCGTATAAGTTTGCCAAACATTGAAAACGTAAAATATGATGA	32.21	31.4286	33	95
NC_000913.2_715	153	TTTGAAGATAAATTCTGGTCTGGAATCGAACTCTCTCGCCTCTATCAAGAGAGCCAGGGGAAACGGGATA		45.7143	63	31	9_9_1_1		YCR060W	119	GTACAGCAACAAAGCCATGGCGCTGATCAAACTGGGTGAATATACACAGGCTATTCAAATGTGCCAGCAA		45.7143	83	31	9_6_1_1		PF11_0263	207	GAAAATGCATCAATAACTATACATGTAAAAATCACAGAAAGTTTTTCATCTTCAAGAAATGGTAAGCTGG	34.19	30	32	98
NC_000913.2_716	174	AACGATAATCCGCCAGTGATTGTTGAAGTGTCTGGTATTGGTCAGTACACCGTGGTGGTTGAGAAAGATC	32.21	45.7143	71	31	6_9_1_1		YCR061W	492	AATATCTATGGCACCACTTCTGTGCTACTTCTCGTTTTTATGCTTGTTCACTTCTTCGCTGCGGTGCTTT		42.8571	41	31	9_6_2_1		PF11_0264	3247	GAAGCCTAATCACATTCGCGGAACAAAAAGAAATAGGTAATAAAGGATTATTCTGGTTAAAAATACATCT	32.21	31.4286	32	63
NC_000913.2_717	611	AGCTGAAGCAAGAAAGAAAGCGGCAACTGAAGCTGCTGAAAAAGCCAAAGCAGAAGCTGAGAAGAAAGCG	30.23	47.1429	61	38	9_9_1_1		YCR064C	199	AGGTGAGCTTTGCTAGTCTTGACGGCTGTAGAGGTGTTTACATTGATGATGAGTCCCTAAGAAAATTTTT	32.21	40	57	29	6_9_1_1		PF11_0265	955	AAAGAATGGAAGAAAGCTCACCTTGGTTTATATTTACTTTTCACACACAACAAATCAACTGCCTAAAAAA	34.19	31.4286	31	68
NC_000913.2_718	1151	TAACGGCACTATGGTAATCTACAGCTCTTCTCAGGGGATGGGATCCGTGCTGAATTTGGTTTCTACAGAT	28.25	45.7143	72	29	9_9_1_1		YCR063W	174	CGCTCTAGATACATATATACTCTGTACTACAAGAGAAAGGCCATCTCCAAAGACCTTTACGATTGGTTGA	30.23	40	83	31	9_9_1_1		PF11_0266	305	TAAAAGCTTTTTACATCGAGATAAAGGAATGTCCAAAGGTGCTAAAGGACGAGGAAGAAAATTATCAAAA	32.21	32.8571	30	74
NC_000913.2_719	253	CTCAAATGCTGGATGCACATGCAAACTTCCTGCGTAGCAACCCGTCTTACAAAGTCACCGTAGAAGGTCA		48.5714	76	31	9_6_1_1		YCR065W	1219	AATCATATTCCAATTCTCAACTTCCACCTCCACCTTCCTCTCATGGTTCGGACTTACTTAAAACACCCAA	32.21	41.4286	42	33	6_9_2_1		PF11_0267	1230	ATAAACAACAAAGTACATTATCTAGAGAACAATCCAAGACGCACAATGAATCCTATATTCAGCAAAGAAA	34.19	31.4286	32	62
NC_000913.2_720	122	CGTCACTCAACTTGAGCGTATTTCTAATGCTCACAGCCAGCTTTTAACCCAACTCCAGCAACAACTTTCT		44.2857	66	32	9_9_1_1		YCR066W	680	TACAGAGTCAAATCCACATAACAAAAGTTCATCCAGATTCAAGGTACGAACTCCAGAAGTCGACAAAAGC	30.23	40	56	31	6_9_1_1		PF11_0268	1332	AATTTCGATAGAGGATATTACGGTTCCTTATGTTTCCTTCCATATAAAAAATCCTTGTTTGTTTTTGGAG	32.21	31.4286	33	71
NC_000913.2_721	262	TGAGATTTATGGGAGAAACCGCCAAAATTCTCAGTCCGGAAAAAACAATTCTGATGCCGACACTTCAGGC		44.2857	68	30	9_9_1_1		YCR067C	2324	CACTTTTTCTAAATTTCATTCCATCTCTGAACCTGTTTCATCAGCTATTGTGGAGACGGCAACTAGCTCA	30.23	40	67	30	9_9_1_1		PF11_0269	33	AATATGACAAGAGAAGAAAAGGAAGTTTTATTAGAAGCTAACACAAAAAGAGAATGGGAATCATATGGTC	34.19	31.4286	34	62
NC_000913.2_722	494	CATGATGGTGTTATCTATCGTGGCAATGATTCTGATGACGCGTAAGTATGTGGAAAACTGGCTGTTGTGG	30.23	44.2857	65	32	9_9_1_1		YCR068W	58	TTCTAACGCTTACAGTGCTCTGCCTTATTGCTTACTACTTTGCTTTACCGGATTATTTATCGGTAGGGAA		40	60	32	9_9_1_1		PF11_0270	467	TAATAATTGTAATACGAACGATGTAGAGGTTATGAAAAAGAAACTTGTGGTAGGAGAAAATCCTGAATTT	32.21	30	32	57
NC_000913.2_723	60	TTGTTGTATGCTTTCGGCGTGACTGCCGGGTTTATGCTGGTAGAAGTCGTTGGTGGTTTTCTTTCTGGTT	28.25	47.1429	45	32	9_9_1_1		YCR069W	521	TAAAGCCGATGGAAATGAGGAATTGGATGGCAAAAGTGTCGTGTTTGGTCAAATAACTTCTGGTCTAGAT	32.21	40	65	31	6_9_1_1		PF11_0271	3574	CTACAGAATTATTATTAGCCTTAACACAACATCCTTTATATTTTTTTGCTCCCCATATAGACAGAGATCA	36.18	31.4286	32	57
NC_000913.2_724	260	TGAAGAGCACAAGAACACCATGTGCAAAGATGGTCGCTGTCCGGATATCAATAAAAAGGTACAAACCGGT	30.23	44.2857	64	31	6_9_1_1		YCR071C	41	ATGCCTTCCAGGGCCTGCCACTGCCTCGATATACCAAACGATAAGATGTATATCCACTAATTCAAATAAA	30.23	41.4286	64	30	9_9_1_1		PF11_0272	240	ATCCCTGATTGGTTTTTAAACAGGAGAAAGGATTTGAAAGAAGGAAAAAATATTCATGTTATTGCTAACC	36.18	31.4286	31	65
NC_000913.2_725	83	TACTGAAAATGCCGCGAATACGGTTGCCCATGCCCGAAAAGCGATCCATAAGATCCTGAAAGGTAATGAT	28.25	45.7143	53	32	6_9_1_1		YCR072C	1207	AATTAGTCAATCATGTGGCGTTCAGCCCTGATGGTAGGTATATTGTCTCAGCGTCTTTTGATAACTCTAT	30.23	40	70	31	9_9_1_1		PF11_0273	1486	CCACCGAATTTTTTCGTTTAAAAGAATTGGAAAGTATGGAAAAGCAGAAAAGATTATTTCTACAGGCAAA	32.21	31.4286	31	83
NC_000913.2_726	637	CGCTGGTGTATGAGTTCGACGAGAATTTCAAACCGCTGAAACGCTATTATCTGGGTAATGCTGACGAGAT	28.25	45.7143	68	31	9_9_1_1		YCR073C	2986	AAAAGACTATGAAGAGGAATCCCAGGCAAATGGGTAAGGTATTGGATGCTACAGATCAGGGAAACAAATA	30.23	40	54	32	9_9_1_1		PF11_0274	0	ATGATGAATTTTACATCTCCACCGAGCAATGACCCTATAAAAAAGATCCAGAATTTATTGAATAATTCCT	36.18	31.4286	32	78
NC_000913.2_727	689	TGAGTTTCTTGCCGACGACGATCAGCGCAAAGTGAAAGGTTACGATCACGCATTCTTGTTACAGGCCAAA	28.25	47.1429	75	31	9_9_1_1		YCR073W-A	357	TTTGCAGACGAGAGACTTGTACCCTTCAGCTCGAATGAAAGCAATTATGGATGCGCCAAAAGGAAGATTT	30.23	42.8571	74	30	9_9_1_1		PF11_0275	3264	TGTGTGGAGATGGTTACAGAGAATATAAAAATTATGGATAGGATGATAAACGAAATGAATAATGGAACAG	36.18	31.4286	34	54
NC_000913.2_728	256	CACATGAAAACTATCAATGGGCTAACTACGTTCGTGGCGTGGTGAAACATCTGCAACTGCGTAACAACAG	30.23	45.7143	54	32	6_9_2_1		YCR075C	492	ATGTCACTAATCAAGTACATCCCACAAGTGACGCATAACTCGACAAGAAAATCTATGGATTGTTTCCCCA	30.23	40	69	30	9_9_1_1		PF11_0276	572	AAGGGAAAACTACACAGAGGAAGATTTAAGAGACTTGGGTCTTAACATAAAAAGTGATCAAATTGAAAAA	32.21	31.4286	32	64
NC_000913.2_729	520	TCCTGCCTAACGAAGCTGAGCGCGAAGACCGCCTGCAAAAAGAATATTTTGCCGAACAGAAATCACCAAT	30.23	47.1429	52	31	9_9_2_1		YCR075W-A	10	AAAAACAATCTGATATTAAGGGAACCATTGCTTTCGATACTCACGGTAACGTTATAGAGTCTACCGGCGT	30.23	40	73	31	9_9_1_1		PF11_0277	287	TGAAGAAAAAACCAACTTAGTAACAAAGAGAAGTAAGACACCCATCAGAAAAGAAAATTCATTACATTCG	34.19	31.4286	32	54
NC_000913.2_730	0	ATGAGAGTTCTGGTTACCGGTGGTAGCGGTTACATTGGAAGTCATACCTGTGTGCAATTACTGCAAAACG	28.25	45.7143	77	29	9_9_1_1		YCR076C	289	CACTAGAAAGAGAAAGCTTACCTGTGGAGCCAGACCTGAAACCTATAATGACACAACTTAAAAGACAAAC	30.23	40	54	33	6_9_1_1		PF11_0278	370	ATTATGAAGGGGAGATATTAAAACTAGAAACTATGCTTAAGGAAAAAGAACATGAATACATGGACTTACG	34.19	31.4286	32	70
NC_000913.2_731	1049	GGTCAGCACTACCGTGCGTAATGTGATTCTTTCTGGCTATTTTGATTCGATTGGCATTTATCAGGCCGTT	32.21	44.2857	46	31	6_9_2_1		YCR077C	876	TCTCAAATTGTCACTGAGGACCCTTACAATGAGGATTTCTACTTCCAGGTCTACAAGATTATCCAAAGAG		40	73	30	9_9_1_1		PF11_0279	1695	TCTCCATCTCTCACATCTTCATACACGTCTAAATCTATATCATTATCCAAGTCAACATCTCATTCAATTT	34.19	32.8571	36	54
NC_000913.2_732	111	GCGAAAGATGCCGGTATTAGCTATAAAAGCGCCTGGGATGCCATTAACGAGATGAATCAGTTAAGTGAGC	28.25	45.7143	71	31	9_9_1_1		YCR079W	1251	CCCAATGTTGACAGAACTGGCCCCCAAAGAGAAACCAAACTAATGAATGCACAATCTAACGAAACAAAAT		40	51	33	9_9_1_1		PF11_0280	138	ATAAGACTAACAAACGCAGAAGAATGGATACATGGAGAATTCAAAGGAACGCTTGGTGAAATATTTTTAA		32.8571	30	81
NC_000913.2_733	1	TGTTAGAGTTATTAAAAAGTCTGGTATTCGCCGTAATCATGGTACCTGTCGTGATGGCCATCATCCTGGG	28.25	44.2857	73	30	9_9_1_1		YCR081W	1711	TTACTTATGGCATCATTAAGGTCCCTACGTATATCAGAAAGCTAATCAGTTCCGGCCTACTTTATCTCCA		40	66	30	9_9_1_1		PF11_0281	541	GTAGAAGAGGAAGAGATAGAACGGGGGAATTTGTAAGTGCTTATAAAATGATAGAACAAAATAAAGATTT	36.18	31.4286	32	63
NC_000913.2_734	591	GCAGTTGCCAGCAAAGGGGTAAAAGTGGTTGCCACCTTCCCGGAAGATTCACATAAAAAAGTGGAATATC	28.25	45.7143	78	31	9_9_1_1		YCR081C-A	98	CTGTGTACTTGGTATTATAGTTGGAGATGAAGTGGTACGGCTCCATGGAAAATGTGCAGACATATTTATG		40	77	31	9_9_1_1		PF11_0282	57	AAAACACATCATGAAGGTGATAGTGGATTAGATTTGTTTATTGTAAAAGATGAAGTACTGAAGCCAAAGT	34.19	31.4286	31	70
NC_000913.2_735	186	GGTTACTTATTATTAGTTTCGATGGGACGGCGCGGATTTATCGGTGAACGTCTGTATGACTGGTTTGGTA	30.23	44.2857	56	34	6_9_1_1		YCR082W	68	CGATTACATCGTACTGCAACAACGAAGAACACAGCTAGAGACGCTTATTAACGAAAGAGAATCTTTTGTC	30.23	40	67	29	6_9_1_1		PF11_0283	32	CCCTGGAAAACATCCAGGAAATTGTGCTTCTTATGATAAAATAGGTAAACACATTTTCTTACAAGAAAAA	34.19	31.4286	32	105
NC_000913.2_736	878	TAACGTATTGCGGGCAAAAGTTGTTAATAGTTATGACGACAACGGCCAGGTGGAAGTGGAACTGGAAGTC	28.25	45.7143	75	31	9_9_1_1		YCR083W	32	GGTGAGACCGCTAAAAAGCATAAGATTCCAGTCCTCATACACCAGTATTACTAAATTGACGAACCTAACA	32.21	40	60	30	6_9_1_1		PF11_0284	577	TTTGTTTTCCTGATCCTCATTTTAAAAGACATAATTGGAGAAGAAGAATTATTACTATCGAAAATTTGTC	34.19	27.1429	32	95
NC_000913.2_737	615	AAATGGGTTGAGGCGCAAGGTTGGTCGATGGAAAACGTCGTGGCATTCGGCGATAACTTTAATGATATCA		45.7143	66	31	9_9_1_1		YCR084C	1182	ACTGAAAATAACACCACCACGTCCACGGATAACAATACAATGACAACCACTACTACCACCACAATTACTA	30.23	40	33	33	6_9_1_1		PF11_0285	59	AATTAAAACTGTACATATAGAGACAAGAAAGGTTTGTAATGTGTTGCAATTTGGTACTCATGCCATAACT		31.4286	33	86
NC_000913.2_738	578	CAATGAGTTAAACAGCTCAGTGGATGTCTGGGAACTGAAAGATCCGCACGGTAATATCGAATGTGTCCAG	30.23	45.7143	67	30	6_9_1_1		YCR085W	253	TGGCTCGCCTTATTCTGTTCACCCTCTGCGCTCTTCCCGTATTATTTCATTTTATTTTGTTTATGCTTCA	30.23	40	22	32	6_9_2_1		PF11_0286	189	TGGGATAAACTAAGATACATACAACGATCAATACAAAATGAGAACAGAACGAAAATATATTTCGGAGAAG	34.19	31.4286	33	59
NC_000913.2_739	325	ATGCTTATCATCGTGGTATGGTGACGTTAGCGTGTATTCCGACCGCAGTATTTTATTTTTTACCGCTGGC	30.23	44.2857	68	31	6_9_1_1		YCR086W	474	GAAACGTTGAGTTTCCCCCTCTCGTCGCTAAACCAATTCTATAACAAAATCGCTAAAAGCCTGAATAAGA		40	53	31	9_9_1_1		PF11_0287	283	ATATGTTAAGACACTTAACGTGGAGAAAAGAAAATCTACCAATACCCCTGAGTGACGTTCAAATTTTTTT		32.8571	29	76
NC_000913.2_740	675	CGCATTGAATCTATCCGTCTACAAGCGGGTAAAGCAATGGGCTTAGGTGATGTCAGTAATATGGTTATCC	28.25	44.2857	73	31	6_9_1_1		YCR087W	37	TTTGCATACCTGATTTGCCCCTCAGAATCCACAACCAGACTTTTCAAGAAGGTCTTTTTTGCCCCTTTAT		41.4286	65	31	9_9_1_1		PF11_0288	993	TTAAATAAGAACTCCGTTATACAACTACAAAATGTGCAAGATGATCATACGCCTATGGGTAATGAAAAGA	32.21	32.8571	30	60
NC_000913.2_741	1091	CGTTGCTTTCTTCGTTATTATTTTCCTCAGCATTATCGTGCGTTATTTCTTCGCTTCCGGTAGTGCCTAT	30.23	41.4286	45	32	6_6_2_1		YCR087C-A	385	ATAAAGGGGCAAAAAAGACCTTCTTGAAAAGTCTGGTTGTGGATTCTGAGGGGCAAATCAGGTATGCAAA		41.4286	65	31	9_9_1_1		PF11_0289	4129	AAACATATAAAAATCTAAAGCAAATTTATGAAACCATGCCAAAATATGCCTCCTCTCCGATCCTAACATT	32.21	31.4286	33	73
NC_000913.2_742	2171	TACGCTCTATATGGAAAGTCTGACTGCTGAAGAGCGCGAGATTATCAAGGCGGGTAGTTTGATTAACTTC	28.25	44.2857	66	30	9_9_1_1		YCR088W	1436	AAACTCGATCCCAGCTCCAAAACAAGAAGAAGCACCTGAACAAGCACCTGAAGAAGAAATTGAAGAAGAA	34.19	41.4286	32	34	6_9_2_1		PF11_0290	731	TAATGAAGCCAATACAGGAATTTTCGATTTGTTAGAGAATTTATTAGTACGTAGTGGTAGTAACAATCAG	34.19	31.4286	31	77
NC_000913.2_743	1177	ATAACGACGAAATACAGCGCAATCTGAATGACACTAACTACAACCGCATGTGGGAATACAATAACCGCGG	28.25	44.2857	54	33	6_9_1_1		YCR089W	3225	TCTCCATACAACTTCTCTTCGGGGTACTCTTTACCTTCTTCTTCTACACCTTCCCAATATTCACTATCTA	32.21	40	36	35	6_9_1_1		PF11_0291	1337	AGAAAAAAGGGAGTATAAAGAAAATATGCATATAGAATTAAAACAGGAAAGAATGGACACAAACAGGAAC	34.19	30	34	55
NC_000913.2_744	71	TTACGATGGCGATAATATTTCACCGCATCTGGCGTGGGATGATGTTCCTGCGGGAACGAAAAGTTTTGTT	30.23	45.7143	79	30	9_9_1_1		YCR090C	260	ATATTTAACTGATCAGAGTGACGACAAATGGGCCAAGATAAAAGATGTGCGGAAGAAGCATGGTTTATCG	30.23	40	68	30	6_9_1_1		PF11_0292	162	GTTGTAACATATGACAAGTGCAAGAACGCAGTTGAACTATTGAATCCTTCAAAATATAAAACGAAGAATT	32.21	31.4286	31	88
NC_000913.2_745	1162	TCTGGATCCGGCCTTTTGGCAAACTGATTTACCTGATGCCGCCCTATATTATTCTCCCGCAACAGTTGCA	30.23	48.5714	70	29	9_9_1_1		YCR091W	1826	CTTAAGAAACCAAGACCCCCCTCTAATACCTGCATTAAATGATAACGGCTGCGAACTTCCTTTTATATTG		40	64	30	9_9_1_1		PF11_0293	76	CGAGAAAGTTAGGTATTGACGTAGAAGTTGAAAAGAAATATTTTGGTGGAAAAAATAAATCAAGCAAAGG	34.19	31.4286	33	60
NC_000913.2_746	442	ATTACTACAACCACAACCTGGACACCTCGCCGGAGTTTTACGGCAATATCATCACCACACGCACTTATCA	28.25	47.1429	49	32	9_9_1_1		YCR092C	1909	CAGAGGGTATAATAAAAATTCAAAGGGAAAGCGAATCAGTACGGTCACAGTTAAAGGAAGAATTGGCAGA	30.23	38.5714	47	32	9_9_1_1		PF11_0294	10	AGAATTCAAAAAAACACCTAAGCGAATTACAAGAAGAAAGAAGAAGACACAAAATTACACTTCCCGATAT	36.18	31.4286	33	40
NC_000913.2_747	912	GGAGTACAGGATTTGCCGTTTACGCTTGCTGATTCATGCAGCGCCATCCAGCCATTGATTGTCGGTGATA	28.25	50	82	30	9_6_1_1		YCR093W	6237	AAATATTCCAAAAAATACACAACCAGTGAACAAGATGACCAATCCGCCACCATCAATAGAAGGCAAACCC	30.23	40	45	32	9_9_1_1		PF11_0295	393	TTGCGCAATGATAACTGTTACCTTGATTTAATTACATCCTTTAGAGAAGCCACTTTAAAAACTATAGTAG	32.21	31.4286	31	71
NC_000913.2_748	483	GCTAATCGCTTTTTACCGCCAGATGAAATCGAACAGTCGCTGAACGGCGTGCATTATCAACATCATATTC	28.25	44.2857	78	30	9_9_1_1		YCR094W	311	AGTTGAAAATAAACCACAATGGAGGCTAACCGAAAATGAAAATGGCGAACAATCATGCGAACTGCAGTTC	32.21	40	60	30	6_9_1_1		PF11_0296	207	TTAACTACACCAGCATGTCCAGTGAAAGATGATTTATTAAGAGAATGTAAAGAGAAATTAGGTTTGTTTG	34.19	31.4286	31	72
NC_000913.2_749	607	AGATCCCCTGGCTTGCAGAAAATCCAGAAAATGCGGCAACCGGAAAGTACATAAACCTTGCCTTGTTGTA	32.21	45.7143	65	31	6_9_1_1		YCR095C	1004	TTGGTTCAGGTTTCAACGAGATTTGTGGGAAAAAGAAAACGTTCCGGAAGAGCATCACTTTTATAGGGAA	34.19	40	58	31	6_9_1_1		PF11_0297	902	TGATGATGTGGTGTATGACATAAATGAGGAACATACAAGTGCTGATGAGAAGATTGAAAAATTAAGAAAT	34.19	31.4286	34	56
NC_000913.2_750	1717	AGAAACAGCAGAAGTACAACGAGGAACACGGAATTACGCCGCAAGGCTTGAACAAGAAAGTGGTCGATAT	28.25	45.7143	61	31	9_9_1_1		YCR095W-A	2	GACAGTTCTAATCAAGTTGGGTCTAAGGATATTGCATGTATACAAAGGATTCTTTCGGAAAGTAATCCTG	30.23	37.1429	92	29	9_9_1_1		PF11_0298	77	GTTTGATAACAAAAATATGATAGGTAAGCACGTGGAACTAGAAGGGAGGTATAAAAAGGAATATATAGAT	36.18	31.4286	34	57
NC_000913.2_751	699	TTGAAGCTGGAAAGCAAGCTGGCAATTATGGAGCAGTATGTTGGTAAAAAGGTCATTGATGCGGTCATCG	30.23	44.2857	58	32	6_9_1_1		YCR096C	260	CTGGGTTTCGAATAGAAGAAGAAAAGAAAAAACAATAACAATCGCTCCAGAATTAGCGGACCTCTTGAGC	139.3	40	62	31	9_9_1_1		PF11_0299	23	ATGGTGCACGAATAATACACCTATTATAAATTTGAAGAATAACCAAATGGTCTTTTCAACACACGTACAT	34.19	31.4286	30	90
NC_000913.2_752	9	CAACTGACTGATGCATTTGCGCGTAAGTTTTACTACTTGCGCCTGTCGATTACCGATGTGTGTAACTTTC	28.25	44.2857	78	31	9_9_1_1		YCR097W	176	AGAAATATACCACCACATTAAAAAAGAGAAGAGCCCAAAGGGAAAATCATCAATATCACCCCAAGCACGG	34.19	40	43	32	6_9_2_1		PF11_0300	1773	AATTCCAAATATGTAATTGAAATACCCAAGAAGGATTTGAAGGGACATGAAAAGAAAGATCACATCAAAG	32.21	31.4286	32	64
NC_000913.2_753	278	GTTGTTCGACCGTGAAGTTGAAGGTTTTGGTGAAGTGTTCCGGATGTTGTCGTTTGAAGAGATTGGCACT	28.25	45.7143	54	32	9_9_2_1		YCR097W-A	181	CTATGTGTTTATACAATTGCTATTGTTTATATAATGTAGTGACATTTTCTCTTAATCTTATACTAATTTC	30.23	22.8571	95	33	9_6_1_1		PF11_0301	341	TAAAGAACCAAAGAATGTTTTAGTTGTAGGTGGTGGTGATGGTGGTATCATAAGAGAATTATGTAAATAT	34.19	31.4286	33	60
NC_000913.2_754	372	ACCATTTATGACATGTGCAAAGCGGTGCAAAAAGATATGGTGATTGGTCCGGTACGTTTGCTGGCGAAGA	32.21	45.7143	72	31	6_9_1_1		YCR098C	46	AGAACACTAATCCTAGAATAATAAAATATGATGCCGAGAGGCGTGCAACCCGTACTGAAACCTCAAAGAA	30.23	40	46	32	6_9_1_1		PF11_0302	1054	CCATTCAATTTTCAAGTAGTCTTAGCAGAAAACATATATCTACAACATGTAATGCTTCATCAGGTAATGT	32.21	31.4286	31	87
NC_000913.2_755	3	ATTAAAGTTCTTTTTTTCGCCCAGGTGCGCGAGTTGGTGGGAACAGATGCAACCGAAGTGGCTGCGGATT	34.19	50	78	31	6_9_1_1		YCR099C	363	ATGGAAATTGAGGCCATGAACATTCCATGTGAAAAAATCCTGAGGGAGAGCTCGAATGGTAAGAAAATAG	32.21	40	66	32	9_9_1_1		PF11_0303	1052	CGATAAAGTCAATGGATCTATTGAGAGCAATCAACCAAATGAGAGAAACACAATGTATCAAAATACTATT		31.4286	31	69
NC_000913.2_756	146	ATTAACCCTCGAACACTATCCGGGGATGACTGAAAAAGCACTGGCAGAAATTGTTGATGAAGCGCGTAAC	30.23	45.7143	67	29	6_9_1_1		YCR100C	844	TAAGCGGACATCTCATTACTACGGCTAGTCAAGAAGGAAACAACACCAACATCTCATATATTGCAAGAAG	36.18	40	59	31	6_9_2_1		PF11_0304	3892	GTGATAAGACACATGAAGAGACGAATAACGAAACAGACGACGGAATAAATAAAAAGACATACAATAAAAT	38.16	31.4286	35	28
NC_000913.2_757	256	CGATGCTCTTTATGCTTTATTCGGCGCTGACGGGTCTTACGCTTTCCAGTATATTCATTGTCTATACCGC	30.23	45.7143	54	31	6_9_2_1		YCR101C	331	GGAGGGCTTTAACTATACCCTCATCAGAAGAATATTTAGATGGCGACTGTTTTATAACTACTCATCCTAG		38.5714	69	30	9_9_1_1		PF11_0305	741	TTGAAAAATCAAAATGTGTCGGTACAAGAAGGAGAATCATGGAATCATGTAGGAATAACTATAAAAGATG	32.21	31.4286	32	50
NC_000913.2_758	331	GCACTGCGGGCGCGATGTTTTTAATCAGTATGCTGGCCGGTTTATTATTTAATGTTGATCCTGGTTCTCA	30.23	44.2857	58	32	9_9_1_1		YCR102C	907	TTACTTTCCCTGCTGACCCAGAAGCCAGGAGAGCTGCCACCGAATTCGTCAAGTTCATCAATCCAAAGAT	36.18	48.5714	92	31	9_6_1_1		PF11_0306	755	TGATGTATTAATTTTGTGGAAAGGATTGGGATATTATAACAGAGCTAAGAACCTTTTGGAATGCTGTAAA		31.4286	32	69
NC_000913.2_759	679	TTGGTCAAAGCGTGAACTATTTCTTTGTACTGGGCGTGTTACTGGTTAGTAGTATTGCTGGCGTCATCGT	28.25	44.2857	64	31	9_9_1_1		YCR102W-A	65	AGCATTCTTTACGGGGAGCTTTCGAAATTTTTTATATTCAAGGACATTTATGTTGTGTGGGTTATTAAAC	30.23	32.8571	54	30	9_6_2_1		PF11_0307	3283	AAGATAAAAGAAAAGATAAAACGCACAAGAATACTAGGAATTATCTAAACGATAAACGTGTTGCCACAGA	36.18	31.4286	32	57
NC_000913.2_760	52	AGCAATATTATCCCGCGGTGTTTAAGGCGATTGGCGAGGCACAAGAACGCATCATTCTTGAAACGTTTAT	30.23	44.2857	70	31	6_9_1_1		YCR104W	46	CCGGTATTGCCGCTGCCCCAGCCACTACCACTCTATCTCCATCTGACGAAAGGGTCAACTTGGTCGAATT	115.5	54.2857	69	28	9_6_2_1		PF11_0308	243	GAAACGTGTAATTTATGTTTAATGTCATGGATATCAACAAGACAATGTTGGTATGATTGTGATGAGTTAC	32.21	31.4286	32	88
NC_000913.2_761	22	TTTCGTTCAAGGTGCTCACCATCAATATTCACAAAGGCTTTACCGCGTTTAACCGACGCTTCATTTTGCC	28.25	44.2857	76	30	9_9_1_1		YCR105W	937	AATTAGTTTCCGAAAAGAATGTCAAAATATGGGTGGAAAAACTTCCGATCAGCGAAGAAGGCGTCAGCCA	30.23	41.4286	60	31	9_9_1_1		PF11_0309	9	TACGATTCTTTAACACAAAATAAAGCATTTTCCATTGAGGAAATATACGGAAGCGATATAACAGATGAAG	34.19	31.4286	31	78
NC_000913.2_762	93	TGGATGAGTAAGACTCTGGTTCACGTCGGCGTGGGATTATGCGCACTGTATTGTGTCACGGTAGTGATGA		50	67	31	9_6_1_1		YCR106W	2107	TTGTGTATTTGATCGATGTTGGCGGCTTAGTATCTGTGACAAATGGGTTTTGGGATAAGATTTCCAGTGA		40	55	31	9_9_1_1		PF11_0310	50	AGATGTATCTGTATCCGCAGAGAAAAAAGAAATATCGAAAAGGGAGATGAGTTCAAATGATAATGTTAAT	34.19	31.4286	30	66
NC_000913.2_763	757	TGGCGCTGTTCTACTTTACGATGGTGATTTATGGTTTATCGCTGGTGGGATTCGGTCTGTTGATTTCATC	28.25	44.2857	35	31	6_9_2_1		YCR107W	19	ACTCATCTAGCAAGTTAGGACGCCTCCGATTTCTTTCTGAAACTGCCGCTATTAAAGTATCCCCGTTAAT		42.8571	70	29	9_8_1_1		PF11_0311	2567	TCCTAAACACATACTTCCTAAAATCATACCACATCCAAAACATGAACAATATCTAATAGAACCCATAACA	32.21	31.4286	34	42
NC_000913.2_764	750	TTTATTCTCGGCGTGCCGTATCGCGGGTCGCTGCTGATTCTGTTTTTTATCTCCAGCCTGTTTTTACTCA	32.21	47.1429	43	32	6_9_1_1		YCR108C	58	ATACCACTCTCAAGTTACCCTACTCTCACACTCCAATCCATGGCCCATTCTCACTAAATCAGTACCAAAT	109.5	42.8571	64	32	9_9_1_1		PF11_0312	151	CTATGGTTTTTGCTGATCGTAAAAAAGCTGAAAGAATTGAAAACTCCTTATTACCAAGTTTGAAGAGAAT	34.19	31.4286	31	78
NC_000913.2_765	1633	ATTTGAAAGCACAGTCGGCTAACGATGAGCAACCCGATCCCACCATGGAGCAAGCCTTTATTCAGTTGAT	28.25	47.1429	70	30	9_9_1_1		YDL248W	416	GAATACTAAGAATTTCTTTTTCAATGCTACGGATTGTGAGAAAATGTTCAGAACAACTGTTCTTGAACCA	32.21	32.8571	115	30	9_9_1_1		PF11_0313	287	TGAAATAAGAAACATCATTTTAGATAATAAATCTCCAGCACCAGCAAGATTAGGTGTTATAGCACCAATA	32.21	31.4286	30	69
NC_000913.2_766	381	CAGAACTTCTATAACCGCCAGCAAGGGTTGTGGAAAAGCCGCACTATTTCGGCAAATGACCTGGAAAATG	28.25	47.1429	70	29	9_9_1_1		YDL247W-A	0	ATGCATTCAAATAATAGTCGCCAAATACTGATACCTCATCAAAATGAAAATATGTTTCTAACGGAACTGT	139.3	31.4286	65	31	8_6_2_1		PF11_0314	312	TTAAGTCATGAAGGATTTCGTGATATAGATGATGAGAAAAGAGGGAAATGTATGGTTATTAAAACGTCAA	34.19	31.4286	32	57
NC_000913.2_767	594	AAGACCGAACTGATCAACCAGACGGTGACCTGTCATATCGACCTGATTTTGCAAGGATTATCGCAAAGGA	28.25	45.7143	69	29	6_9_1_1		YDL247W	1694	TGCAAGAAAGTTCAAATCGACGAAAGTAGATCCGTTTGTTGTCAAAACCCCCCTAAAGACGTCTCTCATA	125.4	41.4286	66	29	9_9_1_1		PF11_0315	3	GAAAAGGAAGAAGAAAAGATGAATGATGGTTTAAGGTTTAGAAAGAAAGGGGAACTTTTAAAGAGTGAAA	36.18	31.4286	37	54
NC_000913.2_768	297	AAATACCTGAACATTCGTTCGCTGGTGGTGTTTGGTGGTGTGAGTATTAACCCGCAGATGATGAAACTGC	34.19	45.7143	48	29	6_9_2_1		YDL246C	597	TTCGTCGATGTATTCGACAACAAGCTACAGAGAGCAAAAGATTTCGGAGCCACAAACACTTTCAATTCTT	139.3	40	58	33	6_9_1_1		PF11_0316	707	GCCTAACAAAAAAGGTGGTTGTAATAAAATGGATGAGAGGCAAAATGATGAGTACAAAAAGTCTATAAAT	34.19	31.4286	32	49
NC_000913.2_769	411	CATGGTAAGGGCAAGAATCGACTGGGCTACCTTTTAATGGAGTTGCGCGAACAATTGGCTATAGAGAAGT	28.25	45.7143	65	30	9_9_1_1		YDL245C	1554	GAAATCCAGTTACTATATGAAGAAGGTATAAAACCATGGAAATCTGCATCTTGGGTACCACCCTCAAGGA	131.3	40	86	30	9_9_1_1		PF11_0317	208	GTAATTTAACAACTCTCAAAAGTAAAGGGCAACAAAAAATAAATAAGTCGAATCACGCAGTTCAAAATGG	34.19	31.4286	33	46
NC_000913.2_770	2073	ATAGAGCAACCGGAAGTCCCTGAAGGTATAGTTAAAAAGAAAGAAAAAACGAAATCCCCACGCCGTCGGC	30.23	45.7143	45	30	6_9_2_1		YDL244W	459	ATCGATGCCGGTATCGGTATCGAATGTATGCAACAAGTTGAATTGGAAGAATACTTGGCTAAGCAAGGTA	97.63	41.4286	80	31	9_9_1_1		PF11_0318	1250	ACCTATTTTTATTAAATCCACTTGGCCCCTTGCAAAATATTCCATTCTTCAATTTTCCAAATTATTACCC	32.21	31.4286	35	80
NC_000913.2_771	148	GTATCAAAGGAGAAGGGGAAGCAGAGATGCTCGGCTTTTACGAAGCCATGCAAAATCACACCATCAAGCT	30.23	47.1429	71	31	9_9_1_1		YDL243C	624	AATGGAGAGGGTCTGCGTACTGTTTCGGGTACTTCTAAACAGACGGATAAAGAGGTTAAGATCAGTGAAG	42.12	44.2857	87	31	9_9_1_1		PF11_0319	0	ATGAAATACGTACTAAGGGGCCATAAAAGAAAGATCCAGAAAACCTGTGAACATTTGTTTAAATCATATT	32.21	31.4286	29	82
NC_000913.2_772	36	CACAGTTTTATTCAGGCTGTATTTCGTCAGATGGGTAGCGAGGAACAAGAAGCGAAATTAGTTGCCGATC	28.25	44.2857	64	30	9_9_1_1		YDL242W	160	ACATGAAACTAAGGTCATCTCCATCTGCCATTCCTCTAGTTCCGTCAACGAAAATTCTTCAAGCTATGGA	32.21	41.4286	78	31	6_9_1_1		PF11_0320	110	ATACGTTGAGGAAAGTATGTTTCATGAAAAGGGAGATGGTAAAGATGGTGATAAAAAGGAAGATAATGAT	36.18	32.8571	33	51
NC_000913.2_773	2	GAAAACTATCAATACTGTTGTTGCTGCTATGGCTCTTTCAACTCTGTCATTTGGCGTGTTCGCGGCGGAA		45.7143	60	29	9_9_2_1		YDL241W	289	CGGGAATACATAATACAAGGCCTTCTCATTCTCTCGCCAAATTTACCATACTGTTCATGCTAGTGTTGTA		40	80	29	9_9_1_1		PF11_0321	1275	TATTTAGAAATTTACGACTTGTCAAAGAGGACATATGAAATGAGAAATGAGAGGAACAAGAAGATATACG	34.19	31.4286	33	59
NC_000913.2_774	188	TCAGCAGGAGAAAGATTTACAAAAACCAGCTTATACAGGATATAATCGCAGAGGTTCGAAAGACAGCCAG	28.25	41.4286	66	32	9_6_1_1		YDL240C-A	51	CGTGCCCATCAATACCCGGCATACTTTGAAGACGAAAAAGATACTTACATAAAGATAAGGATATACTCGC	32.21	40	66	32	9_9_1_1		PF11_0322	859	AAGAAAAAGACCAAAAAAATGCACAGCTGGATAACATAAAAAAGGAGATAGAACATTCCAGGGAAATTAT	34.19	31.4286	34	45
NC_000913.2_775	558	ATGCTGTTTGAACTGGACAACAATATTCAGTCGCTGAAAAGCCGCTACGGCGAAAGTGAAGAGATCCTGT	28.25	45.7143	82	29	9_9_1_1		YDL240W	1962	GTTTATTACTCTGAATTAAGTACGATGGAACTCTCGATGATAAGGGCTATCAGTTTGTCACTGCTAGCTG		40	67	31	9_9_1_1		PF11_0323	1478	ACATAAACAAATAGATGTTACAGAAATACATATAGAAGACGAATCTACCAAAGGTTGCTTATCCATGCAT	32.21	31.4286	31	80
NC_000913.2_776	695	TTACGGCGTCGCCCCTTCTGTCGCTTTTGGCCTTGGTACAGCGAATCGTTTGTATCTTAATTATCTGCAT	30.23	47.1429	52	31	6_9_1_1		YDL239C	751	TAGATGAGCTCCAGTCCCAAAATGAAGAGATCAAAGCACTAAGACAAAAACTAGAAGAGAAGGATGACAG	34.19	40	43	32	6_9_1_1		PF11_0324	1805	CACTAAATCATTCGGGAACACCTCTTTGTATATAAATATAGTTGAAGAGAAAAAGGACGATAAACACAAA	36.18	31.4286	31	81
NC_000913.2_777	141	CTAAGCGATCTGGAGGATAAACTGGCAGAAAAAGCGCGCGAACAAGGCGCGAAAGGTTATGTCATTAATT	32.21	45.7143	64	32	6_9_1_1		YDL238C	273	TATTTTCCAGGTTTTGTTGACACGCATAACCATGTCTCGCAATATCCAAATGTCGGCGTATTTGGGAATT		40	70	29	9_9_1_1		PF11_0325	38	ATCTAGGAATATGGAAGAACCCCAATATGATATGAGCACAATTGATTTAACCCAGAATAGTATGAATACA		32.8571	32	72
NC_000913.2_778	321	CTGGATATCGGCGTTGGTGCGAACTGTATTTATCCGCTGATTGGCGTACATGAATATGGCTGGCGTTTTA	28.25	47.1429	65	32	9_9_1_1		YDL237W	10	TGAAAGGGTGTCTAACTATTCTTATTGGATACGTTATTGCTGTCTGTGCTTTGTTTTCCAGTAGGGGAAG	30.23	40	61	29	6_9_1_1		PF11_0326	96	TCCTATAGTAATGGTGTTAAGAACCTTGATTCTACAAACCCTGAACAGAATAAAAATCTAAGAAGTGTAA	32.21	31.4286	34	74
NC_000913.2_779	1913	TGCTGATAAAGCCAATCAGGCACTGAAAGATGCGGTAGCGGAATTAATGGAAAACGAAGAAATTCGCGGG	30.23	45.7143	49	31	6_9_1_1		YDL236W	323	TGGCAAAGATAAGGTATGGGTATTTGGAGAAAGCGGTATTGGTGAAGAATTGAAACTAATGGGGTACGAA	30.23	40	45	33	6_9_1_1		PF11_0327	2899	CTGATAAAAGTATTAAGAGAAGAAAAAAACTACCGAGCCCTAGAACAGAAATAAAAATTAGTATGTGGTC	36.18	31.4286	33	47
NC_000913.2_780	189	AAGGTTAACGATCCGAAAGTTGACGAGCGCCTGATTCGCCAGGAAGCAGGTATGGTGTTCCAGCAGTTTT	30.23	50	80	30	9_9_1_1		YDL235C	275	GGAACATTTCTTCCCCAACAAGACCGAATTGGTCAACACTCTGAGCGATAAATCGATTATTAATGGAATC		40	78	30	9_9_1_1		PF11_0328	1184	TTATAATAACACACCTAGACAACATGATAACCATACATACCAAAATAATCCCGCACATGATATACACGAC	34.19	34.2857	33	36
NC_000913.2_781	166	TGGTCTTTATTGAAGTGATCCGCGGCACACCTATCGTCGTCCAGGTGATGTTTATTTATTTCGCCCTGCC	28.25	48.5714	56	27	9_6_1_1		YDL234C	686	GAAACTAAACGAGAAATTCCAAGAATGGAAATGGAACGTAATGAGCAAGATAGCAGACGTGACTACCAAG	32.21	40	45	31	6_9_1_1		PF11_0329	2349	CAAGCACCAAGAACTATTGAAAATGAAATAAAAAATGTAGAAGAGAAACAAGAAGGAATACAAGATACGC	40.14	31.4286	33	35
NC_000913.2_782	325	AAAGCGGCCTGTTAGTGATGGTGAAAGCTAACAATAACGATGTGAAAAGCGTGAAAGATCTCGACGGGAA	28.25	44.2857	56	32	6_9_1_1		YDL233W	439	TGGCGATGTTGAAATTGTACGAAATAATAAATGAGGTGAATACGGCAATGGGTAAGATTGGCCTGCTTTC	30.23	40	58	32	9_9_1_1		PF11_0330	3066	TGTATTTGTAAAATCTACTTATCTTATCAACCTATTCTATTCCCTTGCTGTTTTGTTTCTTCATGCTCAG	34.19	31.4286	32	50
NC_000913.2_783	5	TACCGCTAAATTAGTTAAATCAAAAGCGACCAATCTGCTTTATACCCGCAACGATGTCTCCGACAGCGAG	32.21	44.2857	62	30	6_9_1_1		YDL232W	8	TGATGAACAGCTGAACTCCTTGGCCATCACCTTCGGTATTGTGATGATGACTTTAATTGTCATTTACCAT	32.21	40	85	31	6_9_2_1		PF11_0331	908	TATAGCAGTCAGAAGAGTAAACAAAGATGATTTAAGAAGAATAGCCAAACTAACAAATGGACAAATTCGT	32.21	31.4286	33	50
NC_000913.2_784	229	ACGGCGTTTCGCTGGGTGGGATGAATTATCTTTTTTATCTTTCTATTCAGACAGTACCGCTGGGTATTGC	30.23	44.2857	58	31	9_9_1_1		YDL231C	856	TTTGGGATTTTGGAATCTCATATCTCTTCGGCCTTTTGCTATCTCTCTTGGTTTGTGTATGTGTATCACC	30.23	40	45	32	6_9_1_1		PF11_0332	83	AACAAAAAGAGGATCACCAGAAGGGTTAGCAAAAATAAAAGAAAATGAAGAAGAGAAAGCATTACCAAAA	42.12	31.4286	35	28
NC_000913.2_785	192	TCTTTCACTTACACCGAGAAAAGCCGTACTGCAAGCTCTGGTGACTACAACAAAAACCAGTACTACGGCA	28.25	45.7143	72	32	9_9_1_1		YDL230W	42	TTATTGGGTAAATTCAAGTTCATACAGAATCAAGAAGACGGCAGATTAAGGGAAGCTACAAACGGAACGG		40	63	33	9_9_1_1		PF11_0333	3257	ATGTGCATCTCCATTCAGCTTAGTCTTCTCTATTTTTCTTTGTCTTATATCCATTTTCTTAACCTCCTTT	32.21	32.8571	33	42
NC_000913.2_786	90	AACCTCGGCTTAGGTTACCCCTTCAGTTTGCTCTACACCGCTGCGTTTACGGCTATTTTGCTTTTGCTAT	28.25	47.1429	47	30	9_9_2_1		YDL229W	1259	AAACACTACTGTTCCAACCATCAAGAGAAGAACCTTTACTACATGTGCTGACAACCAAACCACCGTTCAA	69.88	41.4286	54	31	9_9_1_1		PF11_0334	1826	AACATGTGTAAGCGATATAAAATGTAGGTGGATAGAATGGAAGGAGAAAGATGATATTAAGACGTTTAAA		31.4286	33	54
NC_000913.2_787	96	TTTGCGAAGGGGATTGCAAATCCGACAAAAAGTGGGGTTTTTCAGACCAAAACGCGTTATGCCTGCATGA	30.23	45.7143	78	30	9_9_1_1		YDL228C	528	AACGGTGGTTTGGTTGTCAGCACATGTAGTAAAGGTTCTTCTCTTGATGGTTGGAACAGTAGTGTTTCTT	69.88	41.4286	54	32	9_6_2_1		PF11_0335	836	TCTTTTTTATAATAAAGCACAATTTGAAAGTTATATTTTAGGTCTCATATGTCAAGGATCAAGGCTTGAG	34.19	28.5714	31	75
NC_000913.2_788	91	AGGCGCATCGGCGCGAGCTTATTGATGATTACGTTGAGCTGATTTCTGACTTGATCAGGGAAGTGGGGGA	28.25	51.4286	62	31	9_6_1_1		YDL227C	1570	ATTGCAAGTATGTACCAGAAGCACGTGAAGTGAAAAAGGCAAAAGACAAAGGCGAAAAATTGGGCATTAC	32.21	40	48	33	6_9_1_1		PF11_0336	1083	GAAAATAAAAAGGATGAATTGTCTATTGATAAATGGAATGAAATTAGGAAGGAGTTGGGTATGAAACCTC	36.18	31.4286	31	71
NC_000913.2_789	927	TCTTTATTACTGGTATGGGCGGTAAACGTAGGTGGCTTTGGGTTATTACCCGGATCGCTGGCAAATTTGA		45.7143	68	32	9_9_1_1		YDL226C	128	TTTCATTTGCCTTGAATGTGCCGGTATCCATAGAGGGCTTGGTGTGCATATATCTTTTGTAAGATCTATC	30.23	40	63	31	9_9_1_1		PF11_0337	118	ACCCTAAAAAAGAAATAAAGCCAGATATTATGACAGCTTTTACTATGGCCAAACAACAACGATTAGAAAA	32.21	31.4286	35	79
NC_000913.2_790	0	ATGAATATGAAATTGAAAACATTATTCGCAGCGGCCTTCGCTGTTGTCGGCTTTTGCAGTACCGCCTCTG	28.25	45.7143	79	31	9_9_1_1		YDL225W	1134	GCAAACAATTTGAGAGCGGACACACCAAGAAACCAAGTAAGTGGAAACTTTAAGGAAAACGAATACGAAG	32.21	40	43	32	6_9_2_1		PF11_0338	110	TGGATTATCTGGAGATTGGTATAAATTATGTTTAGGTTGGGGTTTAGCAGTATTTTTTGGGATATTAGTA	32.21	31.4286	35	57
NC_000913.2_791	217	AGTTTGCCTTTGAAGAGTTCACTGTGCTGGATACGGTGATCATGGGGCATAAAGAGTTGTGGGAAGTGAA	28.25	45.7143	74	31	9_9_1_1		YDL224C	1878	TTAGGCGTTAGAGGCTCAAACAGTAGGAGTAAATCTGGTTACAGCTTTAATGGAAGTTACGGGAAATCAT		40	70	30	9_9_1_1		PF11_0339	235	TAAATGATCATGTTAAAAAAGGAGATTGTATAGCGACAATTGAAAGTGTCAAGAGTGTAGGAGATGTATA	34.19	31.4286	32	66
NC_000913.2_792	487	ATCGTCTGTGGACATTTGAAAGTGATGGAAAGCAATGGTTTAACCCGGATGTGAGCGTCATCTACCCTGA	30.23	45.7143	66	31	6_9_1_1		YDL223C	2578	ATATTGATGTCAATAAGAATGCGAAAGTTTTAGAGGAAGACGCACCGGGCTACAAGCGTGAAGTAGATTT	30.23	40	55	29	9_9_1_1		PF11_0340	55	GGAATTATAAAATTGTATTGATATATACAAATCCTTTTTTCCAAGATGGAAAAAGACAACTGTTTTGCTG	38.16	27.1429	32	102
NC_000913.2_793	232	AGTTGTTCCACGGCGAACTGACCCGACATGAATCGCGGATTGTTATTGGCGAGTTGCTAAAAGATAAGCA		47.1429	72	30	9_9_1_1		YDL222C	22	ATTTGCTTGTGTTTTTATTCCTACTCGGTGCTGGCTTATTGACGTTTTTTCTTATTCTGTCAGGAGGCAG	32.21	40	48	31	6_9_1_1		PF11_0341	3064	AAGATGAACGAGACAGGAAAAGAAGAAACCAAGAGAAATACAAGAAAATTAAATTGATGGCACAAAAAGA	34.19	31.4286	35	40
NC_000913.2_794	1515	ACGCAAATCCGTTACTACACCCGCAAATCAATCGAAATCGAATATGTCGTCGACACCATGCTGGAAGAGA	28.25	45.7143	70	32	9_9_1_1		YDL221W	91	TCCCTTTTCCTTCGTGTGAAAACGTTCCACTCCCTTATATTCAGAGCACCCTTAAATTTGGTTATTTGGT		40	67	30	9_9_1_1		PF11_0342	4455	GGAGATAACAAGAATAATACAAGTGAGTACAACAAGAATGATAAACAAACAAACAAAGAACAATACCGAC	36.18	31.4286	35	36
NC_000913.2_795	768	ATTCATTTTCTGCCCTACCACACGCTGGGCATCAACAAATATCACTTACTTAATCTGCCCTATGACGCCC		45.7143	77	32	9_9_1_1		YDL220C	2383	TGTTGCAACTACACATCATTACCTCCAAGAACTTTGCTTATTTTTTCAACCGCTCAAGCGCCTACTTACA	30.23	40	59	31	9_9_1_1		PF11_0343	82	TTTTGTACAGTTTTGTGAAGTGGTATAAAATGGAACGAGTAGTTGGTCCTGTATGGATAAATAAATATTC	34.19	31.4286	31	69
NC_000913.2_796	395	TAATCGTATTGATGCTCAGGGCGGTAGCGGCATTCAGACTGTGACCGACTTACACCAGTTATTGAAAATG	28.25	45.7143	80	29	9_9_1_1		YDL219W	334	AATTACTAAGAAGTGATTTGGGTGAGGAAAAAGTAAAGGATGGTGAATTCGGCGCAATGATGAGTTGCTC	30.23	40	50	31	9_9_1_1		PF11_0344	154	AATATCCATTACACCAGGAACATACATACCAACAAGAAGATTCAGGAGAAGACGAAAATACATTACAACA	32.21	34.2857	35	39
NC_000913.2_797	485	CGTCTTTACTTATCAGGACGGTGAACCGTGCTATCGCTGCCTTAGCCGTTTGTTTGGTGAAAATGCATTA	30.23	45.7143	87	29	9_9_1_1		YDL218W	397	CGGCAATCGCCTTTTCTGGCCTTTGCTTTGTACTGTTTTTGATCAGTGTGATATTACTGGGAATTAATGT		40	54	31	9_9_1_1		PF11_0345	764	GGATGATATAAAATCTATGTTTGAGAGTGCTATTCCTTACCCCTACTACTTAATAGTTGATGAAAATATT	36.18	30	33	86
NC_000913.2_798	608	TACCAACCGTCTCGCCGTACACCTGATGTTAGAACAGTTGGGATGCGAGGTAATTAACTTAGGGATTATC		45.7143	83	29	9_9_1_1		YDL217C	198	ATGGCATATGATACACCTCTTCATACACCTACACCTGCAAATACAGCAGCAACTGCAACTGCGGGAAATA		44.2857	53	32	9_6_2_1		PF11_0346	1145	TTATTTGTGTGAGTACGACACAGGCACAAAACAAGAAAGAAATAACATAAATGAGAAAAATGAACATGTC	36.18	31.4286	32	83
NC_000913.2_799	509	ACTGGATGAAAAACAGAAAATGGGCACCGTGGGGGCCGTGGCGTTGGATTTAGACGGCAATTTGGCGGCA	28.25	54.2857	63	30	9_6_1_1		YDL216C	70	AGGAATTACGACAACTACTAAAGGAAAGGTACACCGTGGAAGATGAACTAACTGAATCTATAGCGCTATC	32.21	40	51	31	6_9_2_1		PF11_0347	2469	AGAAGAAGTATACGAAAAAGCGAAAGAAGTAGTGAGAAGAGTAGTAAAAGAGGTTACGATAATAAAAGTA	34.19	31.4286	38	32
NC_000913.2_800	1170	GATATTCAGTTTATTTTTCAGGACCCTTACGCTTCGCTGGACCCACGTCAGACCATCGGTGATTCGATTA	28.25	45.7143	64	32	6_9_1_1		YDL215C	2657	ATATATTGTGGAGGGTGCCAATCTATTTATAACGCAACCTGCTAAAAATGCTTTGGAGGAACATGGCTGT		40	69	29	9_9_1_1		PF11_0348	1222	TTGGCTTTGTTGTAGGGAAAATGAAAACATGTATAAAAGATGCTACTCAGGATAAAAATTCAAGTGAAGA	36.18	31.4286	31	65
NC_000913.2_801	541	ATCCGGTGGGAACCGGACCGTATGAACTGGATACCTGGAATCAGACCGATTTTGTGAAGGTGAAAAAATT	28.25	45.7143	71	31	9_9_1_1		YDL214C	756	CAAGTAAATACAAGACATATCGAGGACACTGAAAGCACGGCCCATATAAGAAAACACTCCTATACTACGT		40	56	30	9_9_1_1		PF11_0349	14	GAGTATAATAATATATTATTGTTTAATTTCTTTGGGTGAATCTTCAAATGTACCTAGAAATGTCTCAGAC	38.16	27.1429	31	80
NC_000913.2_802	825	GCGGAAATTCTGCTTTTCTCGCTGGAATTTATTCTTATCAACTTAGTGGTGGATGTGCTTTACGCCGCCA	28.25	44.2857	71	32	9_9_1_1		YDL213C	64	GTAAGGAGGAAAAAGATCAAGAGAAAGACGTAAAAAAAGAGCAAGCACCAGAAGGAAAAAGACCCAACAG	34.19	40	21	35	6_9_2_1		PF11_0350	1296	GATAAAAAAGGAAATGGTGATGATAAAATTAAGGATATGAAAGAAACTGAAGGAGGTAAAGATGAGGTGA	38.16	31.4286	38	34
NC_000913.2_803	123	ACCGCCGCATTATTCGTTATTTTATTGATTGTGGTGGCCATTTTTGCACGCTGGATCGCTCCCTATGACG		47.1429	51	32	9_6_1_1		YDL212W	263	TGAACTGCAGATGTTTGAGTATTGTTCATTGGGGTTGTACGTGTTGGCTATCTGTGTGTTTCTCACTAAT	34.19	40	47	32	6_9_2_1		PF11_0351	1893	ATATCGCAAGAAATGTACAAAAATAATGCTCAACAAGGAGCCCAACAAGAACAACCAAATAATGAAAATA	36.18	31.4286	34	34
NC_000913.2_804	1197	AAACTGTGTGGTCTGGAAGCCGTGGAAGCGGTGTTTGGTGTTGATGAGCGCAATAAAATCGTCAGGAAAT	30.23	47.1429	48	31	6_9_2_1		YDL211C	652	GGACCGGAGTTATTGTCGGTTCTACGGTTGGAGTTGTCATTGGAGTTGTAATAGTAATTTTTATCGGATT	30.23	40	47	34	6_9_1_1		PF11_0352	973	ATGTTATTAAAGACGTAAACCATTTACCAGTTACATTATTATGGACACAAGCAGGTGATCAATTGGATAT	32.21	31.4286	32	77
NC_000913.2_805	242	TTACGCCGACTCGGTTTCCCCCTCTTATTTGTACGATGTCGGTCCTTATCTGATTTCCAGTGACGAATGT		47.1429	61	33	9_8_1_1		YDL210W	1240	CGGTCCCTTTTTTCGCTATTTTGGCTGCCTGTGTAGGTTCCTTGATTTTAGGATTGTTATGTTTGATTGA	30.23	40	32	32	6_9_2_1		PF11_0353	5298	CTATTACCTTATTCCTATGTAGCTCTTAAACCTGTTATGACAAGTCAGAAATATAGTGCAAAAACTCTTA	32.21	31.4286	34	86
NC_000913.2_806	199	TTGGTGAAGCGTTGAATGAAAACGGCAAGGTTATTGTGACCGGTTGTCTGGGGGCAAAAGAAGATCAGAT	30.23	45.7143	63	32	6_9_1_1		YDL209C	358	ATAGAGAGGATATGGGCGGGATCGGTTCATTTAGGAAGAAAAACAAGACATTGTATGTAGGTGGTATTGA	32.21	40	48	32	6_9_1_1		PF11_0354	4667	ATATGTGGTTAGAAAAGGCGAAAAAGGAATTAAACGTAAGGTTTCCATGAAGAAAAGAAATGAAAAGCTA	36.18	31.4286	32	51
NC_000913.2_807	67	CATACGTGCAACTGAGGAAGGCAAAAGGATACATGTCCGTCAGCGAAAGCAATCATCTACGAGATAACTT	28.25	44.2857	60	29	6_9_2_1		YDL208W	52	TGGGTAAAGACAACAAGGAACATAAGGAAAGCAAAGAAAGCAAAACCGTAGACAACTATGAGGCCAGAAT	30.23	40	29	32	6_9_1_1		PF11_0355	99	AAAATTGCCTCTGAAACTGTTTTGTGTGTTTGCGATTTTGCTAAGAGGCCCCTAATGTTTTTAAACTATT		34.2857	33	94
NC_000913.2_808	8	ACAATCCTTTTTCCTTGTGCCCCTTATTTGTCTTTCTTCCGCTCTCTGGGCGGCTCCTGCAACGGTAAAT		48.5714	55	31	9_6_1_1		YDL207W	1169	CACAGAAAAAGGCCGTCAAAACATGGGATGGAAAAGAAACAACGAGAATAAATGGGAAGATAACACATCC	30.23	40	32	33	6_9_1_1		PF11_0356	4893	TCATCAAGTGCTTACTTATTAAAACCATTCCTATCACCCTATGTGTATCAGTTAAATGATTACGATTCTA	34.19	31.4286	29	73
NC_000913.2_809	7	CGCTGTGGGGTCGGAATAATTCAACTAACGTAAAAAAAGTATTGCTGACGCTCGAAGAACTGGAACTACC		44.2857	62	32	9_9_1_1		YDL206W	498	CTCTTAGTTTCGGGCACTTTTCTAGCAGATGGAAGACTGTACTTTTGGGAGTGTATTGTCATGGTTTTAA		40	62	31	9_9_1_1		PF11_0357	2647	ATAATTCTAAATGTAATGAGGTTGAAGAAAGGGAAGAAGATAAAGATGCTGAAAAAGAAACCAACCCTAA	38.16	31.4286	33	35
NC_000913.2_810	7	AATACTCCTCTCTCCTTCGTGGTCTTGCAGCGGGTTCTGCATTTTTATTCCTTTTTGCCCCAACGGCATT	28.25	47.1429	46	30	9_9_1_1		YDL205C	874	AAAATGTTAAAGAAGATTCCATGGCGTGTGGTAAGATACTAGCTGAAAGAATGATTGCCGATGGCGCAAA		40	70	32	9_9_1_1		PF11_0358	2796	ATGGAACTAAAAGAGACATCGTTTTTATCCTTTCTTGCTTCTTTGACTCCTTTTTCAGATCATAATCAAA		31.4286	31	75
NC_000913.2_811	499	ATATCGCTTTTTATTCTGCGGCGGGCGTGCATGTCAGTAAAGGCGCTACCTGTTTTAATCTTGAAGAGTT	28.25	44.2857	73	31	9_9_1_1		YDL204W	1106	ATCGATTCCCATCAAGAATAATGAAACCTTACACAAAACCACGCACGGCCTAAAGCAAAAATTGCAACAC	34.19	40	37	32	6_9_2_1		PF11_0359	1209	GATAAAGGAATCATAGAACACGATGGTGTCTTATTAGCATGGAAAGTAGATGAACTCAAAAATAATCAAT	32.21	31.4286	32	68
NC_000913.2_812	66	ATGATCTCGTTGGCGATTTTTATTGCTAAAGATTTGATTACCGTGGTGCCGTTGCTGGCCGTGGTACTTT	30.23	44.2857	56	33	6_9_1_1		YDL203C	568	AAAAAGCTCCAATACGACCTTTGAATAATAATCCTGTTCCACCACAAAAAATCAACCAACCACCCACTGG	32.21	40	53	31	6_9_1_1		PF11_0360	789	TTCACAACAGGTATAGAAAGGGAAAATAAAACGAATCAACCGACTATGGTATATAACAAAAATGTAGTTG	38.16	31.4286	31	65
NC_000913.2_813	32	TGGACGTCAGGCGTTACTTTTCCCTCTCTGTCTGGTGCTTTACGAATTTTCAACCTATATCGGCAACGAT	28.25	45.7143	55	28	9_9_1_1		YDL202W	237	GATCACCATTTCAGATTCAAGATTAAACAGACAGGAGGGAAACTCACAAAAGTAAGAAACAACCTGTTCG	30.23	38.5714	56	32	9_9_1_1		PF11_0361	351	AAAAATAAAAACACGGGGAATTTGTCTTTGCTAACATATACATTTATCTTGTGCGGAAATTTAGCTAGAA	32.21	30	32	78
NC_000913.2_814	4	TTATGAAAAATTGTCTACTGTTGGGCGCGCTTTTAATGGGCTTTACTGGTGTGGCGATGGCGCAAAGTGT	38.16	45.7143	58	32	6_9_2_1		YDL201W	715	AACGGTTGAGCAAAGAATGGGAAGAAAACGATGAATGTGTGAAAATAATGAGAAATGCCACAGAAGAAGG	32.21	38.5714	29	34	6_9_2_1		PF11_0362	1774	TTCCTTATATTTCAGCAGAACCAGAACTACGTGTTATGAAAAAACATCCAGATGATCAATTCATTGTCTT		32.8571	30	76
NC_000913.2_815	729	AAATACCGCGCAGGCTCCAATAACCGTGAAGGCGTACTGGATGTGATCGATAAAGTTCTTAAACACGAAG		45.7143	74	29	9_9_1_1		YDL200C	354	TTTCAACGTAAAGTTTGGAATGAGCTTTTAAACGTGGAACACGGCCACGTCGTAACATATGGTGATATTG		40	79	30	9_9_1_1		PF11_0363	1022	TATTGAAATTCATAAACGTGATCAAAAAGCCTCAAACAAAATGATTGCACCGTCAAATATTACAGAAACG		31.4286	31	68
NC_000913.2_816	711	TTACCCTTATTAATGGTTGACGGTCACGGTTTTAGCCCTACTTCCGGCTCGCTGATTTATGCCGGTTTTA	30.23	45.7143	63	32	9_9_1_1		YDL199C	272	GGATGATCCATACCGCCAATTACTACAACAGGCTGAAATCTCACAACTACGAAGTAAGAAAAAAAGGCAT	30.23	40	60	31	9_9_1_1		PF11_0364	526	ATGAAGAGAAATCAGAACCAATCAAATTAACTCAACAAAATGCTAAAGAATTAGCAGAAGGAAAAACATG	34.19	30	33	49
NC_000913.2_817	100	TTGCTACCCTTGCCGGGGTACCGTTGGGATCGATGACCTACTATTTTTCAGGAATTGATGAGTTGTTACT	28.25	45.7143	51	30	6_9_1_1		YDL198C	398	AATTGTTCTTTTGCCGCTGGACGTGTTGAAGATTAAGAGACAGACCAATCCCGAATCGTTTAAAGGTAGA		41.4286	66	31	9_9_1_1		PF11_0365	864	GAAAATAGAATAAATAACGATCGTCCAAAAAAGTTAAAAGAGGAACTTCAACTTTTGTCCAAGACAAAAG	34.19	30	32	88
NC_000913.2_818	1429	TTGCCGGATTGATTGTCAGTCTGGTGCCCGTGGTTATCTGTTTCTTGTTCGGTGCTTATGTATTGCGAAT	28.25	45.7143	46	31	6_9_1_1		YDL197C	839	GCAACAATCAGAAACAAAGGGGCAAATAGAAACAGAAACACAAAATCAAGTACAAATCCCCACCAATGTG	32.21	38.5714	31	32	6_9_1_1		PF11_0366	625	ATGATAATTCAAATTATAGCTGCATGATATACCTAAATATGCTACACGTAAGGGAAAAGGCGTACAATAT	32.21	31.4286	31	80
NC_000913.2_819	287	ACTAAGCGCGGTGTTCTGGTGTGCGCTGGGGGCACTGTGTTTCTTATTTATCAGTAGTTTGTTTAAACCA	30.23	45.7143	56	32	6_9_1_1		YDL196W	217	TCAGCGTGAAAAATCACCATACACGATCAATCCGCCCGAGAACGAAAAGTGAAAAGAACAAACAAGTCGT	32.21	42.8571	50	32	9_9_1_1		PF11_0367	157	GGGAAGCAAATACAAACAACGATGACAAAATATTTGAAGATGAAGTTGTTGTGAATGCATGTAAATATAT	40.14	30	33	98
NC_000913.2_820	4	AAACCGTTATTTTTGGTCGTTCGGGTTGCCCTTACTGTGTGCGTGCAAAAGATCTGGCTGAGAAATTGAG	30.23	45.7143	62	30	6_9_1_1		YDL195W	3032	TCAATCATCACAACAATTCCCAATAGGTACTATTTCTACAGCAAACCAAACGTCAAACACCGCTCAGGTA		40	46	34	9_9_1_1		PF11_0368	178	CGGAAGATGAGGACAAGAACGAGGACGATGTACATAAAAATGGAATAAGAAATATAACTAATAATCAAAA	38.16	31.4286	35	44
NC_000913.2_821	125	AGAAGTGCAGATTCTGATGATTTTTCTCGGTGTTTTGCTCATGCTTCCCGCTGCGGTGGTGGTTATTCTT	32.21	45.7143	51	30	6_9_2_1		YDL194W	1211	TAATGTTCCTGGTTTGTTTTTTGTGGAATTTTTTGGTAGACGTAAGGTGCTGGTTGTTGGGGGTGTTATC	34.19	40	29	32	6_9_2_1		PF11_0369	374	CCCAGAAAGCAAGCCCTTTTGTGATCTTATTGTAAGTGGCTATAAAAATCAGATGATGAATAAAATTTAT	32.21	31.4286	32	74
NC_000913.2_822	104	TGCGACGTCCAGTTCCAGTTTTTTGCAGTGCAGTAGCATTATTCGCATTACCGACAAAGCGTTACGTGAA	28.25	45.7143	67	30	6_9_1_1		YDL193W	195	GATGAGAACCCTCAGAAGAAAGTGAACAATGAGACGAATGGAGTCCAAAAGCAAAAGACAGAAGATTTGA		40	42	34	9_9_1_1		PF11_0370	451	TAAAAAGAGAGTTTGAATCTTTGTTTATTCATCGATTTAGTAATGCTACCATGCCAATAATTAGGGTTCC	32.21	31.4286	29	76
NC_000913.2_823	74	CGGTCACCTGGTTGAAATTCTTGATCCGCTTTCTTGCTACATGAACATAAATCCTGCGGCGTCTTCTATT	28.25	44.2857	61	31	9_9_1_1		YDL192W	466	AAGCCACGTGTGCTACCTCCGGTGAAGGTTTGTATGAAGGTTTGGAATGGTTAAGTAACAGTTTGAAAAA	30.23	41.4286	60	30	9_6_1_1		PF11_0371	3480	GAACATCGAATAAGAAAAAATGCGGAGGAAAATACGATGAAGAACAATATTAATGAAGATACATCGTCAA	36.18	31.4286	35	66
NC_000913.2_824	25	TGGATACGCTGCGTCAATGGCTCGATGACCTGGGGATGAGTTTTTTTGAATGTGATAACTGTCAGGCTCT	28.25	47.1429	56	31	6_6_2_1		YDL191W	290	TTCCCAAGTTACCGAAAAGCAAAGAAAGAAGCAAATCGCTTTCCCACAAAGAAAGTACGCTATTAAGGCT	131.3	40	60	34	6_9_1_1		PF11_0372	1648	AATTAATTCAAAAATATACGAAACAAACGAACAATTCCATTTTCAACCTTCCTGTGCCTTCAGTACAAGA	34.19	31.4286	33	82
NC_000913.2_825	467	CGTCGATAGCTGGGACTTGATCCTCAAACCTGAAAATCTGGAAAAACTGAAAAGCTGCGGTGTCTCTTTC	30.23	45.7143	53	30	6_9_1_1		YDL190C	2002	ACAATGCTGACTTTTTTGTGAGGTTCGATGCTCGTATGTTGAATGACTTGACTTTCCTGTTGGATGAAGG		41.4286	53	32	9_6_1_1		PF11_0373	1851	ACGCCTATTGAAAATAATCCTCAACAAAATGAAACAAAAAATGGTACACCACCTAAAAATGATACTTCTG	38.16	31.4286	32	42
NC_000913.2_826	663	ATTATGAATCGTGGGAAATTTGTCCAGATTGGCGAACCGGAAGAGATCTACGAGCATCCGACTACCCGCT	28.25	48.5714	75	30	9_9_1_1		YDL189W	295	AAGAGTTGCAGCTGAACAAAAAACCGGAAGAGTGTGCTTCCTCAAGTGAGAGTATTGAAAAATCGAACAA	30.23	40	56	31	9_9_1_1		PF11_0374	343	TTAAGAGTAGTGTGTATGCTGATTTAGAACCTTATTATGTACAGGCCAAAGAAAGGAAAGTTGGTATTTT	32.21	32.8571	30	47
NC_000913.2_827	573	GTTTACGCTTACGTGCCGTTTATGGTACTGCCGATTTATACCGCGTTGATTCGTATTGATTATTCGCTGG		44.2857	62	34	9_9_1_1		YDL188C	95	TAATACGAAGGCGCGTTCTAATGACGAAGACACAGATGAAGAGTTGGAAGATTTTAATTTTAAACCGGGG	30.23	40	50	30	6_9_1_1		PF11_0375	660	GATGAAAATGTTGTTGAAAGTTTTTACGTCGATGGAGAACGTTTAGATACCAATGATATGGAAGAATTAA	36.18	31.4286	34	74
NC_000913.2_828	35	GATTGTGATTTTGCTGCTGGGCTTTACCTTTCTCTACGCGCCAATGCTGATGCTGGTTATCTATTCGTTT	32.21	44.2857	45	31	6_9_2_1		YDL187C	158	CTGTAGGATGGGAAAGTTATGTCGCCCCCATCTAAACCATCTTCTATACTTGTGTTACACTGCATATTTT	32.21	40	71	30	9_9_1_1		PF11_0377	502	AAGAAGGGAAAAATTTAACAGGAACAGCAAGATATGCAAGTATAAATACACACTTAGGAATTGAACAATC	34.19	31.4286	32	68
NC_000913.2_829	10	AAACGTTGGGATTTTTTAAGAAAACATCTTCATCTCATGCTCGCCTGAATGTGCCTGCGCTGGTGCAGGT	28.25	45.7143	61	30	6_9_2_1		YDL186W	621	GGCGAAGAACTCTCTATCTATCGAGATGTTTATTCCAATCCTATTCCTGTCAGCTACCTAGATACCTTAA		40	72	28	9_9_1_1		PF11_0378	1041	CACCTAAATGAACCAAGTGATGAGGAAGATATCATAAAATTGTACCTTTTAATATATAACGAATGCGGAA	32.21	31.4286	30	85
NC_000913.2_830	155	ACAAGGGTTTCGTAATAAAGCCAAAATGGTGGTGAGTGGTAGCGTTGAAAAACCACTGCTCGGTATGCTG	28.25	45.7143	65	30	9_9_1_1		YDL185C-A	2	GAGATTCTTTTTATTTCCTTACGAGCGTTTTCAATTGCACCAGCCATTGTTTCTTTTCTTCTCTATTTGC	32.21	35.7143	51	32	9_9_1_1		PF11_0379	1193	GTTATATAATAATAGTTATAGTGGCTATTCATCCCATACATCAGTTAGTGTTAATCAAGATATGTTAAGA	34.19	27.1429	34	73
NC_000913.2_831	296	GTTTACCACGCCCTACTATGAAAACTCAGCCGTCGTGATTGCCAAAAAAGATACCTACAAAACGTTTGCC	28.25	44.2857	57	33	9_9_1_1		YDL185W	1469	ACTTGCTTATTTACTTGGTTTATGGATTGGTGATGGATTGTCTGACAGGGCAACTTTTTCGGTTGATTCC		40	52	30	9_9_1_1		PF11_0380	201	AATAATAATACTACTACGAGCACATTTAATAGAGATACTACAAATAATGTACATGAACGATTCAGAAAAA	34.19	25.7143	34	63
NC_000913.2_832	411	ATCCTGCTGCCGTATGCCTTTAAACGCTCGCTCTCTTCTTATTCCAACGAAGTGGTGCTGGTATTCAAAA	30.23	45.7143	60	32	6_9_1_1		YDL184C	0	ATGAGAGCCAAGTGGAGAAAGAAGAGAACTAGAAGACTTAAGAGAAAGAGACGGAAGGTGAGAGCCAGAT	131.3	44.2857	38	35	9_6_2_1		PF11_0381	3790	AAGATAGAAAGAAAGAGACCAAAAGAAGACTACTCAAGGGATTAAATTATGATGGAGAAAATGCAAAGAA	32.21	31.4286	35	43
NC_000913.2_833	496	GTAACCAGTGGCTGGTGCTGCTGAAAGATACCGCGCTGGTCAGTTTGATTAGTGTGAATGATTTAATGCT	28.25	45.7143	62	31	9_9_1_1		YDL183C	398	AGAGAAAGATAAGACCCAAGAGATTCGACTCACATTGAAAGATTATACCGTAAAGGCAGAACAGGTCGAT		40	57	32	9_9_1_1		PF11_0382	489	TTTTGGCATGATAATAATGAATGGTTAGAGGAATCTGAAGGTATTGGGACAAATAAAAGATCATGTGCAT	32.21	32.8571	32	64
NC_000913.2_834	373	AAGGCAAAAAAGTCGGCGTACAGAACGGGACGACACACCAGAAATTCATTATGGATAAGCACCCGGAAAT	28.25	45.7143	62	34	6_9_1_1		YDL182W	0	ATGACTGCTGCTAAACCAAATCCATATGCTGCCAAACCGGGCGACTATCTTTCTAATGTAAATAATTTCC	32.21	40	53	31	6_9_2_1		PF11_0383	847	TACCTGATATTATTTTACCAGCTAATGTAAGAAAAGTTAAACATCCTAAAAATTGTGGAGTCCCATTAAG	32.21	30	30	87
NC_000913.2_835	649	GTCATATCGTAGAACAAGGCGACGCGAGCTGCTTTACCGAGCCGCAAACCGAAGCATTTAAAAACTATCT	28.25	47.1429	56	29	9_6_1_1		YDL181W	151	TTAGGCAGCGTGAGAAGGAGCAACTACGCCATTTGAAAGAACAACTGGAAAAACAACGAAAGAAGATTGA	32.21	41.4286	55	31	6_9_2_1		PF11_0384	1817	ATTTATTGATGATGTAGCTTTCTTTTTAATCGATATGCCATGGATGCATAAACTCTCTTGTTTTCGTGAT	32.21	31.4286	32	76
NC_000913.2_836	139	AATTTTATGACTACCGCATTTTGCACCGCAGCAACGACATCACCGCCTTGCGCCCTTATCTGAGCGACAA	28.25	50	57	31	9_6_2_1		YDL180W	1234	CTTCGATATATTTAAGAAGAGAGCTAGACGATTGGTTTAATAATTCACAGGGGGAGTTTGAGGACGACGA		40	51	32	9_9_2_1		PF11_0385	611	AAAAAATGGAAAAGTTTATGGATGTGGAAAAGGAGAATTTGGAAGGTTAGGTAAAGGTAATCATGGTGAT	34.19	32.8571	35	46
NC_000913.2_837	42	GTTGAATATTGCGGTGTGGTGACCGGCGAAGCGATTTTAGGTGCCAATATTTTCCGTGATTTCTTTGCCG	28.25	47.1429	68	31	9_6_1_1		YDL179W	117	CCAATCCAAGGATGTCGCCCACCAGACTTATCTATCTTCATTAAAAACGTGGTAATTCAGTCAAATGTTC	30.23	40	59	29	6_9_1_1		PF11_0386	344	GAAATATAAACTTTCAACATTACCTAGAGATTCATGTCCAGTACGATATAGAAATAGATGCGCAATAACA	32.21	31.4286	33	93
NC_000913.2_838	331	TTAACGACACCTCTATTGGCATTGAGCTGGAAAACCGTGGCTGGCAAAAATCGGCCGGAGTGAAATATTT	32.21	45.7143	64	30	6_9_2_1		YDL178W	1155	TTGTGGAAGTGGAGAGAAATGATTCCAGAGGCAAGTCAAGCTAATGGTGGTGTTTACAAATACGATGTTT	30.23	40	60	30	9_9_1_1		PF11_0387	1409	ACATGACAAACTACAAAAAGATCATTTGGAAACACCTCCTATTCATAAATCACCTATTACAAGAAAATCA	36.18	30	33	67
NC_000913.2_839	311	GGGTGTGCGTAACTTTATTCATATCTCTTCCCCCTCCCTGTACTTCGATTATCACCACCATCGCGATATT	32.21	45.7143	59	31	6_9_1_1		YDL177C	95	ACAAAATCAAAAGGATATACCCTCCATACTCCAAGAACTAACGCAAAACAACAAAAGCGTCTCCAAGGCA	30.23	40	42	35	6_9_1_1		PF11_0388	0	ATGAGAAAAGGAAAAGATAAGAACGATCCTATGTCTACAAGAATCGAAAAGAAAATCATTTTGGATATGT	34.19	30	32	76
NC_000913.2_840	1149	TATTTACAGACTGGCGATGCGGTGGATAGCTGGAAAGTGATTGTCGTTGAACCGGAAAAACAACTTACGT	30.23	44.2857	61	31	6_9_1_1		YDL176W	1539	TCGAACAAAAATGGCTCTGAAAATGGAACTAATGAAGAAGAGTGGGCAGAAAGTCAAATGAAGGTGGATG	32.21	40	34	32	6_9_1_1		PF11_0389	260	TGAAAAACATGAAGAAAGATCGAATAATAGGCCCATGATACAATTGAACAAAATAATGAGTGAAGAGGAT	34.19	31.4286	34	65
NC_000913.2_841	351	ATGAAAATCAAACCCGACGATATCCATTTCGCCCGCACCAAATTACTCAGTCTGGAAAACACCCACAACG	30.23	45.7143	76	32	6_9_1_1		YDL175C	699	AGACCTTCCCATAAAAGACATTCCCAAAACGATCACTCTCATAGTGGCAGAAATAAACGTAGAGCATCGA		41.4286	62	28	9_8_1_1		PF11_0390	1726	CTCATAATAGTATCTTAGATGAACAATACGAACATTTTTTGAGCTTTAGAAAGGGATCATTTGTTGACGA		31.4286	29	80
NC_000913.2_842	1579	TCGCCAAAGAAGAGTTAGCCATTCCACCGCAGATCAAACTCGAACAGGCCAAAGGTTTCAGCCTGTATAT		47.1429	60	30	9_6_1_1		YDL174C	430	ACCCCTCTCCCGAGCAAAGACCTAGGATTATATTATTCCCTCATACTACCGAAGAAGTTTCCAAAATTTT	30.23	40	66	32	9_9_1_1		PF11_0391	120	ACCGATTTATTAGAAGAGTTTAAGAAACAGGATTTTAATGATAAACAGTTACATTGGATAAACAAGATGA	34.19	27.1429	33	79
NC_000913.2_843	40	TTCATCACATTACGCAAGAAACGCCGGATGTGTGGACGATTTCCCTGATTTGCCACGATTACTACCCATA	30.23	45.7143	69	30	9_9_1_1		YDL173W	83	TGGCAACATCCATAAATCTATGTCCAAGCCGTCTCCCGTACTTCTTCCATTGAAATCCAATTCAAAGACA	30.23	41.4286	62	32	9_9_1_1		PF11_0392	5868	GATGAATTAAATGATAGTACACAAACGAAGGAGTTAAATGAAGGTAAAAGCAATAATGGAAAAGCTGAAG	34.19	31.4286	33	46
NC_000913.2_844	1147	CTGCTGATACGCTGATTGATCTGGTGAGCCGTGAAAAACTGCGTCATATCTTCCTGCTTGGTGGCTGTGA	30.23	50	61	33	9_6_1_1		YDL172C	109	CATCATCATCGTTTAAGTTATGGTTGATAGTGTTCCTGCTTGACTTTGGAGAAATTATGTTTCCAGCGCC	32.21	40	63	29	9_9_1_1		PF11_0393	156	GATGTTTTCTCAGATTTTGTTATGAGTGATGGTAATGTCAAATCATGTAATGTAATGATAGATGATAAGG	34.19	30	35	66
NC_000913.2_845	629	TATTTTATTGACCGAATCTTTTGGTCCGGTAATCGGGAGCGCGGCGTTTTTTAATGATCTGGCCCGTGAA	28.25	45.7143	57	32	9_9_1_1		YDL171C	3835	GTGTTCCAACCAAGTTCACTAAGAAACAAGACCACAAACTCCACACCCGTCTAGATAATAAGTTAATCGA	30.23	40	48	33	6_9_1_1		PF11_0394	292	TAGCTGTCGTTTCAGCAGTTATGGCCATTGTTGATGTATTATCTAGTTGTTATGGTATATATGTATTATA	34.19	31.4286	34	70
NC_000913.2_846	139	TTCTGACGATGGCCTTTGCTGTTGGTCATATTTCTGGTGGTCATTTTAACCCGGCGGTCACTATTGGTTT	28.25	45.7143	58	30	9_9_1_1		YDL170W	722	AGGAAAAAATTTGATCGAAAACCATGTGGGCAAGGATGTCTCACGGATACTAACCACTACTACAGAAGAA	34.19	40	50	32	6_9_2_1		PF11_0395	8793	TTAGCACATTATATACCCTTATTTATTGGTGTCGATGTTTTTGTTGGCTTTGTTGGTTATCGATTAGAAT	34.19	31.4286	32	54
NC_000913.2_847	1450	ATGTGTTCCACCGCATGGCGCAAATCCCGGAAAATGTACCGATGAATCTACGCAAAATTATCTCGAAAGC	28.25	45.7143	67	31	9_9_1_1		YDL169C	245	TAAAATGAAGTCTAAGACTAAATTAACAAGGACTGCAAAGCAGAGAAGGGAAAGCCCCGTTTGTGAAAGG	30.23	40	60	32	6_9_1_1		PF11_0396	1369	GTAATGATGAGAAAGGAAACACACAGAATGATATAAAAGAGGAGGACAAAATGAGAAATATGGAAACATA	36.18	31.4286	37	36
NC_000913.2_848	554	TACCCTGTGTGAATATCAGGGGAAAAGAACGATGTTTATTGGCGGACTGCAAGGCGCAAAATGGGAAATT		44.2857	65	30	9_9_1_1		YDL168W	353	TAGAGCTACTCAAGGGAAAGGTGTAATGCCTGATGGGACCACAAGATTTCATAATGCGAAAGGTGAAGAT		42.8571	58	31	9_6_1_1		PF11_0397	166	AACCTGAAAAATGGGTAAGCAGTGAAGTGGACTTAGACGAAATATTAGTAAATTTGAAGAATTTAAGTGT	34.19	31.4286	32	86
NC_000913.2_849	948	CCGGTTGGCGATAATCGTTATAAAGTCAAATTGTTGCGTAATGGTGAAACACGCGAGCGTGAAGTGACGA	30.23	45.7143	65	31	6_9_1_1		YDL167C	263	CCGTGTTACCTTACCACGTCAAGCGAGAGATGATGGGTTTATTCTTACTTCTTATTTACAACATCCGAAA	30.23	40	51	29	9_9_2_1		PF11_0398	4139	AAAGTTTTCTATATCCAAATATGGTAAAAAAGGTTTGCTACATGAAGGTAGCTTAAGTCAAGAGGATCAT	34.19	31.4286	32	76
NC_000913.2_850	1765	CACTGTCACTGTTAATTGCTTTCACCTTGCAGCTTTTCTTACCCGGCTGGGAGATTGGTTTTTCACCGTT	30.23	45.7143	53	31	6_9_1_1		YDL166C	255	AATGATGTGTTCCCAGAGAGGCTGATTGACTTGGTGGTGGTGTTGAGATGCGATAACTCTAACTTGTATT	32.21	42.8571	55	32	8_6_2_1		PF11_0399	368	ATCTTTTGGTGTGCACTATTCCAATTTAATATCAGCTAAATTTACACCTGAGAATGCTCTTCTCTTATTT	32.21	31.4286	30	103
NC_000913.2_851	99	ATTCAGATGGATGGTTACAGAACGCTAAAAGCTGGACAATCCGTTCAGTTTGATGTCCACCAGGGGCCAA		47.1429	78	29	9_9_1_1		YDL165W	226	AATCATTCACCAATATTCCGGGCGTATTACAATCCACTGTAACTCCACCATGCTTCAATTCCATCCAAAA	30.23	40	68	32	6_9_1_1		PF11_0400	565	GCACAATTAGTAATAAAAATTATGTAAAATATGTAGGTGGACATACACCAATATGGTCTATAGACACAGC	40.14	31.4286	32	72
NC_000913.2_852	245	AACCAAAGTGGCGATGGTGAACAAGTACGCGAGGGAGAATGAGCATCCATTGCTGTGTACGCTAGAAAAA	30.23	47.1429	69	30	6_9_1_1		YDL164C	186	TCCAAACATATGCTGGAAGATAGAATGGATAATGTTAGTGGGGAAGAGGAATACGCGACCAAGAAATTGA		40	59	31	9_9_1_1		PF11_0401	2428	GAAAGTATAGCACAAATAATAAGATAGCAAAAAATAACGATCAGCCAAATTCTAAACAACCTAGAGGAAG	36.18	31.4286	32	60
NC_000913.2_853	722	TGACTGTACGATTTACTCTCTCGATATCGGTTCTCTGTTAGCGGGCACAAAATATCGCGGCGACTTTGAA	28.25	45.7143	69	30	9_9_1_1		YDL163W	43	TCAATTTCTTGGTCGCGTATTCCTCTTCCCCACTAACATTATCCATTCTATCTTCCAGCATATGTTTGGA		40	59	31	9_9_1_1		PF11_0402	3501	GAAAAGAAAATAAGAACCAAATTATTAAATGCAGCAAAATGGAAGGGTAAAAAAATTGCGCCTAGTGGAT	32.21	31.4286	33	62
NC_000913.2_854	37	TTCTTGAAACGTTGCCTAATACCATGTTCCGCGTAGAGTTAGAAAACGGTCACGTGGTTACTGCACACAT	28.25	44.2857	82	30	9_9_1_1		YDL162C	24	TTTCCTTCTGATCCTGGCACTCATACGAACGGCTCTTTCTTCTACTTCTTAAAACTCCTATTTGTCATTG	30.23	40	54	32	9_9_1_1		PF11_0403	973	TTTCAGTCCTTGTGGCAGCCATTTCTTTCGGTGAAATTCAAAATTTAATTAGTCATTCATTACATTTACA	34.19	31.4286	33	74
NC_000913.2_855	487	AAAATGCGTCTAAAACGGCGCTTCTGGTATTCTGTGAGGAATTTATCGGTCATGGCGGTAAGCTTATCGA	28.25	44.2857	62	30	6_9_1_1		YDL161W	402	GATGACGAAAGACTGAACGAGGAAAGGAACATGAATATCAAGGGAAGAAACAGGAAAGGAAGAAGAAGAA	36.18	40	30	36	6_9_2_1		PF11_0404	7151	TCCAGTGTTAGATGAAACTCTAGAAGAAAGAGATGTGAGAATAAATAGAGAGGTAAGCAAATGTAAATTT	34.19	31.4286	33	48
NC_000913.2_856	1492	TGGATGAACCTACCGAAGGCTTAGATGCCACAACCGAAAGCCAGATCCTTGAATTGCTTGCAGAAATGAT	28.25	45.7143	63	31	9_9_1_1		YDL160C-A	87	ATACAGAAATATTTGGATATATTCATTGATGAGGCGGTGCTGCGGTCCTTGCAATCTCACAAGGACATTA	30.23	40	86	30	9_9_1_1		PF11_0405	42	ATATGTCTGAAAAATGAAATCGATGTATCAAGCGAAATGATAAAAGTGGCTGCACAGAAATGGTTATTTT	32.21	31.4286	31	79
NC_000913.2_857	753	ATTCTCGAATTTTTTACCTCGCTGTCAATTGCTCTGGTGGCGGTCTACTTTGGTTTTTCCTATCTCGGCG	28.25	45.7143	37	30	6_9_2_1		YDL160C	627	GAACAAATCTTATCCTTCTTACCTCCAACTCACCAATCTTTATTATTTAGCGCTACTTTCCCACTAACGG	30.23	38.5714	49	33	9_9_2_1		PF11_0406	1815	AAAGATGGTCACATAATTTCAAGAAATAAGGACCCATTAAAAGAAATGTTCCAAAGGTTTTTCGAAAAGG	34.19	31.4286	33	90
NC_000913.2_858	181	CCGGTCCGTTATTAATGGAGCGCATGCACGAACATGCCACCAAGTTTGAAACTGAGATCATTTTTGATCA		44.2857	85	30	9_9_1_1		YDL159W-A	37	GTCTTTTCTTGCAAACCCCAATGTTACAATCGCCCATTAGTTCTAAGATTGTGTTGTCCTTTTTCTTACG	30.23	38.5714	87	30	9_9_1_1		PF11_0407	1211	AAAATTTGCAATTTTTAAAGCAGGTTGGTTTCAAACAGGTGCTAAGGGTAATATAGCTAGCCATATTATT	32.21	31.4286	31	88
NC_000913.2_859	168	TTTATTCAGGGCTATACGGCGCTGCTTAACCCCCATTATCTGGATGCATCACTTCTGGTATTCGTTGAGA	30.23	45.7143	60	30	6_9_2_1		YDL159W	261	ATACAGCAACCGCAAAATGAACCTGTTTTAGTTCTGTCTTCTCTATCACAATCCCCGTGTGTATCATCAT		40	70	30	9_9_1_1		PF11_0408	1806	CCCATGGATCAACAAAAGGATGAACATGATTCAAATAATGCACATACAAATACCAGACTATTTTCAAATT	34.19	31.4286	31	75
NC_000913.2_860	627	ACCTGGGTCGATGAAGATGAGTATGAAGACGACGAAGAGTATGAAGATGAAAATCACGGCAAACAGCATG	30.23	44.2857	47	31	6_9_1_1		YDL159C-B	71	ATTCTGTTCCACAGGAATGGTTTTTTTGGCAACTATTTTGGAATCAGGAACATGTAGTGCCTTCACCACA	32.21	40	91	30	9_9_1_1		PF11_0409	16	TAACTATAGATGATGGTGCCTACGCAAAAATTTTTATGCACTCTATAAAATATTCTTGTGATGACGTATG	36.18	31.4286	31	115
NC_000913.2_861	171	CAGGGCGATCTGTGGGTGAAACGTCCAAACTTATTCAACTGGCATATGACACAACCTGATGAAAGCATTC	28.25	45.7143	79	30	9_9_1_1		YDL158C	152	GGTTGATCTTTCCGATTGTTTCTTTTCTAACTTGGCACGGTCCAAGGCTTCTCTTTTAATTCTCTTGTCT	34.19	40	65	34	6_9_1_1		PF11_0410	752	AATACCATTTGGTGTGTTATTTACTACTGAACAACCTGCTATGTTTTATGCAGATCAAATCCATTTTCAT	34.19	31.4286	32	81
NC_000913.2_862	1118	TAATGCGCCGACGAAATTAATGAAGGAAATGGGCTACGGGCAGGAATATCGTTACGCTCATGATGAAGCA	30.23	45.7143	70	32	6_9_1_1		YDL157C	85	TCATGAGCACTATGTTTTCTGTTGGATTTGGCTCATACTTGGCATCTGGGAAACCATTCAAGTATGGTAA		40	75	29	9_9_1_1		PF11_0411	73	AGAATGTATCCTGGAAAGTAGCCAAACAACCTTTGCCTGTATCAACTGAAACCATTTTAAATTTTTATTA	34.19	31.4286	32	79
NC_000913.2_863	1206	ATGGAAAACTATCAGCAGGCTGATGGTCGTATTGAAGTACCAGAAGTTCTGCGTCCGTATATGAACGGAC	30.23	45.7143	82	29	9_9_1_1		YDL156W	150	AAACAAAAAACAACTAATACCAGAGCAACCAAGTCTGCGAGTCCCACTTTACCTACACGAAGATCAAGAA	30.23	40	48	30	6_9_1_1		PF11_0412	348	CCTTTTGATCCAAACAAAGATTCTATAATTCAAAGAGTCAAACTCTTTTTTGGAGGAGATATTTCTCATC	32.21	31.4286	33	119
NC_000913.2_864	905	CGTCATGATCACTGAAAACCTGGTGGATCAGGCATTCCTCGATAAATATTGCGTTGGCTACGATGAGAAA	30.23	44.2857	65	30	6_9_1_1		YDL155W	524	TATGAGGAAATTGGAAGACCTGTATAAACCCAACCCGTACTACATGGATAAACAACCAGAGTTAAGATGG	30.23	40	53	32	9_9_1_1		PF11_0413	31	AAATAGAAGATGTACTAGATAAAATACTTCCTGGTAAGGACCTGAATTTGGTTACCTTAAAAAGTGTAAG	32.21	31.4286	33	83
NC_000913.2_865	372	AAATGCGATGGTTGTTATGACCGTGTTGCGGAGGGTAAAAAGCCGATCTGTGTTGAATCTTGTCCGCTGC	30.23	48.5714	62	32	9_9_1_1		YDL154W	1244	ATCAAGAGATACCAAGACGCTCACGATAAATACGGGGGTTGACAACAGATTAGACGAATGCAGAAATATT		40	50	30	9_9_1_1		PF11_0414	147	TATGGTAAAGAAAATTGTGGAAAGACTTTATTATTAACAGAAATATTAGCTGACCTTACGGCTGTGAAAG	38.16	31.4286	31	77
NC_000913.2_866	733	AGCTAAAAGGTTATCAGCCTGCGGTTCCGCTACTTTCTGTATCATTCATTCTGCTTCTGGCAGGGGAATT	28.25	45.7143	67	31	9_9_1_1		YDL153C	1449	AGGAGCATCAACACTCAAGGCGAGAACGATTATTATCAACAGGTTCAGAGAGGTAAACAAGACAAGAAAA	30.23	40	54	33	9_9_1_1		PF11_0415	150	TACCACACAATTAGTCATGATGAAAACCACACCATTGATCCAAATAATATACCTTACATAATACCTGGAA	34.19	32.8571	33	64
NC_000913.2_867	196	GCCCATTAGTTCCAGAACTGAAAGCACAATTCCCCGATACACCTTACATTGCTCGCCCGGGAAATATTAA		45.7143	68	30	9_9_1_1		YDL152W	30	TCTAACAGAGAATGGTCATCATCTTTATTACTGTCGCCAAAGGTGGATTGTCCAAGTAAAACCTTTTCCC		40	88	28	9_9_1_1		PF11_0416	4361	GTCATCCACTAATATACATAATAGGAAGAAAAGAAAAACATGGGATGCAGGAAACAATTATTTAACATCC	34.19	31.4286	32	71
NC_000913.2_868	381	CGTGGGCGTTTGCTTGCTGCGTATATGATGGTTTATTACGTGGGAACGTTTTTAGGCCAGTTACTGGTCA	28.25	47.1429	59	32	9_9_1_1		YDL151C	356	GTTATTGAAATGTTTCTTGTCATTACCTCTCTTAGATTCCTCCTCTAGCTTTACTTTGGACGCAGCTGCT		40	48	32	9_9_1_1		PF11_0417	1611	ATTACACATAAAACAAGTAGACGCTTTAGCATAAAAATCAAGAGAGATAAAAATAATCCCAGAGAACATG	32.21	30	33	51
NC_000913.2_869	1128	AATTCGGTAGTGATGCCGCTGCGTTATTTATGGGTATTTGTTGCATTTATTGCAGTCGTTCGCTTGGCGC	28.25	45.7143	53	31	9_9_1_1		YDL150W	131	AGCAGCTGCGTCCAAAGTAAAGCTAGAGGAGGAATCTAAGAGAGGTAATGACAAGAAACATTTCAATAAC		40	48	30	9_9_1_1		PF11_0418	4657	CTATAAGAATAAAAAAAGAAAAGGAAGATGACGAGTTAGAAGAGAATGCGGAAAATGAAGTGAGTAATGA	42.12	31.4286	35	20
NC_000913.2_870	289	TCAATGCCGCCCGGGTAGCTGCACGTATATTTTTAATGTCTTTACTGGTTGGTTTCACACGTGAATATCC		44.2857	64	30	9_9_1_1		YDL149W	292	GTGATGGATTGGATGGAGACCACCAGCTAAATTCTGTAACGAGCAAAGAAAATGTACTTGAAACGGAAAA	30.23	40	48	30	6_9_1_1		PF11_0419	1530	GAAGAATCCTCCATATCTAATGGAAGCAGTGTAGAAGATACAAATGAAAATAAAACCAAAAAAGAAGAAG	38.16	31.4286	33	60
NC_000913.2_871	335	TGGAGATGGGCACAAATTACCATTCAATAAAGTTCGTTGGGTGGCGCTGGTTGGAGGAGACAAAGAATCA	28.25	45.7143	57	31	6_9_2_1		YDL148C	961	AAGAAGGCGAAGAAAGAGGAGTAGAGGATTTGGATGATGGATTCTGGGAAAATGAAGAAGACTATGAAGA	32.21	40	40	36	6_9_1_1		PF11_0420	700	AGATTTTAACCGAAGAAATGAACAAAAGAGAAGAGGAAAACTTTGATCAAGTTCCAAATTACATGCAGTA	36.18	31.4286	32	64
NC_000913.2_872	613	TGGGCAAACACAAATGGGTGGCAATGGGTGAAGAGTACAAACTCGACGGTGTTAAACCACCGAAGAAAGA	30.23	47.1429	63	33	6_9_1_1		YDL147W	987	GGTGGAGAAGCTAATAAGCATCACTGGGAAGATTTACAAAAAAGGGTCATCGAGCACAATTTAAGAGTCA	30.23	40	62	31	6_9_1_1		PF11_0421	823	TGCTAAACAAAAATTGTAAGAGCTATCCTGTAAGTGATTTTCATAAGGTAAATTTGAGACCAATAACAGG	38.16	31.4286	31	84
NC_000913.2_873	1358	AAAACTGAAAATGCAGGTTGGTCCGAAGTCTGAACCGATCAAAGGCGATGTCCTGAACTATGATGAAGTG		44.2857	63	32	9_9_1_1		YDL146W	129	AGCCTGGTTGCCTACCTGAAGTTTGCTACTGATTCCTATAAGGTTTTTATTAATACTGATCGTGACCTCT	30.23	40	58	31	6_9_1_1		PF11_0422	5316	TTAAAGCAAAATAGAATGATACAGAAACATAGTTCCCTTGATGAACAAAATGAAGATCATGACAAGGTAG	34.19	31.4286	35	68
NC_000913.2_874	218	TTGCTTCTCTCTGGGGCTGATTCTTTGTGTTGTCTGCGGAGCCGATCTCTTTACTTCCACCGTGTTGATT	28.25	48.5714	43	33	9_6_1_1		YDL145C	2505	ATAGACGATGAAACTCCAGCAGTAAACACCACTCAAGAGCAAGAAGAACCACTAGGCGAAGAAAACTTTA	30.23	41.4286	38	30	9_9_2_1		PF11_0423	19	GATATATTGCTATGATGGGTAGAGGCATAAATCCCAAAACATGGAAAAAATTATGGGTTGATAGTAAAAA	32.21	31.4286	32	84
NC_000913.2_875	907	TTACTCCGCCAACCTTCGATGATGAAGAAGTCGCTGAACATACCAACCTCGAAACGCACTTTATCGATTC	28.25	45.7143	67	30	9_9_1_1		YDL144C	802	TTATCGAAGAGGAGTTCATAACGATGTTTACAGAGATTACCAGGAAAAAGGTGTTCAAGCCATCCATGTG	32.21	40	64	31	6_9_1_1		PF11_0424	2554	AATATATTACCTGGACAAAGAATGTGAAAGGCAAAAAGGGATTTAAGAAAAGGAAGCTCATAGATATACA	36.18	31.4286	32	65
NC_000913.2_876	609	ATGAAAGCGGGGGAAAAACAATTATGTCCGCGCTGTGCAAATCCAGAATGGACGAAGGCAAGTCGGGCAA		50	57	32	9_6_1_1		YDL143W	1036	CCGCTGATTTAGTTGAGGAGATCGATAGCGATGGTTCCAAGATAGTTAGAGTAACTGGTATAAGAAACAA		40	73	32	9_9_1_1		PF11_0425	425	ATTAAAGACTATAAAAATAACACACGTAAAAAATGACAAGGGTATCTATGAGATTGGACAAACCGATGGA	36.18	31.4286	31	47
NC_000913.2_877	151	AGGAAGCCGAGAAGGATTTTCGCGATCTTCTTAATGTCCCCTCCAACTACAAGGTATTATTCTGCCATGG		45.7143	74	28	9_9_1_1		YDL142C	41	TCGGAGAACTATACCGAAAAGGCCATTCTATCATGTGTTATCAGGGTTAACTGTACGCTTTAAGGTAAAC		40	75	29	9_9_1_1		PF11_0426	157	TTAACACCTATGAAAAAAGGTTCCCATTTCTTATTGATTCGGTTGTAAAAAATCCTGAACAAACAAGAGA	34.19	31.4286	31	76
NC_000913.2_878	1181	GGCGTTGTCAGATACACCAGTGACGATTCTTGATCCCAAATGCACGGCCAAAACATTTCCGGATTATTTC		45.7143	57	30	9_9_1_1		YDL141W	1390	TTTCTATGCTTGCTTACTGTAAGGCGATACTTTCGTACGCTCCTGGATTTTCAGATATTCCTGTTAGGAT	30.23	40	68	32	9_9_1_1		PF11_0427	423	GTTACAGGCACAAGATATAAGAACCAAGGTGGAATATCAGGATGGTCATTTAATAGAATTATAATAAGTA	34.19	31.4286	32	62
NC_000913.2_879	176	AATGGACAGCGGCAATCAAGTCGCAAGTAAATCCAGCAAGTACGGTAAACGTCTGGCAAAAATCGCCAAA	28.25	45.7143	56	32	6_9_1_1		YDL140C	971	TATTCGTGCTCGTTTGAAGGGTAAAGAGGGTCGTATCAGAGGTAATTTAATGGGTAAGCGTGTGGATTTT		41.4286	48	31	9_9_1_1		PF11_0428	210	GATAATAATAAGGATGACCCTTTTCATACAAATACTTTATATCAAATGAATGTAATGTCAAAGAAAGCCT	34.19	27.1429	33	102
NC_000913.2_880	600	GTGTTGGATTCCACCACCTTAAGCATTGAGCAAGTGATTGAAAAAGCGCTACAATACGCGCGCCAGAAAT	30.23	45.7143	75	30	6_9_1_1		YDL139C	396	GAAGATAATGGGCATATCAAGACGCTGACGGCCAACAACAGCACGAAAGATAAAAGAACAAAATACACAA	32.21	40	38	33	6_9_2_1		PF11_0429	617	AAGTGAAGGACAATACGAATTAGTTATTAAAAACGATTATGAGCTTGCAATATTTATAAAGGAGCTAGCC	32.21	31.4286	31	75
NC_000913.2_881	256	GTGAGAAAGCTAAACGTCACGAAGCCTGGATCACGCTGGAAAAAGCTTACGAAGATGCTGAAACTGTTAC	30.23	45.7143	62	32	6_9_1_1		YDL138W	86	AGAATGTACGATAAATCATAACAACATGCCACACCGCAATGCATACACAGAATCTACGAATGACACGGAA		40	64	32	9_9_1_1		PF11_0431	1412	TGCTGTATTTAATTTAACTACACAAATGCCTAGAGAAGCGGAAGTAGAAGCCAAACAACTTTTATATATT	32.21	31.4286	33	74
NC_000913.2_882	11	AGAATTGATAGAAAGACTTGCCACCCAGCAATCGCACATTCCCGCCAAGACGGTTGAAGATGCAGTAAAA	28.25	45.7143	63	31	9_9_1_1		YDL137W	315	GTCATGCAGAGAATGCTGAATGAAGATGAATTGAGAAATGCTGTCTGGTTAGTCTTCGCTAACAAACAAG	54.02	40	62	34	6_9_1_1		PF11_0432	330	GAAAATAATGTTTCTGTGGAGACTAATGGTCTTATGTCAAGTATAAAAAGCCAAATATCTTCAGTTGATA	32.21	30	33	83
NC_000913.2_883	1162	TTATTGCAAATCTATTAGCAATTCCCTTGGTGACATTTATCACGGTTCCGTTGATCCTCGCCGCGATGGT		44.2857	64	30	9_9_1_1		YDL136W	4	CCGGCGTTAAAGCTTACGAACTAAGAACCAAATCCAAGGAACAATTAGCTTCTCAATTGGTTGACTTGAA	123.4	40	99	30	9_9_1_1		PF11_0433	5312	GGATCGCCCAAATCAACAAAATTATAATGCTCTGAACAAAAACAAAAGTACTACAACAAATGAATTCAGT	32.21	31.4286	33	63
NC_000913.2_884	661	GTGGTCAGGAAGTGGAAACGAAACGCTTTGATAAAGTCAGCAACCGAATGCGTCTTCAGGGGATGAAAAT	30.23	45.7143	66	31	6_9_1_1		YDL135C	69	GCCAAAAAAACTGTTGACGAATACAAAAATCTGGATGCTGAAGACGAATCCTTGGCGAAATGGAAAGAGT	30.23	40	62	30	6_9_2_1		PF11_0434	263	TCAACTTTTGAATAAATATACCTTTTCATCTTCTGAAATCGGACAAGCACAAAATAATATCATAATACAA	38.16	25.7143	32	89
NC_000913.2_885	839	AACGCTGGTAATGACTGAAAAAGATGCGGTGAAATGCCGGGCCTTTGCAGAAGAAAATTGGTGGTATTTG	30.23	44.2857	64	33	6_9_1_1		YDL134C	41	CGAACAGCTGACTCCCACAGTATCTGAAGATATGGATCTCAACAACAATTCATCGGATAATAATGCAGAA	32.21	40	80	31	9_9_1_1		PF11_0435	3427	GGGGACAAGATGAGGAGTCGAAAAAAATGAGTAGAGTGAAACATATTAAGAAAAGGGAAAATATTATAAA	38.16	31.4286	34	36
NC_000913.2_886	1017	GATGCCAAAATGCATCGCCAGACAGGCATCCTTGAAGTTATCTCTCTGTGGTTACAGGAAGGTATTAAAC	28.25	44.2857	70	31	9_9_1_1		YDL133C-A	0	ATGAGAGCTAAGTGGAGAAAGAAGAGAACTAGAAGACTTAAGAGAAAGAGACGGAAGGTGAGAGCCAGAT	131.3	42.8571	38	35	9_6_2_1		PF11_0436	610	ATTGGTTTGGTGGTGGATGTGATTTAAGCCCTTGTTATATTTTTCCAGATTTATTTACTGAGTTTCATAA	34.19	31.4286	35	49
NC_000913.2_887	2	GGATCATCGTCTGCTTGAAATCATTGCCTGCCCGGTTTGCAACGGAAAACTTTGGTATAACCAGGAAAAA	28.25	44.2857	73	30	9_9_2_1		YDL133W	873	CAAAACTCAAGATCAAATAACACCATCAGTGAAAGTAAAATCGGGCAACAACCAAGCACCATAATGGCCA		40	36	32	9_9_2_1		PF11_0437	246	GCTAAGAATATGAAGAATGTAGAAAAGCTTCTCCAACAACATGGAAGTTTTGAAAAAGCAAAGAATAAAG	34.19	31.4286	33	76
NC_000913.2_888	614	CATCGAAATGTTAGAGCAGCTTCGTGTTCTGTGGTACGGCGAAAAAATCCATGTTGCTGTTGCTCAGGAA	30.23	45.7143	77	32	6_9_1_1		YDL132W	1073	CGAAAACGCAAACCCTAAAAAACTAGCACTAATGACAGCTCACTCCCTTTCTCCTAAAGACTATATCAAG		40	48	33	9_9_1_1		PF11_0438	274	ATGATGGAGTTAAAATAAAATGTATATGGGGAAAAGTATGTAGGACTCATGGTAATAGTGGTGTTATAAG	34.19	31.4286	35	61
NC_000913.2_889	511	ATAAGCGGATCCTGTTTCGCACTCGCGAATGTCTCCCGGCATTATTTGAAGGCTTTAACGACAATTGTGT	28.25	45.7143	76	30	9_9_1_1		YDL131W	69	GGCCCAAATCCTGCGGATTATCTATCCAATGTTAAGAATTTCCAGTTGATTGATTCAACACTAAGAGAGG	30.23	40	95	31	9_9_1_1		PF11_0439	733	AACAAGACCAGTCAGATGATGATAATAAGATTAAAGTTGATGGTGATATGGATGTAAATATGAGTGAACA	38.16	31.4286	34	72
NC_000913.2_890	215	ATGGAATAATTCGCAAAAAGTGGACTATATCGTGGTGCTCGGAGGTGGTTATACCTGGAACCCGCAGTGG		48.5714	58	30	9_6_1_1		YDL130W-A	115	TCTTTATCAAGAGAGAACGTGCCAAAGAGGATTATTATGCCAGACAACAAGAGAGGGAACAATTAGCACA		40	63	32	9_9_1_1		PF11_0440	39	TACAATAAAATAGTAAGATGTGAAGAGAGTCATGATAAGAAGCATAAAAGTGAGGATTCGAAATATGGTG	32.21	31.4286	34	61
NC_000913.2_891	471	CATAACATGGTCGCCGGGAATTTTGATTACGTGCAGGCGGGAATGCCGAAAAAGAAAAAACGGACGCTTT	28.25	47.1429	56	31	9_9_2_1		YDL130W	14	TATTTCCTTTGCTGCTTTCATCCTAGCTGATGCTGGTTTGGAAATCACCTCTGACAACTTATTGACTATC	32.21	40	74	33	9_9_1_1		PF11_0441	2497	AAATCATTTTAGAGAATTCCACTCATACGGTTTATATAGACGAAGCGCAACAATGTGCTGATATAATTAA	32.21	31.4286	30	93
NC_000913.2_892	985	AAGAGATGGCACTGCGCGATGAAGAAGTGACTGGGGAACTTCCTGAGGATCTGGAATACGAAGAGTTTAA	30.23	47.1429	68	30	6_9_1_1		YDL129W	756	TTAGTAGAGAACAATAAACCGCATCCAAGGATGAGAAGAAGGAGTGACAATCCAGCAACAAACGAATATG	30.23	40	60	31	9_9_1_1		PF11_0442	3472	ACATAAATGTCATGGGAAATAATACTACACATAATGAAAAGGGAAAAAGGACAAGGAGAAAATCATCAGA	32.21	31.4286	34	54
NC_000913.2_893	585	ATTCGTGATGGCGAAGCAATGCCGATTGAAAATCATCTGCAACTCAACGATGAAACCGAAGAGAATCAGC	28.25	44.2857	76	32	9_9_1_1		YDL128W	370	CCTCGATGCTAGGTAGTCTTCTTTCTAATTTGCTGTTAGTGCTTGGATTATGCTTCATATTCGGTGGATA	30.23	40	45	32	6_9_2_1		PF11_0443	434	ACAGAAATCATCAAAAAATAAAGCTTTTAAAAAAGAGGTACAGAATAGGATATCTAGTCAACATCCTGGA	36.18	30	31	64
NC_000913.2_894	3061	TGGCTTCGCTGAAAAGTTCTTACGACACCAAAAAAGAGCTACTCAACGATCTGCAACGTGAATTGCAGGA	28.25	44.2857	64	29	9_9_1_1		YDL127W	740	TTCTCCGCGAACATACAACATAGACTCCAAACACGATAACAAGGAAAATAGGCCAATACCGACAATTAAG	30.23	40	47	32	6_9_1_1		PF11_0445	484	TAAAATGGTGTCCTATAAATGAACAACAAAGAATAAAATTCGAGAAAAACCCACCAAAAGTTGTAGACGA	36.18	31.4286	33	51
NC_000913.2_895	862	CTGTTACTGTTGAAACAGCAGAAACTAAGCCGATGGATAAGCAAACGACGTCTCGTAGTAAACCTGCGCC		47.1429	67	31	9_6_1_1		YDL126C	2162	TGAAAAGGAAGTGAAAGTAGAAGGTGAAGACGTGGAAATGACAGATGAGGGAGCAAAGGCTGAACAAGAA	32.21	42.8571	27	36	6_6_2_1		PF11_0447	27	AAAAACAGAAGGAGAGGAAAGAATGATAACGAAGGAGAAAAAAGAGAATTATTATACAAGGAAGAAGATC	34.19	31.4286	36	45
NC_000913.2_896	135	CATACCGGAGAGTCAATCAAAGCGGAGTTTTTCGATGGCAGAGGCTATATTCAGGAAGAATTGGCAAAAC	30.23	44.2857	72	29	6_9_1_1		YDL125C	258	AAGAGACTGGCCAAGGCAATGAAGTTGGACACTTATAATGTGTTGCAGAATAATGGTAAAATTGCGCATC	30.23	40	77	30	6_9_1_1		PF11_0448	2470	CATACTATGACGAAAACACAGAAAATTATTTTTTCTCCTTACCACTAATACCTCTCACCCTATTTCAAAA	34.19	31.4286	33	81
NC_000913.2_897	556	TGATATTTATTCCGGGTCACGGACCATTATCCACACTTGGTTATGAACGCCTGCATAATCCCTTCCTGCA		45.7143	75	31	9_9_1_1		YDL124W	32	TAATGGAAATAAAATCCCCGCAATCGCCATCATTGGGACAGGTACTAGATGGTATAAAAACGAAGAAACG	30.23	40	65	31	6_9_1_1		PF11_0449	484	GTAATATTTCCATAAGAACTTATCCAAAACATTCAACATCTCATCATAACTACACAAGTGATGATTCATC	32.21	30	32	67
NC_000913.2_898	686	CGCTTTCGCGGCTATGCATAAAGAGCTGATTGTTGCCAGTTCCTACTCTAAAAACTTTGGCCTGTACAAC	28.25	45.7143	64	31	6_9_1_1		YDL123W	8	CTACTGTGTTTGTTGTACCGTTTCTGACTTTATACTGTATATTGTTGCGTTTTTTTTCCCCCCAGCTGCA	30.23	40	53	33	6_9_1_1		PF11_0450	365	TGAGAAAGAAAATAAAGAATTATCCTTATCCTTGTCTATAGGAAGAAACATATATACATTAACCTTATAC	36.18	25.7143	33	92
NC_000913.2_899	763	AAACCCGTAACGCTACGCCGATCACTAATAAATTTACAAACACCAGCGGCTTCGCCAACAAAACGCAAGA	30.23	45.7143	56	30	6_9_2_1		YDL122W	416	GATAGAACAAAATGAACACAATGAAGAAGGAAACGGGCAAGAATCTGCTCAAGATGAAGCCACTCATAAG	30.23	40	39	34	9_9_1_1		PF11_0451	448	ATATTCAAGACTCGCCTTCTGATGACGATAAAAGAGAAGAGGTTTATGAGGAAATTATAAAATTGGTAAA	36.18	31.4286	31	67
NC_000913.2_900	1010	CTCTTCTGAGCATGAGCGTTATCTGGCGGAAGAACACTTTAAAGCACCGGTAGTGGTTAAAAACTATCCG	28.25	45.7143	77	28	9_9_1_1		YDL121C	241	CCTCTTCCGCTTCCAGAAAATTTGAAATAGACTCAAAGACAGGCCTTAAAAGACGTGTAATTGGACAGTA	30.23	40	72	30	9_9_1_1		PF11_0452	345	TGGAGAAAGAACAAAAGAAAGGTTAAGGAAAAGGAAGAAGAGACCAATGAAGATATGAATAAATACTCAA	36.18	31.4286	35	42
NC_000913.2_901	202	ATGATGAATATCAGTGGCTTTCTGCCCTGCCTTTCTTTAAGGCCGACTATCTTAACTGGTTACGCGAGTT	28.25	44.2857	61	31	6_9_1_1		YDL120W	211	AAAAATACCATGAAGAGGCAGATGACTACCTAGACCATTTACTAGATAGCTTAGAAGAACTGAGTGAGGC	30.23	40	63	31	6_9_1_1		PF11_0453	122	ATATAAAGGGTGTTCAGGTAAAATTTGTGTTATAGGAGGTAGTGAAGTTTATTCAGGAGCTGTATACTTA	32.21	32.8571	33	78
NC_000913.2_902	687	CTGAAAAACTCCATGAAATGGGATGAAGAACGCTTTGGCCTGGAGTATGACCTCGACATCTATATGATCG		44.2857	71	31	9_9_1_1		YDL119C	106	CGAGAATCCAGCAAGACAAGAAAGCTACATTATGGAAAAATTTGAAAGAGATAGACAGCCCTCTACAGCT	32.21	40	52	32	6_9_1_1		PF11_0454	163	CTGGTCATGTCAGACAAAATGGAGAATCAGATGCTTGCTTAAATAGACTTATGTATGAAAAGAAATTATT	34.19	31.4286	31	80
NC_000913.2_903	496	TAACGCGACTCGAGATGCAGGATTTGATTGTGTCACTTTGGCAGGAGCACGGCTTTACCGTACTGTTGGT	28.25	50	54	31	9_6_2_1		YDL118W	303	TCAGTCATGTATGCTGCTTCACAAATTGTGTACCTTCTAGTTGTTCCCGCTGTGCTATTTGCTTTTCTTT		40	67	33	9_9_1_1		PF11_0455	841	ACAGTAATTGCGAACAAATACAAAACGTTAGAGACGAATTCGCTGAATTAAAAAATGACCTCAACAAAAT		31.4286	33	82
NC_000913.2_904	621	ATTGGTTATCTGGCGATGAATGCGCGGGAGTTTTTGCAAACGGACGTGGTGGTAGTCGCTATTATTCTTT	28.25	45.7143	75	31	9_9_1_1		YDL117W	907	CAAATGGCTGCTCTACAAAGATAAATGATTCACAGGAGTTTGGTGATTCCAATGCTAGTTCGAGAAATGG		40	69	30	9_9_1_1		PF11_0456	2792	TGGAGACATGCACTATATAGACGTGGAAGATGATGATTATGAAAATGTAAGAAATAAAAATGAGGATAGT	38.16	31.4286	34	52
NC_000913.2_905	424	TATTGCAGAGAGAAACCGTCGATTTCAACGGTAAACATATTCATGTGCGCGGAGCAAAACTGCTCTTCCC	30.23	45.7143	77	30	9_9_1_1		YDL116W	1509	AACAACATTGATATGCACTTAATATATGGCGTGGAATGGCTTATTGAAGGGAAGCTTTATGTGGACGCTG		40	75	33	9_9_1_1		PF11_0457	54	CAAAACAGGATGATGAAATCGAACGTGTTAGTTGTTGGTTTGAGTGGTATAAATATTGAATTATGTAAGA	38.16	31.4286	32	64
NC_000913.2_906	334	TGATTCTGGTGGCAGAAAACAGCCCGATCAAAACCGTAGCCGATCTTAAAGGTCACAAAGTTGCCTTTCA	32.21	45.7143	65	30	6_9_1_1		YDL115C	329	TAGATCTATTCTATTTGGTAGCGAAGGAGAGGATATAGCTGCATTGGGTGAAGAGATTGTTATAGGGGTT	32.21	40	62	34	6_9_1_1		PF11_0458	679	ACAATGATAACCTGAATACTGTATCTCACTCTACTTCCAAACAAAAAGCGAAACAATCCAAAAAAATGCA	32.21	32.8571	33	55
NC_000913.2_907	71	GGAAAAACTAAATGGCCTGGATGTAGAGGTTTATCACTGGAATCTGCAAAACTTCGCCCCGGAAGATCTA	28.25	44.2857	71	30	9_9_1_1		YDL114W-A	5	CTTCTGCTTCTTCACTCTTTTCCCCTCATCAATTACTGAATTGTCCCAGATGAACTTAGTTAGTCAAACG	32.21	40	86	31	6_9_1_1		PF11_0459	505	CCATTTTATATTCTACTATGGCTATATATTTTGGTTCCTTAATCATTCCCTTCTTCTCATCATTACTTGG	34.19	31.4286	33	56
NC_000913.2_908	398	CACGCCAGACACAGAAACCGGGAACATTTTGTTGCAGGATGGAGATCAGACGTTGACTTTTAAAGTTGAT	30.23	44.2857	66	30	6_9_1_1		YDL114W	754	CTGCGATGGAGCATAATCATCTGCAAACACTAAATGCCCCATATTATGTGAACCTAGTTCCCTTTTTCAA	30.23	40	69	32	9_9_1_1		PF11_0460	1272	AATGCATATACGCTTATAAAGAATGAGAGAACCAGTGAGAAATTAAATGAACATGAGAATTATACTCCTA	36.18	30	32	53
NC_000913.2_909	89	CGGGATTGGACTTGCAGCAACACGTCTTGTTTATTCAGAAGGTGAAGAGCAAATTTCACTGGGTGTACGT		45.7143	68	31	9_9_1_1		YDL113C	131	ATCGCCAAAAAAGAGCCCAAAAAAGGGTAAGGTTGGAAAGGGGGACAATAACAAAGTAGAAACTGAGTTA	32.21	40	40	33	6_9_1_1		PF11_0461	291	GGTGATCTTAGAAAAGTTACATATGAAGAAGGAATGCAAAAAGCTCAAGAATATAATACCATGTTTCATG	36.18	31.4286	34	71
NC_000913.2_910	640	TGCGCAACAATTCAACATGGAGTCGTAGTAGTGGCCAAACCGCAGAATGGAAGAATCTCAGCAGCTATTT		45.7143	65	29	9_9_1_1		YDL112W	3775	TGCAAACAAAAAGTGGAGCTTGGGAAACCGTTCTGGATCTGGACAATAAAAAATCGAATGATGTCGTTAC	30.23	40	58	32	9_9_1_1		PF11_0462	1254	GTATGTATGTATAAAAATGATGAGGACAAAAACAAGAAGGCTAAAAAAGAATGTATAGATGCATCTAGTT	34.19	28.5714	32	68
NC_000913.2_911	153	ACCCTGGAGGAAGAAGCAAATACGGCAGGGGTAGTTAAAGACAAATTTTATCAGTGGAACGAATCGAATG	28.25	42.8571	55	30	9_9_1_1		YDL111C	152	AGCTAGTGATGGAAGTGAATGTATCGTGAGCATTAAGTCCAAAGTTGTGGATCATCATGTGGAGAATGAA	30.23	40	68	33	6_9_1_1		PF11_0463	666	GCACTCGAAAAAATTATCAACTCTTATACAAAAAATTCACACACTCTATCAAGCTCATTAGCTAATTGTC	34.19	31.4286	32	70
NC_000913.2_912	441	GATAACACACTCAAATATCAACTTCGTTATAAGTCCACAAAGGCGGGAGCAACGGGCGGTAATGCGACGG		48.5714	55	30	9_6_1_1		YDL110C	258	AGGGAGAACGAAATTGTGCTAAACAATTACAATGAGAGAGTGGACGCATTGGAGCAAGAAACGGTATATA	30.23	40	58	31	9_9_1_1		PF11_0464	4801	AAGTAGGAGATGTGCTGAAGGGAGAGGATTCATATAAACAGATTGACAAAAAAGTAGATGTAGAAATATA	32.21	32.8571	31	46
NC_000913.2_913	4	TGAAACGGATAATCTGGATTCTGTTCTTATTGGGATTAACGTGGGGCTGTGAGCTATTTGCCCATGATGG	28.25	44.2857	53	32	6_9_2_1		YDL109C	1474	ATGATAAGATCTACACAGAAAAGAATTTACCGCCTCCATCACCAACACTTTATGAAGGAACAGCAGCCAA	30.23	40	52	29	9_9_1_1		PF11_0465	437	AGTACCATTAAAAAACTCAGACCAAACAGATGATATAGAAAGATTAACAAGAGATATGGCCCTTAGATAT	34.19	31.4286	32	54
NC_000913.2_914	478	TACGCTGGACACGGAATTCGCAGGGTGTACAACTCACTAACCCAACGCCTTATTACATTAACCTGATTCA		45.7143	71	29	9_9_1_1		YDL108W	29	AAAGAAAGTTGGTGAGGGTACTTATGCGGTTGTTTACTTGGGTTGTCAACACTCTACTGGAAGAAAGATT	30.23	40	61	31	6_9_1_1		PF11_0466	360	AAAAAGAGTAGGTTGAATGTCGTAGGAATATGGAAAAAAGGGAAACGGAATCCTTATAATAGGTGGTTAT	34.19	34.2857	35	44
NC_000913.2_915	899	GGTTATCGCTGCGCGTGAAAAGATTGCTGCGGGTGCCTCACTGGTGCAAATTTATTCTGGTTTTATTTTT	28.25	44.2857	65	33	9_9_1_1		YDL107W	900	GATTGCTGTGTGAAAGAAGAGAATTTTAAAGGTGCACGAGATTGCCTAGAAAGCGTAAAAAAGCTAGGGA	30.23	40	71	33	9_9_1_1		PF11_0467	112	GATTTGTTGATAATTCCTTTATGATAATATCTGGTGATCTTTTCGATTCTTCTTTTTGTACCTACCTAGG	34.19	31.4286	33	56
NC_000913.2_916	139	CAGGCTTTTGCGTTGACGACGCCGCGCTCTATTTCTCTTTTGAAGAAAAGTGCCGCGATTTTAATTTATC	28.25	44.2857	74	31	9_9_1_1		YDL106C	1097	GTCCATATGTGATGATTTCTCAGAAGGTAGACAGGTAAATGACGCATTTGTTGGTGGTTCGAATATTCCT		40	69	30	9_9_1_1		PF11_0468	1069	TTACTAATAAGGGTGACGAAAGAAGTAAGAACAAAAATAAATTAGGAATGTTCAACAGGGAAATATGTAT	36.18	28.5714	33	51
NC_000913.2_917	624	TTCACCACCGTCAGCCCAGAAAAAGGGCAAAAACATCCGGCAGGCGAACCATTAAAAACATTGCAATCTT	28.25	45.7143	52	31	6_9_1_1		YDL105W	806	TGAGAAAATCACTCAGCATTCTTTAAACTCCACACAGCAAGAAACTACCCCTGAACAGGTCAAGAAATGT		40	62	31	9_9_1_1		PF11_0469	1483	AGAAGTCAATACATTATAGCCCTTATAACGATATCTACCCAAATGATTATGCACATACAACGAAAAAGAT	32.21	31.4286	33	75
NC_000913.2_918	993	ATCATGAAAAACCAGTTTGGTGGCTGGAATCTCTCTTTGTTTAGTGCCTCGCCGGATCTGCTAAGCTGCT	28.25	47.1429	49	31	9_9_2_1		YDL104C	793	GAACTAATTTGACAAAACTAGGTAAAACAGAAATCCAGGAACTGCCAGAACGCGAAATACGGTCAATTGC		40	69	30	9_9_1_1		PF11_0470	132	CTTGAAAAGATGAAAGTAGTAAAACATAAATTGAATGAAGTAAAAAATAAGAGTGACGAAAATTGGGATG	40.14	27.1429	34	40
NC_000913.2_919	1621	TGAAAAAAACCGAAGAAGCCGCCGCGGCAAAAGCAGAAACTGTAAAACGCAGCAGTAGCAAACTAAGCTA	30.23	45.7143	46	35	6_9_1_1		YDL103C	433	TCAGGTTGCAAGATATGGTAAAGGACAAAAAGGTAGAAATTCCTTGGTATATTATGACATCAGGCCCCAC	30.23	40	70	29	9_9_1_1		PF11_0471	1855	TTTATGCAGTCGATTGGTCAAATGATGGGAAATTTGTTGCTTCAGGTGGAAAAGATAAAGTATTAAAATT	34.19	31.4286	32	64
NC_000913.2_920	977	GTGTTGGGATGCCAAAGGGCATGGCAAGCGCGACAGTGAAAGAATGCATTTGATTTATGAAGTTGTTGAG		45.7143	65	33	9_9_1_1		YDL102W	3119	CGATGTCAGAGATTTAGAGGAAAAATACTCAAGATTATGGACACAATGCCAAAGGTGCGCTGGTAACTTA	30.23	40	63	30	9_9_1_1		PF11_0472	130	TTGAACAGTTAATGATGATTCAGTTATACTTTGGTAAAAATTCAAAAATGTATATTTGTAAATTGAAGGT	40.14	22.8571	35	97
NC_000913.2_921	1034	GCTGAAAATGCAGCTTGGCGAAAATGCGGATGTTGTTGAGCACCTTGGCGAATTGTTGAAACGTGGTTTA	28.25	45.7143	70	32	9_9_1_1		YDL101C	506	GCAAATAAGTGCTACAAGTAGCCAAAATGCTACAACGAGTGCCGCAATTAGAAAACTGAATAAGACAAGG	32.21	40	56	33	6_9_1_1		PF11_0473	230	ACATGAAAGAACTTACAATGATTCAGATATTAGAGAAAATTATACACAAAGATTAATTAACCCTTCGGCA	34.19	28.5714	32	72
NC_000913.2_922	33	AGCTCCGGCGAAATTAATAAAAACTATTACCAGTTACCTGTGGTGCAGAGCGGTACACAAAGTACCGCCA	28.25	45.7143	74	29	9_9_1_1		YDL100C	122	AATGGCTTTGAGTCAACCAAACAAACAGTTCCTACTGATCTCTACTGATCCTGCCCATAACTTAAGTGAT	30.23	40	62	30	6_9_1_1		PF11_0474	464	TAGATATGTGGAACCGTATATTGATTTAACAAATGACCACATTAATTTACAAGAAAACGAACATTTAATC	34.19	27.1429	33	84
NC_000913.2_923	47	TTATCAGGCCGGCATCGCCGGACGCTCAAAAGAAATGTGTCCCTATCAGACGCTGAATCAAAGGTCACAA	32.21	50	68	29	6_9_2_1		YDL099W	390	CAAGAAGTTATAAAAAATAACAACGATGAGCAAACAGCAGATGCCGGAAAGACCATAGAACCACAAGAGG	32.21	40	39	32	6_9_1_1		PF11_0475	56	ATATTTATTTATTTGTTCACTTTGCTCTACAATGCATGCTCATTTAACAAGGCACAATTTAAAAAAAAAA	38.16	24.2857	35	130
NC_000913.2_924	119	GGTCAAAATGACCGAAACGGGTGGTAACTTCGACAAAGGGTATGTTGAAGCAGAACTGGATATCAATCCG	28.25	45.7143	82	31	9_9_1_1		YDL098C	196	CAGAGAGCTTATCGTCTTTCAAGAGGGGAAAGAAGTTCGGATTTTACTGCGATATTTGTAACCTAACCTT		40	78	29	9_9_1_1		PF11_0476	192	ATAAAGAATGGTTTGTGTGATTTAGAGAAGACATTAGATGGTGAAGGGTATGCATATAGTAATTTGACAT		31.4286	33	62
NC_000913.2_925	1614	TTATTATTAAATCTGGTGTGGGATGGCGAAGGCCAAACGACGCTGATGCAAACCATCCAGGAACGTATCG	32.21	47.1429	56	28	6_9_2_1		YDL097C	164	GACAAGCATATTGGAATTAGGACAGTTATACGTGACTATGGGTGCAAAGGACAAATTGCGCGAGTTTATT		40	64	32	9_9_1_1		PF11_0477	1428	GGTGACGACGAAAATTCAAATAAGATGTATGAAACCCAGTTTAATGATTCCAAAATTAAGAGCAAGATAT		31.4286	32	60
NC_000913.2_926	19	AAAATCTTGAAAGCGGTTGGAAATGGAAGTATCTGGTTAAGAAGCATCGCGAAGGGGAGTTAATCACCCG		44.2857	58	30	9_9_1_1		YDL096C	242	TTTGTACGTTTTCTCTTCCGACATGACCGTGCTTGTAGCTGTTAGCTGTTTCTTGATAGGCTCTTCTGAT	30.23	42.8571	51	32	6_9_1_1		PF11_0478	1697	GAAGCAGTCGCAAAATATACGCCCTACATTTAATAGTAATATAACATCCTTTGATAAGAACCATATCAAA	36.18	31.4286	31	82
NC_000913.2_927	629	ACAGACCAAGCACTTCACTCTGAAGTCTGACGTTCTGTTCAACTTCAACAAAGCAACCCTGAAACCGGAA		45.7143	96	33	9_9_1_1		YDL095W	1872	AACTTCCACGTTCAGGTTATTCACTACTTATTGGGTTTTGCCGTCCATTATGCTCCATCTTTCTTAATGC	30.23	40	49	32	9_9_1_1		PF11_0479	3740	AAATACTACTTCAGAAAATGTAGGAAGCCCACACACCAACAATAAAACAAGCATATATAACCACAAAAAA	38.16	31.4286	34	50
NC_000913.2_928	438	CCGGTAAGCGCATCCTCTCACGCCACGAGACAACTTTCCGGGCTAAAAATTCACTCTAATTTGTATCATT		45.7143	69	30	9_9_1_1		YDL094C	261	CATAATATGTACTACGCTTCTGTTCCTTTTCTATTGTTCTCGAATGCCTATTCGATAGACTTTTCGCGGC	30.23	40	71	32	9_9_1_1		PF11_0480	3398	ATACAATTCCAACTACAATATTACTCAACACATGCCTTCATCTAATGACGTTCCCAAAATACAAAAACAT	32.21	31.4286	32	58
NC_000913.2_929	115	TGTTTGCGATGGTTTCTGATGGTGAGTTGTATCTTCGGGCTTGTGAGCAAAGTGCACAGTACTGTGTAAA	28.25	44.2857	62	30	9_9_1_1		YDL093W	1853	CATCATAAATTTCCACTATCAGGTCTTTCAGTACTTATTAGGCTTTGCCGCCCACTATTTCCCTTACTTC		40	52	31	9_9_1_1		PF11_0481	1320	CTTGAAGCCATAAAAACAAAGGGGAATACACATTACGATATTAATAAACTATACAGATACGAAAGTAAGG	32.21	31.4286	31	60
NC_000913.2_930	1022	TGATGCCCAACTGGCAACAATTGAATCAGAACAGGCCCAGGCACTACCCCATAATAATGACGAAAATGAG	28.25	45.7143	57	31	6_9_1_1		YDL092W	74	AAAACATATAACTGTGCGTCTAACGGCCAAAAGACTCATAGAACACGATCCTGTGGAAGGGAATCTTGAA		41.4286	67	29	9_9_1_1		PF11_0482	1505	ATTGAAAGATAACCAAGAAAAGTCCCAGAATGACAACACAAATAATGACAGTGGAGGAAAAAAGAAATAT	34.19	31.4286	31	38
NC_000913.2_931	217	CTGGCGGTACGGTATTGAATATTTTCTGGCTGATTTTCTTTGGCTGGTGGTTATGCCTGATGCACATTGC	30.23	45.7143	43	33	6_9_2_1		YDL091C	957	TCAGAAAGATTGGAACAGACCCAAAGAGAACAAATGGAAAGAGAGCACCAAAGAATAGAAAACCAATGGC	30.23	40	32	34	6_9_2_1		PF11_0483	2809	CACCCCAAGCTGAGTCGTTTATTAATTTTCACAATCACACTGTTACTTATATGGTTTTTATTATGTTTAC	34.19	31.4286	31	61
NC_000913.2_932	1156	GTAAACGTATCAAGTTGATGGCCCCGTTATTAAAAGCCTGGAAAGGTGCGCTGAAGGCAGAAAACGCTGT	30.23	47.1429	63	32	9_9_1_1		YDL090C	115	GTAAAGCAATCCAACCATTGATGAAGGAACTAGAAACCGACACTACAGAAGCACGATACAAAGTACTACA	30.23	40	44	30	6_9_1_1		PF11_0484	1479	TACTGGTGGTACAATGAAATAGCATTTTGTGAAAATAACTTGGATGAACCAGCAAATTTTCAGTTATATG	34.19	31.4286	32	90
NC_000913.2_933	58	ATCACTGCAAACAAATGCTGATGAGCTGGGTGGAACGGCATCAACCGTTACTGGAACAACACGTACTGTA	30.23	47.1429	60	32	9_9_1_1		YDL089W	1103	ATCCCGTGAAACCAGAATAAAGGATTATGGAGGCATTTCTCAAGTATCTGACCATCAAAGTCATCCCATT		40	70	31	9_9_1_1		PF11_0485	257	CAAAAAGAGTAATGACAATAATAGTAGCAATAATGCTGAAATAGTTGGTGTGGAAATAGTTCCATTAGAA	36.18	30	32	83
NC_000913.2_934	138	GCGGACAGCATTGAACTGGATAATGGACCGCATCAGTTAGTGTTTCGCGTTGAGAAGACGATTCATCTTT	28.25	45.7143	66	28	9_9_1_1		YDL088C	253	ACAACAACATTAAAAACGGCACAAATAACATAAGCCAACATGGCCAAGGGAATAATCCTAGCTGGGTGAA	32.21	40	56	34	6_9_1_1		PF11_0486	1715	AATGTCAGTAACTCAAAGAAGTCCATCTATAGGAGAAAATCAAAATGGAAACCCGCAACAAAAATATATG	34.19	32.8571	33	50
NC_000913.2_935	205	AAAAAGTCGATATGGTCGATGTTTTCCGTAATTCAGAAGCGGCGTGGGGCGTGGCACAGGAAGCTATTGC	28.25	50	60	31	6_6_2_1		YDL087C	690	AAGATGAGAGAGGATTATGATCGGCTAATGAAGAATAACCGGACAACTAACGCCAGCAAGACAGCTACTA		42.8571	47	30	9_6_1_1		PF11_0487	562	TTAATACAAGTGATCATTCCAATTTTTTTACTTCTCTACAAGCCTTTACTCAAGTTATATGTGCTGTTGC	34.19	31.4286	33	60
NC_000913.2_936	16	TTATATCAAAGGTAAAGATTTCCCGGGAGGTGACTATGATTGCCAGCAAATTCGGTATCGGCCAGCAGGT	30.23	45.7143	82	30	9_9_1_1		YDL086W	302	ATACGATGAGGACAACAAACTGTGTTGCGATCTACTTTTCCAGTTACCCCAATTCGATGGTAAGAGAATT	30.23	40	71	29	9_9_1_1		PF11_0488	902	CAAAAGAAATATTAGCAGATGCCTTAAAAGAAAAGCTAGTCAATCGAATAGTACAAAACAGTCCAAATGT	32.21	31.4286	33	70
NC_000913.2_937	784	GTGAAAAATTTGACGTTATCGTGATGGACCCGCCGAAGTTTGTTGAGAATAAAAGCCAGTTGATGGGCGC	30.23	45.7143	57	33	6_9_1_1		YDL086C-A	305	AATTCTCTTACCATCGAATTGGGGTAACTGGAAAAGTAGATCGCAACACAGTTTGTTGTCCTCATCGTAT	30.23	40	71	30	9_9_1_1		PF11_0489	20	AAGCGCATGGGTAAGTGGTATATGGGTAGGTGTCGATATGTGTATGTTAAAGTATAACAAACTCAATCAT	139.3	37.1429	31	91
NC_000913.2_938	108	AAAAATCTTGACGATGGCAGCGTGGAAGTGGTTGCTTGCGGTGAAGAAGGGCAGGTGGAAAAATTAATGC	30.23	47.1429	52	32	6_9_1_1		YDL085C-A	46	AAAAACAAAAGGACATGGCTAAGAACCAGAAAAAGAGTGGTGATCCTAAGAAAAGAATGGAGTCAGACGC	38.16	40	45	32	6_9_2_1		PF11_0490	146	AGGTGTAACGCGACCTTCGAAGGTAGAGAATTATGAAAAAGGAATTTATTTACTGTTACTTAAATGTAAA	139.3	31.4286	32	91
NC_000913.2_939	180	CCGGCGATTCGTATGCTGGTAAAAGCGATGGCGAATAAATTTGGCGAAGAAAAAGGTAACAGCCGCTATT	30.23	45.7143	69	32	6_9_1_1		YDL085W	1324	AACAATTGGAATGGGACATGCTCAACAGTACCGATGAAACTGAGGTATCACGTCTACAAAAAGAGGTTAA	30.23	40	68	30	9_9_1_1		PF11_0493	131	AGGGAATGTTGATTTTATATTAGAATTGCTTCCTTCAGTACCTTATGAGAAATCAAAGTCTTTGGGTTCT	139.3	32.8571	30	90
NC_000913.2_940	169	TGGGTATGTATGGTTTGATGTTCCTGACCTATAAAACGGCGAATAAGCCGACCGGGATTATCTCCGCATT	28.25	45.7143	71	30	9_9_1_1		YDL084W	1169	TTTACATCGTGTCGGTAGAGCTGGTAGATTTGGTACTAAGGGTTTGGCTATTTCATTCGTTTCTTCAAAG	30.23	40	52	30	6_9_1_1		PF11_0503	423	TTAGAAAATGTATCCTTAATATTGGCACATCAAAATGATATACCAGAAAAACACCGAAAGTCAACATGGT	34.19	31.4286	32	67
NC_000913.2_941	1042	TTGACCAGCGCAGACGTCATAACCAGCAACCTACAGAAACCGAACATCAGCCAGGCAATGAGGATAAACA	28.25	48.5714	57	32	9_6_1_1		YDL083C	264	TTAGTCGCTTACCACCAAAAGTACGTTGACGAACAATCCAAGAACGAATTGAAGAAGGCCTTCACCTCTT	75.82	42.8571	56	32	9_6_2_1		PF11_0504	819	TGGTGTAAGAGGGATTATAAACATTTTATAGATGTTGTTAAGAAAGAATGGGATAAAAAAGATGAACCGG	36.18	31.4286	34	67
NC_000913.2_942	1411	ACAAGCTGATGACCAACCTGAAAAACGGCAATCTCGCCACTGCTTCCACGGAAAAATGGGAACCTGCAAC	28.25	50	56	32	9_6_2_1		YDL082W	18	TTACCAATCTTAAAGAATCATTTCAGAAAGCACTGGCAAGAACGTGTTAAAGTGCACTTCGACCAAGCTG	75.82	40	79	30	6_9_1_1		PF11_0505	114	CTTCCAGGTAGTGTATCACCTACTATGGTATTATCATTTATTTCTGCCGTTGTTTTATTTTTTGTTCTTT	40.14	31.4286	32	61
NC_000913.2_943	151	CGTATCTGTTCTATATGGGCTACATCAGGTTAATTCACTTCAGCGCCGGGATGGTTTTTACCGTGGTTTT	30.23	44.2857	60	31	6_9_1_1		YDL081C	62	CTCTTCTGAAAAGTTGTTGACTTTGACTAACGCTGCCAATGTCCCAGTTGAAAATATCTGGGCTGATATT	30.23	40	68	30	9_9_1_1		PF11_0506	255	ATATTTCAAGGAAAGGATATGTGGAATGATGGGAAATATGGTGAAGCGAAAAATCATATTAAGAATGCTT	32.21	31.4286	32	59
NC_000913.2_944	472	TTGTGCCGCAACCGGCTAATGAATCGCGCTGTCTCAATTATGACTGTCTGTCGATGGAAAATTACGAAGG	28.25	47.1429	78	30	9_9_1_1		YDL080C	1707	AGGTGGGTGGTAGAAAAAGAACAGAGCAAACAAGTGCAAGAGGAGAACGAAAATTCTAGCGCAGTAAATA	30.23	41.4286	42	31	9_9_2_1		PF11_0507	16237	AAGATAAAAATTCGGGAAATATGGAAAAATCTAGAAAACCTAGGGATAGGAGAACTGAAAGAAAGGAAAA	32.21	31.4286	36	47
NC_000913.2_945	166	TAATGATTGGCGAATTACTGCGCGAGTTTCCCGACTATACATGGCAGGTGGCGATTGCTGACCTTGAGCA	28.25	50	78	30	9_8_1_1		YDL079C	1072	TGCTTTTGGGCAAGCCCTTGTTCTCTGGTGAAAGCGGTATAGATCAGTTGGTGGAAATTATTAAGATAAT	32.21	40	47	31	6_9_1_1		PF11_0508	44	CATACGTTCACAGGAGAAAAACGTAGAAGAATATCACATGAGTACAATTGATGAAGAACCAATAAATTAT		31.4286	30	63
NC_000913.2_946	701	TTTACGCTGTACGGACACCTTAAAAGGCCCGTTACTGGAAAGTTATGAAATCTGCCCAATACCGGAAGTG	28.25	45.7143	85	29	9_9_1_1		YDL078C	926	AAAACTGTCTCCGAGAGAGGAACAACTCGTTAATACTGCGGTCAAAGAGCTACGCAAGAATATTGAAAAA	30.23	40	62	31	9_9_1_1		PF11_0509	2281	GTCATATGAAAAACCCTAAAAAAGCAATTAAGAAACTTGAAACAAGATCCAAGAAAAATAAAGAAACTGT	34.19	27.1429	34	41
NC_000913.2_947	37	CTCTGACCGCGCTGTATCACTTTTTATTTGTACCCCTTACCCTGGGGCTGATTTTTTTGCTGGCTATTAT	30.23	44.2857	50	33	6_9_1_1		YDL077C	616	TGATATCAGCATTAACCGAACTCAAAGAGCAGGCGGAGAAAGTCATTGAAAAGAAGCCCAAAAAGAATAG	30.23	40	52	30	6_9_2_1		PF11_0510	1402	CTGATATATATATGCTAGGAGTTCTTTTTCTTAGGATTTGGAATAGTAAACCCTTATGGCTAATTGCAAA	32.21	31.4286	32	83
NC_000913.2_948	1054	TCTACACTCTCTGGAGCTACTACAAAATGTGGGGGCGCATGACAACAGAAACTCTCCGCCGTAACGAAAA		48.5714	62	30	9_9_1_1		YDL076C	69	GAAACACTACTAAATTCGGCGAGAACAAAAAATAAGCAAGAGGAGGGACAAGAAAGCAACACCCATTCTT	32.21	40	38	31	6_9_1_1		PF11_0511	82	CGGAACAATATATTAATAAAAAAATGGATCAAACTTTACAACATAGAGCACAACTCAGAACAGCCCAAAA	38.16	31.4286	31	50
NC_000913.2_949	764	GTGGGGAAGGATCACCGATTCACACCAGTGGAACACCTTGCTAAGTTTGCATAACGCGCAATTTTATTTG	28.25	45.7143	58	29	6_9_2_1		YDL075W	261	CCATTGTTCTCCTACGTTGAACCTGTCTTAGTTGCTTCTGCCAAGGGTCTACAAACTGTTGTTGTCGAAG	59.96	45.7143	77	31	9_6_1_1		PF11_0512	1742	AGCTACGATATCGTTAAGGTTAATAGATAAAATACAAGGAAATATAGATGGTATTAAAAGTTGGGACGCA	34.19	31.4286	31	62
NC_000913.2_950	40	AGGAAAATGAGATCGATCTGCTTCGTCTGGTCGGCGAGTTATGGGATCACCGTAAGTTTATTATCAGCGT	28.25	45.7143	64	30	9_9_1_1		YDL074C	701	AGGTGATGAACTTGTGCAGGCGGAGGATGAACGAAAAGAAGATGCTGAGAATGAAAAATTAGAATTGGAT	34.19	40	40	33	6_9_2_1		PF11_0513	1554	TGTAAAATGGTTTTAGTTGAATTAGATGTGGATAAAGATACCTTGTTTAAAAGAGCGGAGGGTATGAAAT		31.4286	33	66
NC_000913.2_951	7	AACTAAAATTTAACTCAATCCTGGTGGTTTGTACCGGCAACATTTGCCGTTCGCCCATTGGCGAGCGCTT	28.25	47.1429	76	29	9_6_1_1		YDL073W	2052	GGAGGTCAGGAAAACGAAGATAATGATGAAGACTCAGAAGATAGTGGCTCGCATAAAAATAAGAGAAAGG	34.19	40	39	33	6_9_2_1		PF11_0514	28	GTATATGGTATAAATCAATGCATGATATTGGAGTGACACTATCATCCACATATATGGAACATGCACTTAA	69.88	32.8571	31	131
NC_000913.2_952	905	TGCAACGCAAAACAAGCAGAATGGCAAAATCGCCAATATTTATCAGCTGAATGCGAAGGACGCATCGGCA	28.25	45.7143	68	32	9_9_1_1		YDL072C	45	ATTTTCATGTTCTCCATTCTAGCCCTACCAATCCCTTCTAGATACCGTAGGCCTCTCACCTTACTGTTAT		42.8571	58	29	9_6_2_1		PF11_0515	663	TTAAAAGATTCTTTAAATGATGGTGTTCTCTTTACTAAGTCTATTTCAGCAAGCGCACAAAAAGTTGTTG	34.19	31.4286	32	81
NC_000913.2_953	1535	GAACTATTTTGCTGACTTAGGCAATGGTTTCTATGGCCAGGTGTATGGCGGTTATCTGGAAACGATGTAC	28.25	44.2857	74	30	9_9_1_1		YDL071C	25	AGGTTTATTTCGCTCAATCTGTTTGTTTCAGTTTTTCCGCGTTCTCTCTTTTTCGCTCTTTTCTGGCTAC	32.21	40	40	34	6_9_1_1		PF11_0516	602	AAGAGCTACTGACGTTGCTGCCTTGAATATTACTTTCAATGGAATAAATTATAGTATATACGCAACATAT	36.18	31.4286	30	91
NC_000913.2_954	1	TGAATAAATTACAGTCGTATTTCATTGCCAGCGTACTTTACGTAATGACACCCCATGCCTTTGCGCAAGG	28.25	42.8571	75	29	9_9_1_1		YDL070W	849	AATAGAGAAGGCGTCAGTGGTGGTAGACCCAAAAGAACAATTCATCCACCCAAATCAAAAGATTTGTTTG	30.23	40	58	32	9_9_1_1		PF11_0517	632	AACTGTTACAGCGAATGAATTTATAGGAACAACTGCAAAAGAAATTGTTACACAAGCTCAATATACTTCT	32.21	31.4286	30	90
NC_000913.2_955	391	GTGAAGACAACCATTTTCGCTCTGCGACCCTGAGTTCTACTTTTTCCTTTGCTGGATTAGAGACGCTGAA	28.25	45.7143	62	31	9_9_1_1		YDL069C	141	CCTGACGGATATAAAGGAAAGGAACGCATACCGACTAAAGAACTAACTAAACTGCTATATACCACAAGCA	34.19	40	52	31	6_9_1_1		PF11_0518	667	CTTCTAAAACTGCTGAAGACGCTGAAATATACTTGGTAAATACTGAAAATAGAAAGTTGTACAGTGCAAT	32.21	32.8571	32	67
NC_000913.2_956	57	TTTGCTGCCCCTGAAGCAACAAACGGGACCGAGGCAACGACGGGTACTACTGGCACCACAACGACCACTA		57.1429	56	30	9_6_1_1		YDL068W	100	TGCTTGTGGTATATAGCAGTTTAGTTAGTTCTTTAGTCGGTATGCGTTCCTTTCCTTTATATCCGTCAGG	34.19	40	52	33	6_9_1_1		PF11_0519	771	AGTAAAATTAAGTATCACTATTCTAAACAAAGTGCAGATGTTTTAGCAGCTATTACGGAAGGTAAAACAG		31.4286	30	75
NC_000913.2_957	328	TGAAGGGAAAGCTGCACGTAATCAGCAAGCGATATACGCAGCGAATTGAGCGGTATAACCTGAATCTGAG	131.3	47.1429	91	31	9_9_1_1		YDL067C	106	TCCACATGGATAAGATTAACAAGAGAGAGAAGTTCTACGCAGAGCTAGCTGAGAGGAAAAAGCAAGAGAA	32.21	41.4286	63	31	6_9_1_1		PF11_0520	571	CTGTCAAAATAGTAACAAATACATTAATTGAATCAGGAGGTGAGATACCTATAATGGATTGGGAAAAACT	52.03	31.4286	31	75
NC_000913.2_958	32	CTTTGATCGCAAAAGCGGCAAAGGATTCATTATCCCCTCCGACGGTCGTAAAGAAGTTCAGGTCCATATT	30.23	45.7143	80	31	9_9_1_1		YDL066W	416	TTGGGAAAAACCAATCATTATTGGAAGACACGCCCACGGTGATCAATATAAAGCTACGGACACACTGATC		42.8571	62	31	9_6_2_1		PF11_0521	3976	GAAAAGATGGCTATGATAAGATGTTTAAGATAGAAAACGGATGGAAAAGTGGGACAGACATAAATAAAAA	32.21	31.4286	32	52
NC_000913.2_959	92	CGTCCATTTCACCGCCATCCAGAGCAATGAATTCCGCACGCTGAACGAAAATCAGAAAGTTGAATTTTCT	28.25	44.2857	80	31	9_9_1_1		YDL065C	169	AAAGTAAGGACAGTGATGGCGTACAGGTAGCTAATGAATCTGAAGAGGACCCAGAATTGAAAGAAATGAT		40	56	32	9_9_1_1		PF11_0522	13	ATAGAGATATGTGCGAAAAGTTGAAAAATGATAATGAGCGGTTAGCCAAATTAAAAGAAGAGTGGGAAAA	139.3	32.8571	35	49
NC_000913.2_960	102	CTGTTGATTATTGAATCTTTCGGGGAGATGGCTTATAACATTTCTTACCTGACCAGGGTACCGGGAACCA	28.25	44.2857	64	30	6_9_1_1		YDL064W	159	GCGGGTGGTGTGTACCCAATTACAGTCGAATATCCAAATGAATATCCTTCAAAACCTCCAAAGGTTAAAT	30.23	40	70	30	9_9_1_1		PF11_0523	70	CCAAACAATCACATAGTGATCCTATAATGAACCAACTAAATCTATTTCATAAATGGCTAGATAGACATAG	139.3	31.4286	31	80
NC_000913.2_961	340	TCAAAAAGGCCTTTTGCTCATGGTTATGCCCGGTTGGTACGCTTTCTGAATTAATCGGCGATCTCGGTAA	28.25	45.7143	68	30	9_9_1_1		YDL063C	705	CATGTTTCCAACAATGAACTTCTATCACAGTTCTTAAATGGGCTATCTCCGGCTTTACATCCACAAGCTA	30.23	40	61	31	6_9_1_1		PF11_0524	98	GATGGTTGAATTAAAGAATGGAGAAACATACAGTGGTTTTTTAGTTTTCTGTGATCGATTTATGAATTTG		30	31	88
NC_000913.2_962	823	TGTATCAGCAGGACAGTGAAATCAGCAATCACCTACAAACTCTCGCACAAAATAACATCGCCCAGTTCGC	28.25	45.7143	53	32	6_9_1_1		YDL062W	202	TGTCATTTGACCCAGCTTTGCGTAGTGGATTTAATCGAGACGAAGATGCTCTTGATCTTTTCTTTGATCT		40	76	33	9_9_1_1		PF11_0525	183	GAAGATGATGATAAAGAAGGAGAAGACGATGTAAATTATAAAAAATGTGTAGATGATGAAGAGGTTTGTG	36.18	31.4286	36	44
NC_000913.2_963	5	CGTACTGCTATTTTTACTTCTTTCCCTTTTCATGTTGCCGGCATTTTCGGCTGATAACCTGTTGCGCTGG	28.25	45.7143	64	32	6_9_1_1		YDL061C	37	GATTCGGTAAAGGTTCCCGTCAATGTCGTGTCTGCTCCTCCCACACTGGTTTGGTCAGAAAGTACGACTT	75.82	50	79	30	9_6_1_1		PF11_0526	760	AAGAAATTTTAAATGATATACAAACCTTAACGTATAATCCGGTCATAGACATAAAACAAGGTCGACTTGG	36.18	31.4286	31	91
NC_000913.2_964	139	TAGATTTAATTCTGCTGGATATCAACTTACCCGATGAAAATGGCCTGATGTTAACCCGCGCCCTGCGAGA	30.23	45.7143	69	30	6_9_1_1		YDL060W	1550	GGACCCATCATCACCAGCGGAATGGAAACGTCTATTAAGGATTGGCAATTACAAAAACACTAAAAACAGA		40	56	32	9_9_1_1		PF11_0527	2915	GTTACCATTATGTACTTGGAAAACTGGATTAAGTGAAGCACAAACAAGAAAAAGCGTCTTATTTTGTATA	32.21	31.4286	31	71
NC_000913.2_965	298	TCTACCAGACCTTTATTGCTCACTCCATTGATACACCTGAAAAATTCGAAGCCAAACGCGCGGAACTTGC	32.21	45.7143	51	32	6_9_1_1		YDL059C	474	GAATGTTATAACAGGTCGAAAAAAGAGGCTGTAGGCGATGCGTTAAAGAAGGCGTTATTGAGCTTTGAAA	32.21	40	57	34	6_9_1_1		PF11_0528	3412	ATAAAACAGAATTAGAAAGTGAAAATATAAATGCCCTACCCCAAAAAAGTACAGATCATATGCTATCGTC	34.19	31.4286	32	52
NC_000913.2_966	1378	AACCGGGGAAAGTGATCAACTGGAACGGTAAATCGGTAAAACTGCCGCCGCTGAAAATGTGTATTTTTGC	30.23	45.7143	59	30	6_9_1_1		YDL058W	4713	AGTAAACTGAGGATCGAAGCAAAATCTGGCTCTGAACTAGAAACCGTAAAACAAGAGCTAAATAACGCAC		40	55	31	9_9_1_1		PF11_0529	554	TATAACTGAGGCTACGAATGCTGGTGTGAAAACTGTTGTCTCTGAAATTAATAAATTGCTTGCTAAATTT	34.19	32.8571	33	73
NC_000913.2_967	288	TACAAACAGGACGAGCAAGAGATTAAACGCTTGTTAGTTGAGGCAGGGATGGAAACCAGCGGCAATTTCA	28.25	45.7143	77	31	6_9_1_1		YDL057W	0	ATGGAAAAAAAACATGTCACTGTGCAAATACAAAGTGCTCCCCCCTCCTATATCAAATTGGAAGCAAATG	30.23	38.5714	66	31	9_9_1_1		PF11_0007	144	TTGAAAGACGCAACATATTCAAAAAAACCAGATAATCAAGAAAAACCTTCTGATCCATGCGAACTTAAAC	36.18	32.8571	33	63
NC_000913.2_968	2	GGCTAATGTTACGGTGACTTTTACTATTACCGAATTTTGCCTGCATACCGGCATCTCTGAAGAGGAGTTG	30.23	44.2857	64	29	6_9_1_1		YDL056W	118	TAAAGGCCGCCAATTTTGCCAAGGCTAAAAGAACAAGGATTCTAGAGAAGGAAGTACTTAAGGAAACTCA	30.23	40	58	32	9_9_1_1		PF11_0008	2119	CTAAACTTAAAGATAAATGTGCTATGTGTAAAAACCAACATAAAGCAACCAAAGGTAAAGAATGTTGTGG	32.21	31.4286	36	56
NC_000913.2_969	160	AAGTGTTAAGTGATGAACAACGTCGCGCTGAGTATGATCAGATGTGGCAACATCGCAACGATCCGCAATT		45.7143	87	34	9_9_1_1		YDL055C	232	CTGTAGAAACTGAACCATTAGGTACTGCAGGTCCATTGAAATTGGCTGAAGATGTTTTGAAGAAGGACAA	30.23	40	65	30	6_9_2_1		PF11_0009	791	AAAATATTCTACAGAAATAGCAGAAGTTACAAATGCTGTTGCGGATGCTAAAGCAGGTGTATTGACAAAA	67.89	34.2857	32	83
NC_000913.2_970	802	CGTTATTTGGCGTTGATCTACAATCTGACAACCAAATTCAGGGGCAGAGTAGTCTTATGTCATGGAGCTT		42.8571	76	29	9_9_1_1		YDL054C	43	GCTTACTCTTACCCCATGTTTTGTCTCTTCAGTCATCACATCGTGTTGCATACATCTTTTCGCTATTATC	30.23	40	54	32	6_9_1_1		PF11_0010	682	TAGGGGCTGCTGCTCAATCTCAAGTTTTTTGTAAAGGCCTACTACCTGAAAGCACTTCTAGAATAATACA		40	30	86
NC_000913.2_971	1160	ATTAAGCGGTTGCCCGATAGACGCTGATGGTTTCTGCCCGATGGATAAGTTTGATAGCGTGTTGAATGAA	28.25	45.7143	66	30	9_9_1_1		YDL053C	466	CCACTGACTGGGGTACTGTATCAAGCAGTAAAAATAAGAATAAAAAATACGGCTGTTTGTCCGATATTGC	32.21	38.5714	55	29	6_9_1_1		PF11_0011	225	GAAGAATACGAAAAGCGTATGAATGTTAAACGCCAAAAATGTAAAGAACAATGTGATAAAGAAGTACAAA	67.89	30	33	52
NC_000913.2_972	89	AGTCGCCGGGTACGACGAAAAAATGGCGGAAAAGATTTGGGAAGAAGGTAGTGATGAAGTGTTAGTCAAA	32.21	44.2857	43	32	6_9_2_1		YDL052C	811	AAGTGAACAAGAAAATCAAGAATGAGCCTGTGCCTTCTGTCAGCATTAGCAACGATGTCAATACCCATAA	32.21	40	59	32	6_9_1_1		PF11_0012	183	TTTTTGGATAAGGATAGATCTGTATGTGCAGGAAATAAATACCGTACATTGTATAAACCAATGCATGATA	139.3	31.4286	30	80
NC_000913.2_973	5	TAAAGTTCTGGTGCTTTATTATTCCATGTACGGACATATTGAAACGATGGCACGCGCAGTCGCTGAGGGT	28.25	45.7143	83	30	9_9_1_1		YDL051W	668	CTCGAAGTCCAAAAACTTCAGCGGTAGATCAAGATCCTTTAACGGCCATAAGAAGAAAAACTTGCCTAAA	30.23	40	74	32	9_9_1_1		PF11_0013	198	GACGTTACAGAAAAGGAAATCACTGAAAGAACAAAATCAAAGAAATATAGAAAAGGAACATATGATGCAG	99.61	31.4286	33	42
NC_000913.2_974	91	AAAATATGGCAGCCGCCATACGCCGCGTTAATTCTATGCAATATGATGTCTATACCCAGACGGAGGTCAG		47.1429	74	29	9_6_1_1		YDL050C	128	TTTAGGCAAGTTTTTCTTCTTATGGCCGTTAAAGGATCTTGATCTACCGCTGAAGTTTTTGGACTTCGAG	30.23	40	74	32	9_9_1_1		PF11_0014	493	GTGTAGTTGTGGGTTTAATTGAAGCATCTTCTATATCTTATCCTCTATGTATTTTTCCAGTTTTTATGTT	44.1	30	34	59
NC_000913.2_975	670	ATTTTACTCTCGTCAGCCATGCTGCCTGGTTCGGTCTGCCACATTTTTCCACTCCTGCTTTTAATGGTCA	30.23	47.1429	51	30	9_9_1_1		YDL049C	167	AAAGGATTTTGTCAGATACACGTTTACTCTGTGTTCGGGTACCAATGCCATGATAGAAGCAATGGCTACT		41.4286	71	28	9_9_1_1		PF11_0015	75	AAAGAACAAAATAATCCTTTTATAAAACAGGCACAATATGCTTCCTCATCTAATTATATATTGAATGATA	99.61	24.2857	32	88
NC_000913.2_976	153	TGCCTGAATCGTGGGGCGTCCGTCTGGCCGGCATTCAATGAAAATCGAACGCTGTGTGTAAATACACTTA	28.25	50	77	31	9_6_1_1		YDL048C	1081	ACGACTCAAACGATAAACTCGCTGCCTCATCCTCTTCCGAAGAAACAAAACTACTGAAGAAAAACCAATT	30.23	40	51	33	6_9_1_1		PF11_0016	96	GGTAAGATTATGAAAGAAATGATGGAAGGACAAAATATAAGAGAATTAGATGAATTATTAAAAGATAGAT	73.84	24.2857	34	58
NC_000913.2_977	472	TTTTTACGGGCAGCACGCTGAAGAGCAATCTGCTGATTAATATCGGCTATGGCGATAGCAGCAAGCTTTA	30.23	45.7143	91	31	9_9_1_1		YDL047W	48	CAGGCGCTAACTGAAAACGAGATGAAACAACTGTGTGAAATGGTGAAAGAACTTTTGATGGAGGAAAGTA	32.21	40	54	31	6_9_1_1		PF11_0020	635	TGTTCAACAACTATATTTTGAGAAATGTATACTTCCTTCTTCAGGGAGTCTGCGCTTCCCTTTCGCTGAC	46.09	41.4286	29	68
NC_000913.2_978	522	AAAAATAATTTACTGCGTCGACTTAACGCCCTCAAACGCGCTGACTTTAGTCACCATGCGGATCGCATCC	28.25	47.1429	81	30	9_9_1_1		YDL046W	98	AAACACCAAACCAATTAACGGCGAATCTCCACTTTACCAATGTGACATTCTAGACAAGCAACTTGTGGAA		40	80	31	9_9_1_1		PF11_0021	841	GGGAAACATTTTTTTCGAGTCCTTTAGGAATTTCTCTTCTTGTAACAGTATGCATAATCATTATACTATC	32.21	31.4286	31	64
NC_000913.2_979	215	TGTGACCTTCAACAGCATCTTTATTACCGACTGGAAAAATTACGCCGCGATTAACGAAATCTACGCCGAG	30.23	44.2857	61	30	6_9_1_1		YDL045W-A	126	TCATATGGTCATATGAGCCCTAAATGTGCTGGCTTAGTAACGGAATTGAAAAGTTGCACTAGTGAAAGTG		40	69	31	9_9_1_1		PF11_0022	328	AAATTGAAAAGGAATTGAAACAAGAGTTAACCACATTAGAAACAAACATAGGCACGAATGATATACCTAC	139.3	31.4286	32	43
NC_000913.2_980	196	TGATCATCTGGTTTCAAAATGGCTGGGATGAACAGTATGTCGAGGCTGGCGGACCCGGCTCACCGAATTT	30.23	51.4286	70	31	9_6_1_1		YDL045C	792	TCCGCTATAAACACGTCACCTATTTCCGTGGTGGATAAGGAAAGATTCAGCAAATACCATGACAATTACT	30.23	40	64	29	9_9_1_1		PF11_0023	665	AATATTATTAAGCATTATAATTGTTATTTGTCTTCTTGTGTGGTTGTGGCCATCAAGAGGGAAATTGATG	139.3	31.4286	31	80
NC_000913.2_981	17	CCGTCTGACTTTCACTTTACGAGACGAAGAGAGGTTGATGATGAAAATTGGCGTATTCGTACCTATTGGC	28.25	44.2857	62	30	9_9_1_1		YDL044C	1176	CAGCTCAGTGCAGATGAGGAAGTTTCGTCCAGCGCAAATAAAATAGTGAATGTAGGTGTTTTATGGAATA	30.23	40	59	31	6_9_1_1		PF11_0024	575	AGCCTGTCCACCTATAGGAACTGTCACTCTTCCTTATATTACTAACAGAATAAATTTTTTGAATAGATAT	139.3	31.4286	29	72
NC_000913.2_982	565	GCGATGAGGTATTTTTCAATCAAACGGTTGAAAACGTGCAGCGGATTATTATTGAGGGGATTCGACCACG		44.2857	77	30	9_9_1_1		YDL043C	291	GGTATCAGTATAGAGAAAAGTTCTCTAGGGAGAGAAGGCCAAACAACTCATGATTTCCGACAACAACAAA		40	69	32	9_9_1_1		PF11_0025	519	GCATGTATGTTTGCTATTTGTAATGCTCCTCAATATATATATGTTCCTGCATCTTTTCTTTTAATTTTTA	107.5	27.1429	35	70
NC_000913.2_983	1348	TTGAAGGTTATCCGGTTTATACCCGCAAGGTGTATACCGACGTTTCTTATCTCGCCTGTGCGAAAAAGCT	28.25	45.7143	82	29	9_9_1_1		YDL042C	350	TAAAAACCCATCAAATGGTATTTTCTATGGTCCCTCCTTCACTAAACGAGAGTCTCTCAATGCTCGAATG	30.23	40	58	31	6_9_1_1		PF11_0026	147	GGTATGATTATGAAAGAAATGATGGAAGGGCAAAATATAAGAGAAGAGGAAGTAGCTGAATTATTAAAAG	139.3	31.4286	36	36
NC_000913.2_984	1343	CTGGCTGGGACTGTACGAAATTATTCCGGGCTTTATCTTCGGCAGTATTGGGATTGTAGTGTTTAGTTTG	30.23	44.2857	66	31	9_9_1_1		YDL041W	156	GTTGTGTTGGTTTCCCTCAAGGAATCCGGCTGTGCTACTTTTATCTTCTTATGTGAAGGTTCATCATTAT	30.23	40	65	29	9_9_1_1		PF11_0033	1063	CAGGTACTATGTACTTTTCTCCAGACTACTCTCTACGACTCATGCAGCTACCAGATACTGTGTACTCTTC	115.5	44.2857	33	81
NC_000913.2_985	600	GAAGATGATTACGAGCAAAAAGCCGCCGACCCAAAATTCACTGGTTTCCACCGTCTGGAAAAAGCATTGT	30.23	45.7143	70	31	9_9_1_1		YDL040C	1900	CAGATGAAATCCAAAATAATGGCCAAAATAGTAGCAGCCAAAAGAAAAAAGCTAAGAAGGAAGCAGCCGC	36.18	40	38	34	6_9_2_1		PF11_0034	1172	ATGGGTATATGAAAATGTTGCCAGAGCGTTTATTGGAAAAGAAGGAAAAGTAATGAGTATGGATGAAAAA	131.3	32.8571	33	40
NC_000913.2_986	1118	CGATCTGGAAAAAGGCTTCCTGACAGTACAAAAAAGGCTCAATGGCGAAGCGCTGGAGGAATACGTTAAA	30.23	45.7143	67	30	9_9_1_1		YDL039C	164	AAATTCCTTCACGACCACCACTACTAACGCATTTATCACATCAAAGCATTCCATTGCTGCTGTATCAACA		40	72	32	9_9_1_1		PF11_0035	49	CGACACCTTTAGTTAAATATGAAGAAATACAAAACCAAGATAGAGAAAAAGATGATCAAAACGAACGTCA	36.18	31.4286	33	61
NC_000913.2_987	49	CTCGCGGAGTTTTCTCCTCCGGTAGTCATCTCGTCACTTTGCATTTTCAACCTCATCCTTTCTTTTCATG	28.25	45.7143	38	33	6_9_2_1		YDL038C	973	AACCAACCAGTTTTATTGTCAGTTCAACCTCAGTTTATTCAACCAGACCAAGTGGTCCAACTACTTCAAC		40	74	34	9_9_1_1		PF11_0036	1774	TAGAAGATCAGGACAATGTACTTATTAAAAAATCAAATGAACGGCTAGAACATGCAGATATGTTAATAGC	36.18	31.4286	30	92
NC_000913.2_988	314	CTATCAGCAACTACAAAAAAGCCACAGGATGAGCGTACACTTCACCAGCCAGGGGCAAATAAAAATGGTT	28.25	44.2857	63	31	6_9_1_1		YDL037C	773	CTCTTCCACTACATCCATTGATTTTACTACTTCCGTTGACTCACATACTTCATCAAGCGTAGCCGATATT	30.23	40	64	31	9_9_1_1		PF11_0037	712	AATATAAACCAAAAAGAAAGCCAAGTGAAATAAATAGCGATATAGCTGAAAGAAAAGAAGAAAGAGAGGC	36.18	31.4286	35	42
NC_000913.2_989	93	AGGTTCGTTTTCTTCTGGCCGTTTTTTATGTCCATTATGTGGATTGTTGGCGGCGTCTATTTCTGGGTCT	28.25	44.2857	38	34	6_9_2_1		YDL036C	1292	TGCCTATCTATACGAATCAACTGAGACTGAAGAAGGAACCGAAAAGAAAAAGTGGTGCTACAAAACAGAG	32.21	40	50	31	6_9_1_1		PF11_0038	316	CCGTTTATGAAGAATTATCAGAATATATTGATTCGGATGAAGAAGAAAATGAAAATGATGATGCACCACT	40.14	31.4286	33	74
NC_000913.2_990	696	ATGACGGAATACCTGCGTACAAAGGTTGAGGTAAATCCACACGTTTTTGTTTGGCCTTATGGCGAAGCGA		45.7143	65	30	9_9_1_1		YDL035C	1781	CACCAACGTACAACAGCATTTCCAAGCCCAAACCTACAAACAAATGAAAAAACGTAGGGCACAAATTCAA	30.23	40	54	34	9_9_1_1		PF11_0039	22	ATTTCGTTTTTTTCATATTTGCCTTGAATTTTATTGCCCCTAATAATGAACATAACGGATATGTTGAAGC	36.18	30	32	103
NC_000913.2_991	350	GCTTACACTGTGGCAAAAGGCGCTCTCTCTGGAGCCGCAAAATAAGGATTATCAACGGGGACAAATTTTA	28.25	45.7143	62	30	9_9_1_1		YDL034W	260	TCCCTCAGTTATCATTTTGAGTTGGAGAGTTTGCTTTATTCGTCACACTTCGGATCACTTGTTTGTCGTT	30.23	40	67	34	6_9_1_1		PF11_0040	54	ATTGCCCCAAACTACTTTAACGGATATGTAGAAGCAAAGAAAGCTTTAACACCAGCTGAAAAGAAAAAGA	34.19	35.7143	31	60
NC_000913.2_992	1287	TACGAGGCGAAAGAGACCGGGCGTAATAAGGTGGTTGTGAGGGATGTGGTGAATTTTTGTGAGTCACCAT	28.25	48.5714	50	29	9_6_2_1		YDL033C	544	GCTATTACCTTTCACAAATCAACTCCACTGTTTTGTCATCTTTGTTGCTACCCATTGGCCATCTAACGAA	32.21	40	67	32	6_9_1_1		PF11_0041	423	ACAAATAAATGGATACAATGGGCAAGTGAAGATGTTGAAGTTTTTGTAAATGCATTAAAACAGGAATGGT	34.19	31.4286	33	69
NC_000913.2_993	634	ATAATCTGCGTGGAAGTATGAGCGCAAAAGGTTGCTGCTACGATAATGCCTGCGTGGAAAGCTTCTTTCA	139.3	45.7143	75	32	9_9_1_1		YDL032W	172	GTACGGTGAAGCACTCCTCCGTCCTATTAAATTTAAATATCTTGCCAGCATTGTTATCTGACTTGAATCG	32.21	40	82	29	6_9_1_1		PF11_0042	203	ATGTGCTAGACGTCGAGCACTACTATATTTCGTTGAAGCTGATTCTGGATATTTTTCTAATGAAGAAGAA		35.7143	31	72
NC_000913.2_994	11	GACAAAAACAGTATCAACCAGTAAAAAACCCCGTAAACAGCATTCGCCTGAATTTCGCAGTGAAGCCCTG	139.3	44.2857	62	31	9_9_1_1		YDL031W	966	CCTAATTCATTGGTTGATTTTGTTAAGGCTGGTTTGGTTAATCCAGTTTTGGTTCGTTTGGACGCGGAAA		40	49	31	9_9_1_1		PF11_0043	125	TAAAAATTCTAACAATACTGTTTTGCCATACTTACCAATGCTTTTCGAAAGGGCTTTAAAGGGAAAAGAT		31.4286	31	100
NC_000913.2_995	127	CGGTGAAATGGACTGAATCTCTCGATACATTTCTGAATATGCCAACCCCGGTAGCTTTCCTTGAAATAAG		42.8571	80	29	9_9_1_1		YDL030W	284	AATCAATCGTCCAGAAGAGACACAGGAGGATGACAAGGATTTGCCTAATTTCGAAAGAAAACTACAACAG	30.23	40	56	31	9_9_1_1		PF11_0044	1943	AAAAACAGCTTTCAAAGAAATTCCAACACCAAATAGAAAACTAGAAGCATGGAGGCAACAAGTAAATTTA		31.4286	33	64
NC_000913.2_996	346	TTCTACCCTCGTTATATGCGCTGTTCCTGATTTCGTTACTTGGGCCGTTGGTCATCTTTCTGCTGTTTCG	28.25	47.1429	38	31	8_6_2_1		YDL029W	512	TGTCGTTTTGAGCCACTTAACAAGAAGATTAGATGTTGCGGGTAGAGACGTTACTAGGCATTTGATTGAT		40	64	31	9_9_1_1		PF11_0045	489	TGTGAAGCACAATTTCCAAACTTACAGATTAAAGATATTCCTCAAACAGAACAGGATTCTATTTCTCCAA		32.8571	33	74
NC_000913.2_997	199	TTGATTCTATTTTGAGCAAGCTACAGGCACACCCTGAAATGCTGAACCCTTCTGTTCCACTTTTTCGCCT		44.2857	72	30	9_9_1_1		YDL028C	1838	TATGAATTACACACAAAATAGTGAGAACCAACATGAGGGAAACAAGTGGAAAGTGGGGAGACCATCTGAT		40	38	32	9_9_2_1		PF11_0046	82	CCAATGTGGAAAATGGTGTATATCAAATAGATAGTAGAGGGAGACCCATAAAAATTGTTGATGTAAATTA		31.4286	33	77
NC_000913.2_998	377	GCATATAATAAGCCATCCCGGAAATCCCAAATATGAAATAGATGTGAAAGCCGTTGCTGAAGCAGCCGCG	30.23	45.7143	54	31	6_9_2_1		YDL027C	263	GACATCCAGGTTGGTTGGTAAAAGAGCCTTCCATTCGTCACGACGTGCAGAAATAAAGTTTATATTTTCT		40	71	30	9_9_1_1		PF11_0047	410	ATTTTTATCTAGAAGAAGTGTTTTGTCTTGTTATGGATGTGCTAGAACATCAGGATTAGTATTACACGTA	32.21	31.4286	32	81
NC_000913.2_999	6	GAGTTTTCTATCCTCTGTCGTGTGCTGGGTTCGCTCTATTACCGCCAACCACAAGATCCTTTACTGGTGC		50	74	29	9_6_1_1		YDL026W	104	TGGCAAGTACATATTGAAACCCTTTCCATTATTGAGACTATTGAGCGTAACGCTGTTCATAAGCTCCCTT	30.23	40	80	29	9_9_1_1		PF11_0048	509	TTTCCCTCATATTCTTTTACAAACCTATCCATATTATGCTACATTAAAAACTCCACCCTATTGTTCTTCT	32.21	31.4286	34	66
NC_000913.2_1000	258	ATTGTCGCGTTTCTGATGTGTATTCAGGCCAAACAGCTGCTGCTTTCATTTGTTCCGGGGACGTTTATAG	30.23	45.7143	64	30	9_9_1_1		YDL025C	307	TTTCTCCTACTTCAGCTAAAAAAGCTCCTATTGACTACTCTCCTTCACGGCCCTTACCTAACAATCATAA		40	50	32	9_9_1_1		PF11_0049	3439	CATTAGCTACATGCAAAGAACCATTACGTATATCACTAACACAACATTTAAGACAATTATTACAACCAAC	34.19	31.4286	34	57
NC_000913.2_1001	578	TAAGACGATACTTTCCTATGAAGTTCAGGCCGGGGTTTTCCGCTTTATTGACTACCAGCGCTTGCTTGAA	28.25	45.7143	68	30	9_9_1_1		YDL025W-A	4	TTATGATTCTTTGGTTTTTCAACCAAATCGCCAGATGTAGGGTCAACTTCACAGGAGGGGACGGATACAA	34.19	42.8571	73	29	6_9_1_1		PF11_0050	60	GAAATACCCAAATATTTTGAAGAAATTTTGTCAGAATTTATTGCAACATTGATACAACACAAGCCAGAAA	34.19	28.5714	34	104
NC_000913.2_1002	180	GGTATTGAAACACCCTCAGCGTTAGATAACTTTACTCAGGCCATCCAGTCACAAATTTTAGGTGGGCTAC	28.25	44.2857	72	29	6_9_1_1		YDL024C	7	AGCCCGTTATTTTTGCCATTTGTTTAGGTGTTCTATTATCTAAGGCACTCTCCATCCCACTCAGAAGTTT	30.23	40	53	32	6_9_1_1		PF11_0051	1724	AGTTGATATTGTTTTGTTTCCTCACAATTTGAAGTTTGGTGTTTTAGGTATTATTCATCCGAAGGTTTTG	32.21	31.4286	31	60
NC_000913.2_1003	148	AATGGGAAAGTGACTATACGGGTAACTTAACGATTAATGAAAGGCCCAGTGCACGATGGGGAAGCTGGAT		45.7143	75	33	9_9_1_1		YDL022C-A	72	AGGGGGGAGAGCGGTGATGTGTTATCTTGCGCCTGTAGGCTTTACCTCTATATAATGCCTCTTTTTTTTA	30.23	44.2857	64	31	9_6_1_1		PF11_0052	821	ACAAATGGTTAATACGCATGATAATATAATGATGTCTGGACGTGAAATCGAAATAGCACGAAATAGATAT	34.19	31.4286	31	76
NC_000913.2_1004	580	TTTTCAAGAAGATAGCCGTAAAAAACCGGACACAAGCGGTTTCCTGGGCAAACGATAACCTCAGGCGATA	28.25	45.7143	71	31	9_9_1_1		YDL023C	195	CTCTTTCTACCAGCATTCAAGTGGCCGGAAGTTAAGTTTAATCTATCAGCAGCAGCAGACATCTTTATAT	30.23	40	76	32	6_9_1_1		PF11_0053	794	TACAGAAAAATTAGCAGGACAAAGATTAAAAATGAATGCACAAATGAAAAGTAGTAAAAAAGGACGCTGT	34.19	30	33	43
NC_000913.2_1005	376	TTACACAGTATGGTACTCAAAAAACGGCAATTGTAGTGCAGAGACAGTCGCAAATGGCTATTCGCGTGAC		44.2857	75	31	9_9_1_1		YDL022W	1084	TATTTGAAGCCGTATACCAAATCGTTTACAACAACTACCCAATGAAGAACCTGCCGGACATGATTGAAGA	32.21	40	57	32	6_9_1_1		PF11_0054	2380	TAATATGTGATTCCAGTGAAAATGTAAAAAACAGCCAAATGGGTCCTCAGATTGATATAGAGAATTTAGA	32.21	31.4286	32	63
NC_000913.2_1006	302	TACTCTTGATCAGTGGAACGGCAAAAATTCTGAAATGACGGTTAAACAGTTCGGTGGTGGCAACGGTGCT	30.23	45.7143	67	30	6_9_1_1		YDL021W	174	AATTTGAGATTACCCCAGATTGGTTACACCTCACGTTTAATTAGGACCCAACAGACCATAGAAACGATGT		40	80	33	9_9_1_1		PF11_0055	1067	TCCATCAGTTGTTGTTTTTAACCCATACAAAAGAATCAGATATGCAAAATTAAATGAAGACTTAACGGCA	34.19	31.4286	31	77
NC_000913.2_1007	55	CCCAGCAAGGGGATGTGTATACCATTATTCCTGAAGTCACTCTTACTCAATCTTGTCTGTGCAGAGTACA		44.2857	80	30	9_9_1_1		YDL020C	371	TGCTAGCGAAACCCCATTGCAGAAGACCGTCAATCTAAAGAATATAATGAAAGTATCAGACCCGTATGTA	34.19	40	51	31	6_9_1_1		PF11_0056	1788	AAAGTCAAAATAAAATATGCGAATTTGTCAATGCTAAATCATAAAGGTCGTGTTACCTCAATGGAATGGT	32.21	31.4286	32	56
NC_000913.2_1008	31	TCGGCAGTTTGTTTTTTCCTTTTATTGCCATTGCTGGAAGCACCGTGCAAGGGGGCGTGATCCATTTTTA	30.23	45.7143	59	31	6_9_1_1		YDL019C	2473	CACTGAAAAACTTCAAAGCGGAGGACAAAGAGAGCCAAGTAAAGGAGAAAACTAAAGAGATAGCATCTTC	32.21	40	38	33	6_9_1_1		PF11_0057	506	CTGGGGAATTATTAAGGGTACACATAATGATTATTATATTCTAGAGGGAGAGGTTAAAAAGGATATAACT	34.19	31.4286	34	86
NC_000913.2_1009	19	TTGTGCAGGGTGATATTACCAAACTGGCCGTTGATGTGATTGTGAATGCGGCTAATCCGTCATTAATGGG	28.25	45.7143	71	31	9_9_1_1		YDL018C	447	GACAGTGTGGAAAATTCTATAGACACCATAGAAAGGCAGCTCCACGTTTTGGAACGTAATATACAGTACT		40	67	29	9_9_1_1		PF11_0058	342	CGCTTGGTTATTTTCCAGCCTTTTGAAAATGAAATTATAGAGGGATTTGTTAAAAGTTCAGATTCTAATG	32.21	31.4286	31	88
NC_000913.2_1010	268	TTTTACGCTTGCTTGACAGTCATCCACGCATTGAAGTCCGGCTTTTTAATCCTTTCTCGTTTCGCTTGCT	28.25	44.2857	59	33	6_9_1_1		YDL017W	778	ATCTGACAAAGGGTTATCCTAAAAATGAAACGCGTAGAATTAAAAGGGCTAATAGAGCAGGGACTCGTGG		41.4286	56	29	9_6_1_1		PF11_0059	859	TTTCACAGAAATTGTCCAAATGTATTGGAAGGGCTCAGGTTTCTTTGTTCTTTACAACCATTGGTTTTTT		34.2857	31	77
NC_000913.2_1011	649	CGCTGTTTTATTTGCCGTTCTTTATCCTCGGCGCACTGGCTTTCATTTTCCCTCATCTTAAAGCCTTGTT	32.21	44.2857	44	30	6_9_2_1		YDL016C	138	TGCTATTCAGATATTAGGAGAACATCCTTATCGAGCAAATCTGCCTCGCTTGAGCTGACAACGTCATCTT		42.8571	81	30	9_6_2_1		PF11_0060	4409	TAAAAATAGAGAACAAAATAGGGAACACAATAGGGAACACAATAGGGAACAAAATAGAGATTCAAACAAC	36.18	31.4286	37	26
NC_000913.2_1012	1412	GCGTCTGGTGATGCGTGTGAAAGTGAAAGATGCCAAGAAAACCACTGAAATGCGTGCTGCGCTGGTGAAT	30.23	50	41	33	9_6_2_1		YDL015C	268	GTGAGTATTTGGGTCCAGTCTTGGTTCACTCCCTTTTTTATTATCTATCTACCATTCCCACAGTTGTTGA	32.21	40	49	31	6_9_1_1		PF11_0061	24	AAAGGTTTGGGAAAAGGAGGAGCTAAGAGACACAGAAAAATTTTAAGAGATAACATTCAAGGTATTACAA	32.21	32.8571	33	58
NC_000913.2_1013	1385	GGTCTGGATTGCTTACGATCTCCCGGGTTCTTATGAAGAATTGCCGCCTAACTTGCTTGATGAGCTAAAA		45.7143	79	29	9_9_1_1		YDL014W	501	AAGAAAGTTTTATATTTAGGTGCTGCTTCCGGTACTTCTGTTTCTCACGTTTCAGATGTTGTTGGTCCAG	34.19	40	49	30	6_9_1_1		PF11_0062	189	GAAAAAATTGCAACTGAAGCTTCAAGATTATGCAAATATACAAGAAGAGATACCTTATCATCACGTGAAA	34.19	31.4286	31	82
NC_000913.2_1014	135	TGGCGTTATGTCACGATCCTTGATCTGCCATTCTCTCTGGTTTTTGATACTTTACTGCTGCCGATCGACA	30.23	45.7143	65	31	6_9_1_1		YDL013W	429	GATAATGGTAATAACAATGAAAGTGATGATGGCCTGACAATAGTTGAAGAGAGAACAACACGACCCAGAG	32.21	40	56	33	6_9_1_1		PF11_0063	651	TTACATATATATAGTATTGATGGGGACCTCTTACATGTCTATAAATATGCTGAAGATTTGGGAGGTAATA	36.18	31.4286	31	101
NC_000913.2_1015	237	TATGATGAGATAGAGATACGCCAGGAGTGGCAGGAAGAGAATACATTACATGAATGGGACGAGGGGGAAT	28.25	45.7143	54	34	9_9_1_1		YDL012C	170	ATACTATCAGCAACAGCAGCCCCAATATTACCAACAACACCCACAGCAGCCCATTTATGTCCAACAACAA	32.21	44.2857	42	34	9_9_1_1		PF11_0064	642	GCTCTATGCGAAAATCGAAATAAGAACTATCTCCCAAAAAAGATGCTATGTTTTCCTTCATCAAATAAAA	34.19	31.4286	33	73
NC_000913.2_1016	10	CTACGTCGTCGTCGAATACCCCAGGTATCGAACTGATTTTTCGCCTTTCATACTTGCAAAAGCGGAGAAT	30.23	45.7143	76	29	9_9_2_1		YDL011C	15	TCATCAACCGATGCTATGGGCTGTTGGAGTCCCACCTTCTGTTTTATTTCATTAATTTCTTCGTCTACTT	36.18	40	58	30	6_9_1_1		PF11_0065	370	ATGACATTAAGGGAAGGTTTGTACCACATAGAATAACAAATGAGGAGAGTAAATATAAATTATGCAAGGT	34.19	31.4286	32	69
NC_000913.2_1017	131	TGGCGTTACCGGTCACTCCGCCCTGAATATGTGGTCCGGTATTGTCTTCAGCATTACATTTTTATTTTCG		45.7143	70	31	9_9_1_1		YDL010W	366	CTAGACTTGTCTCCGATTATAATATTTAGTAAAAGCACCTGTTCATATAGCAAGGGCATGAAGGAACTGC		38.5714	76	29	9_9_1_1		PF11_0066	51	GTTGAGAAAGAACTTTATGAATGCTTTTCATTATTCGATACAAACAAATGTGGTTACATAGATATTCGAG	34.19	30	31	81
NC_000913.2_1018	183	AACCTGGAACTGTGCTTCCCGGAAATGAGCGAACAAGAACGCCGTAAAATGGTGGTGAAGAATTTCGAAT	28.25	45.7143	59	30	6_9_1_1		YDL009C	110	GCTAGGAAAACTACGCCTTTCCAACTACACTGCATTTCACGACCTAATCATTCACGACCTCTTTATTTAT		40	51	31	9_9_1_1		PF11_0067	262	CAGACAGATTATATATGGTAGGTATAGCAGCAAATAATGGTTTGTTATTAACTTTAACGGATGTCGATAT	32.21	31.4286	32	80
NC_000913.2_1019	46	AAATGTTGGCTGAGAGCGAACCGCGAACCACCATTTCGTTTTACAAGTATTTCCACATCGCCGATCCTAA		45.7143	68	29	9_9_1_1		YDL008W	344	TGAAATAGTTTCAAGAAGAAGAGAAGAAATGATAGAGGAGGGCGTCGCAGAAGAGTTTGTGGACTTTGAT	34.19	40	46	32	6_9_2_1		PF11_0068	520	GCTTAGGTATGGATTGGTGTGTAAAAGAAGGATATTCATGGATCGAAGATAAATTAAATTGTGAAGATAA	34.19	31.4286	33	63
NC_000913.2_1020	262	ATAAACATCTTCGCAGTGCAGATTTCCTCAATACCGCAAAATATCCACAGGCAACATTCACCTCCACCAG	28.25	44.2857	69	32	9_9_1_1		YDL007W	774	GATGGTCCTAGGTTGTGTAGGCAAATTTTCAAAGTAGCGGGTGAGAATGCACCAAGTATTGTATTTATTG		40	67	29	9_9_1_1		PF11_0069	357	ATAGATCCATTAGGAAAATATCAAATCGAAATGCCAGAATTTGATAAAGTCGTTGAAAGTTATCACTTCG	32.21	31.4286	29	101
NC_000913.2_1021	68	TATTGTCTACGGCATGTTTGCTTTAGGTCTGTGGATGGTCACGCTCAGTTATTACGATGGCTGGTATCAC	28.25	45.7143	56	32	6_9_2_1		YDL006W	122	TGTTAAAAACTTTGCTTCAAGATTAGATTGGGGATATTTCGCGGTGTTTGATGGACATGCTGGGATTCAG		40	53	30	9_9_1_1		PF11_0070	201	GTTACCACAATATTAAATATGAGAGATGTTACAAAAATACATGCGGTACTTGTAGCATACGAAAGAAGAA	34.19	31.4286	31	81
NC_000913.2_1022	28	TGCGTCGGCTGTTGCACTATCTCATCAATAATATTCGCGAGCATCTGATGCTTTATCTTTTTCTCTGGGG	30.23	44.2857	69	31	6_9_2_1		YDL005C	862	GCACCAAGAACGGCAAGGATAACAACAACGAAAGCAACAAAAATAACAACGGCGATGAAAAGAATAAGAA	30.23	38.5714	28	35	9_9_1_1		PF11_0071	149	GTTTTTTGATAATAGTTGTGGATTAGTAGGTCAATTTAAAGCTAGAGAGGCTTCTTTATTTCTGGTTGAT		31.4286	32	67
NC_000913.2_1023	520	CAATTCGTCATGACGATGATGGCGTAACTATTGAAACGGCTGACGGTGAGTATCAGGCGAAAAAAGCGAT	28.25	45.7143	70	30	9_9_1_1		YDL004W	81	GCATCATCAGGTTTGAAGTTACAATTTGCTCTACCACACGAAACTTTATATAGTGGCTCCGAAGTTACTC	30.23	40	78	30	9_9_1_1		PF11_0072	419	TAGGAAAATATTTCAAAGACACGACAAAGATTGTGGGAGTAGCGAAATTCAAATTATCATTTTGACGTTT	34.19	31.4286	34	83
NC_000913.2_1024	0	ATGGAAAAAAATAATGAAGTCATTCAGACTCATCCGCTCGTAGGGTGGGACATCAGCACCGTTGATAGCT	32.21	44.2857	57	30	6_9_2_1		YDL003W	892	ATACGATAACCGATGCCATGACAGAATCACAGCCAAAACAAACTGGCACAAGAAGGAACTCAAAATTACT		40	46	31	9_9_1_1		PF11_0073	486	AACAACCTAGAAGTATTCAGCTCTTATATTAACAAATCAGATGTCATTATTGTTCCTTTGAATTATCATG	34.19	28.5714	31	89
NC_000913.2_1025	149	ATCGGTTATTGGCGCGACAAAAGAAGATAAACAGCGCATTAGTGAAATTCTCCAGGAAACGTGGGAAAGC	32.21	44.2857	60	30	6_9_2_1		YDL002C	258	AAGGAAAGAGATCCGAATATGCCCAAGAGGCCCACAAATGCATACTTATTGTACTGTGAAATGAATAAGG	30.23	40	60	29	9_9_1_1		PF11_0074	128	ATTATATGGAATTCCGAGGATGTATAAATGGCTAACTTCTTATTACCCAACAGTGAGAGAAGAATTAATA		31.4286	31	73
NC_000913.2_1026	68	CGACATGTTAAAAACTGTCGTGCCATATACCAGCGAAATTTATGGACGGGCTATCGTAATGCCCAATCTG		44.2857	74	30	9_9_1_1		YDL001W	207	ACATCACGCACAGCACAGAAACTAAAACTTTTGCCAGAAGAACCATTCCAAAGAGATAGCGAAAGACTTA		40	58	31	9_9_1_1		PF11_0075	275	TATTCTTCTTTTTCTTAATAAAGGGAGTATCCAGTGTAATAAGTGTAATCATATACATATGTGGTATATG	36.18	27.1429	34	80
NC_000913.2_1027	47	CGTTGGCTGTAATCAACTCACCCAATACACCATCACCGAACAAGAAATTAACCAGTCGCTTGCGAAACAT	30.23	44.2857	56	29	6_9_1_1		YDR001C	2092	TTAAAGGGGCAGCTACTGAAGGTTTTGGATGGGTCAATGCCAGTTACATTCTTGGTTTGAAGTATATGAA	30.23	40	62	31	9_9_1_1		PF11_0076	5354	AAAAGACGAGGAAATGAGTAATCCAATAAAAACCCTCAATGACATAAATGAAACCATTGATAAGCATGAT	32.21	31.4286	32	61
NC_000913.2_1028	117	ACCCGGATGGTCGGTCAAAAACAGGTTCCCATTCTGCAAAAAGATGACAGCCGCTATATGCCAGAAAGCA		48.5714	66	30	9_6_1_1		YDR002W	377	GAGAAGAGACAAGACCTTAAAGATTTGTGCTAACCACATCATTGCTCCAGAATACACTTTGAAGCCTAAC		40	82	33	9_9_1_1		PF11_0077	3365	TGAAATAAACGATAAGAAGCTAACAAGTTTGTTTGATGTAGATGACGAAAGGGATAAGATACAAAATACC	32.21	31.4286	31	62
NC_000913.2_1029	52	ATAATATGCTGGTCGTGCTGGGGTTCTTTGTTGTCTTCCCGCTGATCTCTATCCGCTTCGTTGATCAAAT	30.23	45.7143	43	31	6_9_2_1		YDR003W	307	CTGAATATACAGAGACAGCAAATGAGAATGATTTGGGGTTTTACGACGAACGAGGAGAGTTTCATCCTAA	32.21	40	58	30	6_9_2_1		PF11_0078	2998	AAACCGTTTTGGAAAATGGGAAGGTTTATTTGGTAAATGAGTTGATAGATGTGGAAGCAGTTATATTAAA		31.4286	32	63
NC_000913.2_1030	482	TGAAAAAGAAGGCTATGCGAAAGACTATCTGTTGATTGATGGACAATGGCGCGATCACGTACTGACGGCA		45.7143	62	30	9_9_1_1		YDR003W-A	47	GAAGTACAGAAGTTTTCGTTTCTTTGAAAGTCGCGATTATTCCGAGTTGTGTATTATAGTAGGAACATAC	32.21	35.7143	98	30	9_9_1_1		PF11_0079	714	AATGAATCAAACTTTACAAAAAAGGACAACGTAAATTGTGAACACACCGACAAAATGAATATATCCCTTC	32.21	31.4286	32	59
NC_000913.2_1031	94	ATGGTGTAGTCACGGCCTGTAATCAGAAAACGAACCGTGAACCGGTCATGAATCTGAGTGAATCCGAAGT	28.25	47.1429	72	32	9_6_1_1		YDR004W	125	TGTCTGCGTCGTAGATTTTTTAACACTCACTCCGAAGGAATTGGCAAGGCTAATACAAAGGTCGATAAAT		40	66	29	9_9_1_1		PF11_0080	432	ACAAAGTCAAATATATACGCTACTAAAGATGAAACTAGCGAAAAACTTAGAAAGGTATTAAAATCCATTC	32.21	28.5714	32	75
NC_000913.2_1032	466	ATCTTTATTTCACGTTGCTGGATGATTATCTGCATGTGGTGGATACCGCGCTGTGGTTGTCGGGCGGCAA	28.25	50	59	31	9_6_1_1		YDR005C	1042	GCGAAGTGGAAGATGCCTTGGCAAAAAAACCTCAGGGAAAGCTTATAATAGATGATGGCTCAAATGAATA	30.23	40	55	30	6_9_1_1		PF11_0083	854	AGAGAAGTTACATATAATTTGTGGGAAGGAAATTGTAGTTGATGTTGCCTCCATGAGAGATGATAAATAT	32.21	32.8571	31	59
NC_000913.2_1033	720	TCTGTGAGCCAGATCTCCTTAATCATCAACACCATTTTTGCCTCGTTTCTTGCTTCCGGTTCGGTGTCTT	28.25	45.7143	56	30	9_9_1_1		YDR006C	1142	ACAGGAAATTCTGAAAAACCCACAACTAAGACATGATATAATATTCGACCCGCTACTACAATTCAGGCCA		38.5714	66	30	9_9_1_1		PF11_0084	94	AGGTTATTTATTATTATCCCCACGAAATTAATGAGAATATAAAGGTTTCTCATACCAGTACTATGGAAGG	38.16	31.4286	31	93
NC_000913.2_1034	214	TTAGTCAACGCTGGCAGGAAATTACTGTGAAAACGCAGCAACTACGCCAAATGAATCAACATAACGGCTG	28.25	44.2857	72	31	9_9_1_1		YDR007W	571	GATTAAATGGCGTTATTGGTGTTGATGTAAGCGGAGGTGTGGAGACAAATGGTGTAAAAGACTCTAACAA	30.23	40	50	29	6_9_2_1		PF11_0085	735	GACCACACAAGTTGTAATAATCGTAGTAATGGATGCAAGGAAAATAATTCTTTAGCATCAAACAAAAATG	36.18	31.4286	31	83
NC_000913.2_1035	181	AACGTGTCGAAGCGTTAAAACTGGCGATTCGTAACGGTGAACTAAAAATGGACACCGGCAAAATTGCCGA	28.25	45.7143	89	32	9_9_1_1		YDR008C	120	TTGTTAGAGTCTTTTACACCATTTGTCTCCACACCTCCGCTTACATCAACACCAATAACGCCATTTAATC	30.23	40	50	31	9_9_2_1		PF11_0086	4745	TAAACTAAAATATGAAAGTAATAAGAAAACAGAGATGGATGATAGAAGGAATTCAGTAGGTGTAACGGCA	34.19	31.4286	32	40
NC_000913.2_1036	35	GATACTGTTCAGTCCGTTAAGTACGGCGAGCAATCTCACATCGCAATTGCACAACTTTTTTAGCGCCCAA	30.23	45.7143	67	29	6_9_1_1		YDR009W	1413	AGTGGCGCTAATGGGAACGTGGAACAGGTACGAAAAGCACTAATCGAAAAATTCTACAATGTAAGATATC	30.23	40	52	31	6_9_2_1		PF11_0087	249	CGTACGTTATGTGCTATTAAAGGTATAAGTGAACAGAAAGCAGAGAAATTAAAAAAGGCATGTAAAGAAT	34.19	31.4286	32	64
NC_000913.2_1037	122	CGATATCGATTTTGCCAGTGAACTTAAAAAAGTCATGCAACGTGGACGGGATGCAACCAGTGTGGTTGCA	28.25	45.7143	72	28	9_9_1_1		YDR010C	89	ATACATAGTCTGGCGTGAAGGTAATTTTTTTTTATGTCTCCGTTCTTTTCCAAATGGGGTGATCCGTGGA	34.19	40	50	30	6_9_1_1		PF11_0088	184	AAAATCTTAAATTATTTGTTAATATGAAAGATAAAAGTGAAGTAGAGACGTTGACTTCCCTGGGGTGTGA	36.18	31.4286	31	76
NC_000913.2_1038	220	ACAAACTGGTTTATGAACCGGGTAATCCGCTGGCAGATGCAAAGGGCTACGTAAAAATGCCGAACGTTGA	28.25	47.1429	85	31	9_9_1_1		YDR011W	4138	TTATGCTGCACAAAAAACCAGTCGTATGCAAAAAGAAAGAACTAAACTACTTCAACCCACCAAACGGCTC	32.21	40	47	30	6_9_1_1		PF11_0089	2271	GTCGTACCTGCTACCCTAGAAATGAAAATTCAAAAATTGAATAAACAGAACCAAGATATACAAAAAAGCA	36.18	31.4286	32	63
NC_000913.2_1039	199	TCAGCGGGATTGAAAAACTCAATACCACGCTCGGATCTATTTCCGGACAGATTGATAACAGCCAGTCGTT	28.25	45.7143	80	28	9_9_1_1		YDR012W	814	TCGGTTACACTTTGCCATCCCACATCATCTCCACTTCTGATGTCACCAGAATTATCAACTCTTCTGAAAT	115.5	41.4286	76	30	6_9_1_1		PF11_0090	760	AACAAGATAACGACTTGAAAAATGAAAAACTCGCTCACCTATCTTATGACAAAGATTATAGTACAAACGA	32.21	31.4286	31	66
NC_000913.2_1040	642	AGCAGTGATCCAAACAGCATTGCGAAGACAGCGACAACACTGGAATTTAATGCTAATGGCACATTAGTGG	28.25	44.2857	77	31	9_9_1_1		YDR013W	552	AAAGACTCCCAGTTTTTCGTAAGGCAGTCTGATGTAGAGCGTTTGATTCAACAAGGTTATTTGCAGAAGA	30.23	40	63	31	6_9_1_1		PF11_0091	1893	AAGGAGGATGGTATTGAAGATAAGGATATGAATGATAAGGAGGAGATGAATAAGAAAATTTTGGAAGATA	38.16	31.4286	38	40
NC_000913.2_1041	675	CGTTTTGAAATGCAGATGAAGGTGATCAGCAGCGTCGATGATAACGCAGGCCGTGCCAACCAACTGCTGT	28.25	51.4286	85	31	9_9_1_1		YDR014W	511	TGAAGCTACCGAGAGCTGACGATGATATACTGAATAAAATGCTTGAAAATGAGATGAAGATGGACGACTC	30.23	40	48	33	6_9_1_1		PF11_0092	1610	AGATACATATGATACTAAAGATGAAGGAACAAAGGATGAAAATCTAACGGACCAGGATAAAACATCTCAT	32.21	32.8571	32	54
NC_000913.2_1042	273	AGCAAAGATGTCGCGATTAAAGGGCAGGGCTTTTTCCAGGTGATGTTGCCAGATGGTTCATCAGCCTATA	28.25	47.1429	62	30	9_9_1_1		YDR015C	91	AAGCTCTTTCGAGGGACCTCCTTGGTATTGATCTTGTTCTCTTACTCCTTTTTTGGCGTCCAGATAAGCA		44.2857	56	31	9_6_1_1		PF11_0093	1235	TAAATCATTAAGAGGAAGCCAGCTAGGAAAAATATTGACTTACCTACATTCACATAAACATGAAACAGAA	32.21	31.4286	32	90
NC_000913.2_1043	293	TGACGGTAAAACTAATTTTGGCTTTGATACTGTGCCGCGCTATTTGCAGGGGCTGTTTGGTAACGCTCGT	28.25	47.1429	75	32	9_9_1_1		YDR016C	137	TATATCATTGGAGAGCTCGATAGCTGTGGGAAGAGAATTCCAGTCAGTTTCTGATTTGTGGAAAACACTT	32.21	40	72	29	6_9_2_1		PF11_0094	13	AAAATACATGCAACAACAAAAAAGGTGGAGGTAAAGACCAAGCTGTGAAACATTTTCTATATCAGAATAT	34.19	31.4286	31	59
NC_000913.2_1044	543	GGGAATACCCTTAATTTGCAACTTAACGACGAAGATTTCAGCATGGCGCAGCAAATCGCTGACACCATCA	28.25	45.7143	74	29	9_9_1_1		YDR017C	861	CATAGCGAATCAATTAAAGAAAAACCCAATACGTTTGAACAAGATAAAGAAGGCGAGCAAGCGGACGAAG	32.21	40	37	33	6_9_1_1		PF11_0095	385	ACGATAAAATAAAAATAGGAAAATTTGGAAACTATATGAATATCGATGTAACAAATGATGGTCCTGTAAC	36.18	27.1429	32	78
NC_000913.2_1045	625	GGAAAGGGCCAGTTACTGAAATCACCACGACTGAATATGAAAACGGCGAAGCGAAGAAAGTAAAAGCGAA	34.19	44.2857	49	31	6_9_2_1		YDR018C	922	GGGAATTTAGAGTTAATGAGATCCCTTTGCAAGATGACGAAGTTTTTTTCAATTGGTTACTGGGCGTGTG	30.23	40	65	32	9_9_1_1		PF11_0096	96	TTAGAATTACAATGGAATAAACCAAATCGTTATGAGATTATGAAAAAGATTGGGAGGGGAAAATACAGTG	32.21	31.4286	33	70
NC_000913.2_1046	759	TCTCGTACGACTGTCGCTTATGTTGATGGGACGGCAGGCAATATTGAGATCCCGGAGAAATTACTGAATA	28.25	45.7143	66	29	9_9_1_1		YDR019C	739	TGGCTGCTAGAGACAGTTTAAGGTTGGAAGCTGGTATGTGTTTGTATGGTCATGAATTGGACGAAAGTAT	30.23	41.4286	56	29	9_9_1_1		PF11_0097	884	ATGTATAGGTATAGGTGGGGATCCATTTCATGGTACGAATTTTTTAGACTGCATTAAATTGTTTTTAGAA	32.21	31.4286	31	68
NC_000913.2_1047	418	AAACAGAGACTGCGCCGTTTAGCGAAGAGAAAGGGAAATACGTCGGTGGAGCAGAAAGTATTAAACAACA	28.25	44.2857	66	32	9_9_1_1		YDR020C	613	CGAACAACAAAATACGCCCACGTTTATGGGATTTCGAAGCTGAAACAATGGACTTGGAGAAAGATAGATA		40	69	30	9_9_1_1		PF11_0098	281	AATATTTTTAAAACAAGTACAAGCCGAAATGGGACAAATAGATTCTGACAAGGATGGGTTCATATCTTTA	34.19	31.4286	29	68
NC_000913.2_1048	215	AATTGCCCGCGAATATTTCCCTGCTAACTACAGTGCTCATGGTCGTCCCAACATTAAAGATGTGTTGCGT	28.25	45.7143	61	31	9_9_1_1		YDR021W	102	CTTCGAGGAATATACTCATACGGTTTTGAAGCACCATCCTCTATCCAATCAAGGGCTATTACACAGATTA		40	61	30	9_9_1_1		PF11_0099	203	CGACAAAGAAAAAGATTTTATAGAAATTGCAAACGCCTATGAAACGTTATCAGATCCTGAGAAAAGAAAA	34.19	31.4286	31	77
NC_000913.2_1049	144	CGCCATTGCTGCGTGGATGATCGGTCGGGCAAAATGGGTTATTCCGTAAAATTTCTTGTTTTAACAAGGA	28.25	44.2857	58	30	9_9_2_1		YDR022C	56	TATCAAAAATAACAAGGGTCCCAGCAACGATGATCAACCAGCATACAATAATGAATCAAAGAGCACGGAC		40	60	31	9_9_1_1		PF11_0100	8	CACATTTTCATCTTATGACGAAAAAGAGAGAAGAGGTTTAATTTTGTTACCTGAGAATTATATTCGTTAC	36.18	30	32	80
NC_000913.2_1050	128	TAAAGGCGAAGTGCGGGTGAACAAAAAACGTATTAAGCCTGAATATAAACTCGAAGCGGGTGATGAGGTG	28.25	44.2857	55	32	6_9_1_1		YDR023W	230	AGCCGAAAAAGAGAAGTTAACCCAACAAAAGAAGGAATTGACTGAAAAGGAGCAACAGGAAGATAAGGAC	32.21	40	37	33	6_9_2_1		PF11_0101	38	AGATGTAGATTACATAAAGAAACTATCGGAGAAATACAAACATGTGGATCATCCACTTTTTATGGATGAA	32.21	31.4286	31	102
NC_000913.2_1051	126	CAGTTGGTGCTTCGACTGGCACAAGAAAAAGCGCAATCTCTGGCGTCACGTTATCCGGATCATTTAATTA	30.23	45.7143	64	29	6_9_1_1		YDR024W	69	GACCATCCGACAAATAGTTCCCTCATAACCCAGACCTATTTTATTACACCCAATCATTCAGGAAAAAACA	32.21	38.5714	64	32	6_9_2_1		PF11_0105	0	ATGAGTAAACATAAAGTGAGAAAAAAACACAAGCACTTGAGGACCTTTGAAGAGGATCTAAAAAATGAAG	34.19	32.8571	34	58
NC_000913.2_1052	442	ACATGGTCTTTGGTGAACTGCCTGAAGAAGCGCAAAAGCCAAACCCATTTGCCGTATTAGCCAGCTTAAA	28.25	45.7143	82	29	9_9_1_1		YDR025W	312	AAGAACGTTCCAGTTCACGTTTCCCCAGCTTTCCGTGTCCAAGTTGGTGACATCGTTACCGTCGGCCAAT	91.68	51.4286	80	29	9_6_1_1		PF11_0106	204	ATTACTGGATTTAGTCCATATGAAAAAAGAATAATTGAATTGATAAAAATAGGTACATCTGCTTCTACTA	36.18	25.7143	32	81
NC_000913.2_1053	7	TACAACAGAATAAACCAACCCGTTCCAAACGTGGCATGCGTCGTTCCCATGACGCGCTGACCGCAGTCAC		54.2857	78	30	9_6_1_1		YDR026C	1247	TGAAGAGGCACACCAATATCAAAGGATGAAGGCATTGGAGGCTGCCAACAAAAATGATAGATACAATCAA	30.23	40	66	33	9_9_1_1		PF11_0107	1150	TAGTTTCTATTATAAGAGAATGTGATAGGATACAAAGACACGCCAACGCTAACGCTAACTATGCACAAAC		37.1429	30	71
NC_000913.2_1054	756	CTGAAATCTCAGGGTGAAGGGAAAAAACGGTCGTGGTGGCTACTGTTATTAAAGCGTTGGCTACAAAAGA	28.25	44.2857	59	32	6_9_1_1		YDR027C	2191	GCGAAAATGGCAGAAGCGAGGACAAGGAAAAAGATGAAGGAAATGAAACATATCAAGGTCATAGGAAATC	34.19	40	36	34	6_9_2_1		PF11_0108	3830	AAATAATAACGTTGAGGAAGATCCAGAGAAAGATTCAAAGGAACAAGGTAAAAGGAAATCAAAAGAGAAA	34.19	31.4286	35	40
NC_000913.2_1055	731	TCAGGCTAACCTGCGTATTATCAGTGCAACGGCGAAAAAACTCGGTATGTCTATGGATAATGTCGTGGTG	28.25	45.7143	68	30	9_9_1_1		YDR028C	2345	AGCACAACCATCACTCTCTTCGGCAACTCCTCAACAAAAAAATCCTACTAATTTTACAGGGGGTAAAACT	30.23	40	52	34	9_9_1_1		PF11_0109	24	TTTGTGCAGCTTGGATATAATGAACATGAAGAAAATAACAATGGAATGTGGTGGGAAAATATGTACAATA	34.19	31.4286	34	69
NC_000913.2_1056	749	GTTGTATAACCCGGTTCAGTGGACGAAGTCTGTTGAGTACATGGCAGCGCAAGGCGTAGAACATCTCTAT		48.5714	61	29	9_6_1_1		YDR029W	214	TGTCTATTCTTCTTTTATGGCTTCTTGTTCTCCTGTTCTGTCTTGCAAAAGGCTTGTCACACAATCTCAG	30.23	40	58	33	9_9_1_1		PF11_0110	112	TGGGAAAACACGAAAATGGAGACGTGAAAATTATAAAGATAAAAAAATATGGAGAACATGGGGTAATATG	42.12	31.4286	33	32
NC_000913.2_1057	159	AAAGGTCTGATGTTGAATGTGACCGACCCGGCATCTATCGAATCTGTTCTGGAAAAAATTCGCGCAGAAT	28.25	44.2857	66	32	6_9_1_1		YDR030C	464	ACAGTCTAGTGCTGCAGTTCCAGTTCAAAGATCACACATATCAAATAAAACGGATTCTCCTATCGGGTTT	30.23	40	48	30	6_9_1_1		PF11_0111	106	TAAATAGTGAAAATGGAAGTAACGTAGAAATTAAGGAAGGTGATGAAAAGGATCATATCCAAGAGAATGA	32.21	31.4286	34	41
NC_000913.2_1058	118	CCGTTGAGCTGGTAATGGCTCTGGAAGAAGAGTTTGATACTGAGATTCCGGACGAAGAAGCTGAGAAAAT	28.25	45.7143	69	32	9_9_1_1		YDR031W	148	GAGAAAAAGTGCCCAGTGTGAAAAGTATCATGAGCGAATGTAGTGAGCCAATGAAGAAATATGACCAATG	30.23	40	53	36	9_9_1_1		PF11_0112	470	ATTTTTGAGATATTTTTTAATTCAGATGTGTAAGGATAGGATACCAGATACAGGTAGTGAATACGAAGAG	38.16	31.4286	33	60
NC_000913.2_1059	1166	CGGAATGGAATACACTCTGTGTAACTCCTTCGGCTTCGGTGGCACTAATGGTTCTTTGATCTTTAAAAAG	28.25	42.8571	66	29	9_9_1_1		YDR032C	410	TTTTGTCCCATTGGGTTACAAGAATGTTTTCGCTGAATTGACCAATATGGATGAAGTTCACGGTGGTTCA	30.23	40	79	32	9_9_1_1		PF11_0113	184	ATAGATTTTATTTAAGAACACCTACTGTTGTGTGGTTTATTAGAAGATGTGCAAGAGTTCCTATGTTTAG	32.21	31.4286	33	84
NC_000913.2_1060	714	ATGCCAGTGATGCCCGTATGTGCCTGTGGCGATGTCTCCTTTTCGTCAGCAACGTTATATGAATATTTAG	32.21	45.7143	58	30	6_9_1_1		YDR033W	79	ACATCACTAGTCGTGGTTCCGATTGGTTCTGGACATGTTTCTGTTGTTACCTATTATTTGGTTTAATTTT	30.23	35.7143	47	32	9_6_2_1		PF11_0114	1035	GAATTGAGAGAATCACAAACAGGAATATGGATATCAAAAGAAGAGTATGAAGAAATAGGATCCAACATTT	34.19	31.4286	34	72
NC_000913.2_1061	1	TGAAAAAAGTGTTATTGATAATCTTGTTATTGCTGGTGGTACTGGGTATCGCCGCTGGTGTGGGCGTCTG	32.21	45.7143	52	33	6_9_1_1		YDR034C	701	GAAGAAAAAAGTACGACAAAATTTAAGTGAAGACACCACGGACCCTAAACCGATTACAGATAACGGCAAG	30.23	40	44	32	6_9_1_1		PF11_0115	1627	CATCATCATCATTCAAAAATTCTGTTCTCTCAAGGTATAGTCAAAAAAGATTAAGTGAGCTAGCTAGAAA	34.19	31.4286	34	64
NC_000913.2_1062	470	TCGTATTGAGCAAGAATCTTTCGATTTCTTTAATCGCACCCGCGCCCGCTATCTGGAACTGGCAGCACAA	28.25	48.5714	63	30	9_6_2_1		YDR034C-D	0	ATGGAATCCCAACAATTATCTCAAAATTCACCCAATCTTCATGGTAGCGCCTATGCTTCGGTTACTTCTA	123.4	40	76	29	9_9_1_1		PF11_0116	1355	ACAATTACTTATTAATGCTTTTACTCTACTACATACAGGTGGTGTTATTATCTATTCCACATGTGCTTTG	32.21	31.4286	33	72
NC_000913.2_1063	899	AATGTCTGTTACAGGCATCAACCGCGAGCTTCTCATCACCGATCTTTTACTGCGTATTGAGCATTACCTG		45.7143	73	30	9_9_1_1		YDR034C-C	0	ATGGAATCCCAACAATTATCTCAAAATTCACCCAATCTTCATGGTAGCGCCTATGCTTCGGTTACTTCTA	123.4	40	76	29	9_9_1_1		PF11_0117	403	AATTTTTAAGTGAAGGGGCACAAGCAGGTTTAAGAAGAACATTAGAAACATATATAAGAAATGCAAGAGT	34.19	31.4286	35	64
NC_000913.2_1064	430	AAGAAAAAGTGACGGATTGCGGTGGCGTACTACACTGTTTTACAGAGGACAGAGAAACGGCGGGTAAATT	30.23	45.7143	64	32	6_9_1_1		YDR034C-A	45	TCAGTTTTATATGTTTCATTATCCTATTACATTATCAATCCTTGCGTTTCAGTTTCCACTAATTTAGATG	93.66	28.5714	67	31	9_6_1_1		PF11_0118	1669	ATCAAAGGTTAAATTGTGTTCCTAAAGAAAGAGAGCAAATCATATTATCCAGGATAGAAGAGCTTAAAGA	32.21	31.4286	31	71
NC_000913.2_1065	1197	GAAATGGCACCGGCTCTGGTTGCTGCATTTGGTGGTAAAGAAAACATTACTAACCTCGACGCATGTATTA	32.21	44.2857	67	29	6_9_1_1		YDR034W-B	73	GAGAATCCGGTGGTTGCTGTAGAACCTGTTGTCACTTCCTATGTTGTCTATGTTTAATTAACCTATGTTG	34.19	40	57	33	6_9_1_1		PF11_0119	741	GTAGGTTTGTCATCATCCTTAGTAGATACCATAAAAAAAGCTCATAAACAAAATTTAATTATTGTCATTG	38.16	27.1429	31	75
NC_000913.2_1066	1495	TGTTTGACATCAATGACAACTGGTCGACCTACGCCAGCTATACCTCTATTTTCCAGCCGCAAAATGATCG		45.7143	73	30	9_9_1_1		YDR035W	938	GATTGAGTCCAACATAAATGAAGGTAGACAAGATATTCCCAAAGAAGGTGGCAGAGAGGGATTGAAGTAT		40	43	31	9_9_2_1		PF11_0120	13	CCAAGAATTCGAATTATCATGGCCTTGAAAAATCATTAAGAAGACGAGGAGGTAAGATAAAAACTATTTA	32.21	31.4286	30	85
NC_000913.2_1067	103	AAGCGCCAACGCATATTCTGATCATTCCGAATATCCTCATTCCGACTGTGAACGACGTCTCAGCTGAGCA		48.5714	85	31	9_6_1_1		YDR036C	549	ACTTTTGCTCTCCCTAGAATCGTGACATTGGCTAACTCAAACTCACAAATGGCCCTGTATCTATGTCTTA		41.4286	64	30	9_9_1_1		PF11_0122	148	ATAATATTAGTCAACCTAAAAAAACACTCGGCAATAAATTCAGAAGTAGAAGTGATGCACCTTTTAGTAG		31.4286	30	79
NC_000913.2_1068	128	CATCAGTGCAGAAAAGCCCTTCCTTTCGACGTCTGATATTCAACCTTCAGCATCCTCAACGCTTTATAAC		44.2857	76	30	9_9_1_1		YDR037W	230	ATCTCGCCAAATTCAAGAATTGAGAAAGACTCACGAACCAAATCCATACCCACACAAGTTTCACGTTTCT	30.23	40	60	33	6_9_1_1		PF11_0123	928	CAAAAGATTCAGAAAAAGAAGAGGGAAAAATAGTCACACATTTTATTTACAACATGTCGGTTGATGCAAA	38.16	31.4286	31	66
NC_000913.2_1069	345	CTGAATGCCGCAGAAGCGACCGAAACGCTGCGAAATGCGCTGGCTAATAACGGGAAATTTACCCTGGTTT	30.23	51.4286	63	31	9_9_1_1		YDR038C	3192	CGAAGCAGTAAACACGATCCATTTGAAGCGTATAGCACATCCACAACCCTTCAAAGCGAAATTAATATCA	34.19	40	74	30	9_9_1_1		PF11_0124	587	GCAAGCTTATATGAGCCTCGATTTATATGACGATGCAAAAAGAGAATTCTTGAAAGTACTAGAAATAAAT	34.19	31.4286	30	86
NC_000913.2_1070	80	GTTTAATAGTGGGCTTAGTGGCGGGAGTTTTCTCATTGAACATCAGGGCCAGCGTTTTGTTGTGCGTCAG	30.23	48.5714	53	31	6_6_2_1		YDR039C	2967	CAGTTTTTGTTCTGGTCAATCATTTTTGGATTTGTGTCAGCCTTCCCCGTCGTCTATATTCCGGTTATTA	139.3	40	35	31	6_9_2_1		PF11_0125	0	ATGTGCTACTATGAAACACACAGAATACCTACAGAAAAGGGATATGTAAATGTTTACTTTGAAAAACAGA	32.21	31.4286	33	79
NC_000913.2_1071	588	TTCAGTTCCTTAATCCGCGAAAATAAACTCGACGCCATTATGCCTGCGCATGTGATCTACAGTGATGTTG	28.25	44.2857	73	29	9_9_1_1		YDR040C	89	CACAAGTCTAACTGAAGGTTTGACCCAAGATGAGTTCGTCCACAGATTGAAAACAGTGGGTGAGAACACA	30.23	44.2857	76	31	9_9_1_1		PF11_0126	29	TTTTGGAATTACTGTTATTCTGGTATTTTGTTCATTTGCAGCAGTAGACGCTAATAGATATATGTGGTAT	36.18	31.4286	32	70
NC_000913.2_1072	229	TTGGTTTTCTTTGCGACATCCGCCAGGTGATCTTCAACCCTAATTTGTTCCCTTATGAGAACATGGAAGG		44.2857	70	30	9_9_1_1		YDR041W	183	ATACTTAGAACAGGTTACTATTTGGGTATCCCATTGACAGGTCCTAAACCTTTGCCCACGAGAAGAGAAA		41.4286	74	29	9_8_1_1		PF11_0127	2309	AAAGGAACCTAAGCATTATTTGGAGAATAAGTGTGGCAACCTAAACGAAATTGATTTATGTAATGAACAA	32.21	31.4286	32	73
NC_000913.2_1073	268	AAGCGAAAACAATCACTATTGCAGAACTGCGCGACGAGAAAGGTGAACTGCTGGTTCCGGAACGTAAAAT	30.23	45.7143	60	30	6_9_1_1		YDR042C	286	ATATTGTATACAAACTCTCTGACCAGAAGTATCGGTTACACACATCCCTGAATGTCCAACATTTCAGGTG		40	81	30	9_9_1_1		PF11_0128	150	TATGCAGTGAGGAAAATATATGAATATATGAGAACTGACGAAGAAGGGATTAGGATATTAAAAGAAAAGC	36.18	31.4286	34	61
NC_000913.2_1074	391	CGGTGTATGACAAGTCAGAAAAAATGCTCGGTTATGATGTGACCTATAAGATTGGCGATCAGCAGGGCAA	28.25	44.2857	82	30	9_9_1_1		YDR043C	64	CCGCATTTGATGGAATGCAAGATGAAGAAAACGTTGAAATAAGCCCGGAAAGAAAATATCAGACGCTACT	32.21	40	58	31	6_9_1_1		PF11_0129	110	AAGTGATAAAAGGAAGTTTCTGATTTCGTCGAATAAGTCTATAAAGGGGTATGATAAACAAAAAGAGCAT	34.19	31.4286	32	65
NC_000913.2_1075	166	TATACGCGGAATTTACCAACAAAGAGGGGTTATTTCGTGCCGTTCTCGACCGCTATATCGATCGTTTTGC	28.25	45.7143	79	31	9_9_1_1		YDR044W	576	TGTGATGAGTACTTCTACATTACCCACCGTAAGGAAACACGTGGTATTGGTGGTATATTCTTTGACGATT		40	76	31	9_9_1_1		PF11_0130	451	ATTATTTAAAATATCAAGAAGAAGAAAGGAGAAATCCAATCGAGGACAAAAGCAGAAATGACGAAGATGA	38.16	31.4286	36	49
NC_000913.2_1076	89	AGAAGGCCAACAAAAAGTCGGTACAATCAGTGCTAACGCGGGGACAAATCTGGGATCGCTGGAAGAGCAG	30.23	51.4286	46	31	9_6_2_1		YDR045C	226	GTGGTGAGAGTGCTTACTTTTTCCAACTACAAATTAGGTCAGCTGATGAGCCGATGACTACCTTTTATAA	30.23	40	83	30	9_9_1_1		PF11_0131	1149	TTGGTTATACAGGAAAAGAGTATTGTATCTCAAAATGTGGTAGGTAGTTTAGAAGAAGGAAAAAAGGATA	32.21	31.4286	31	50
NC_000913.2_1077	847	AATCATTTAAAGATGCAGCACAAACTGACGCTGAAGTGATGCAACATGTGATGGATGTCCGTTCCGGGAT	28.25	44.2857	76	30	9_9_1_1		YDR046C	1478	TACCGGTATATGGGGTTCATACTATGGGGTTTTTTTCAATATGCTTGTCTTTATGGCCCAATTTTGGGTC	32.21	40	62	35	6_9_1_1		PF11_0134	1175	ACAGAACGTTTCTTATATTAATGGAATAACACCAGAAAAATGTGCATTCATACAAAATGGGAATATACCG	34.19	31.4286	30	83
NC_000913.2_1078	220	AAACTCTTCCCTACGACAGTTTTTCGCCTCATCAGGACATTATCTCCTCGCGCCTTTCCACCCTTTACCA	28.25	48.5714	52	30	9_6_1_1		YDR047W	217	TTGATGCTGCTATTATTTTTAGTGATATCTTAGTTATTCCGCAAGCCATGGGTATGAGGGTCGAGATGCT	30.23	40	62	30	9_9_1_1		PF11_0135	280	TCCATACCTCCGAATCGGTTATGAAAAAAGAGAAAGATTTAGAAGAGCAACTGAAAGAAAATATAAATGA	36.18	31.4286	33	64
NC_000913.2_1079	700	CCTGGTTGTTTACTATCTCGCTGCTGTTGTCGCTGGTATCGATTGTGGTGATCATGAAGCTGTTTTATCA	32.21	44.2857	48	32	6_9_1_1		YDR048C	2	GTCTTCTCTACTTCAACTTCTCGCAGTGTGGAGTCAAAGCTCATCAATTTCAATGAATTCAGAAGTTGCT		40	99	35	9_9_1_1		PF11_0136	130	TAAGTACAAAAAATGCTGATATTCGAAAGTTCCTTAATGAAAAAGAGAATTACTTCAGGTTGAAAAGATA	32.21	27.1429	32	87
NC_000913.2_1080	776	CGTACGCATGGAAAAAAATATGATGGGTTTACTGCTGAGCCTGATTGTCGCCGTTGCGGCGTTTAACATT	30.23	45.7143	58	29	6_9_1_1		YDR049W	1825	ATGAACAGAGACGCAGATTGATGAGAGAACAAAGGGCTAGAGCCGCAGAAGAAAGGATGAAAAAGAAATA	34.19	41.4286	32	32	6_9_2_1		PF11_0139	502	TTTTAATAGAATTTGGAATGGACCCTATTGATGCCATAGTTTTTATAAGAGATAGAAGGAAAGGAGCTAT	32.21	31.4286	33	78
NC_000913.2_1081	250	TGCGCAACCAGAAGCTGGGCTTTATTTATCAGTTTCACCACCTGCTGCCGGATTTTACCGCCCTGGAAAA	30.23	50	59	29	8_6_2_1		YDR050C	382	GTGAAACTTTGGAAGAAAAGAAGGCCGGTAAGACTTTGGATGTTGTTGAAAGACAATTGAACGCTGTCTT	32.21	40	66	33	6_9_2_1		PF11_0140	318	AAAAAAACCAAGTTAGCTCTAAGAAGAAAAAGGAAGAGGATGGGAGAACGTATTAGTTTAAGATATAGAT	36.18	31.4286	33	64
NC_000913.2_1082	1013	CGTAGTGGTTTCACTGCAACTTACCCCGATTATTGAGTGGATTGAAAAGTTGATCGGTCATCAGTTCCTC		44.2857	74	30	9_9_1_1		YDR051C	221	CGTAGACGATCACAACTTGGTGGAGGATTTGGCTAAGAAGTATATTAAAGATGAAAGTAGCAGGAGAACT	30.23	40	52	30	6_9_2_1		PF11_0141	769	CCTATTATTATATATTAGCTTTCTCTGTAAGTGGAACTCTTGGACAATTTTTCGTTTTTTACTCACTCAG	34.19	31.4286	31	68
NC_000913.2_1083	684	TATCTGGATTTATTAGCGGTTTGTCTGGGAAATATCCTGACCATCGTTGACCCTGACCTGGTCGTCATTG		45.7143	71	30	9_9_1_1		YDR052C	1302	AAAGAAAATAAACAATCTATAGCAGAAGAATCGAATAAGTACCCACAGCGAAAAGAGCTGGCTGCCACAC	30.23	40	47	33	9_9_1_1		PF11_0142	250	AAGAAAAGGAAAGCAACAAGAATGAAAATGCCACCAATAATGATCAAAGCAGACCATCTAATGAAAATAA	32.21	31.4286	35	48
NC_000913.2_1084	411	GCAGGTAATACCAATGTGATTCATATGCATGGGGAACTGCTGAAAGTGCGTTGTTCACAAAGTGGTCAGG	28.25	45.7143	75	30	9_9_1_1		YDR053W	270	AAGTGGCCCGCTGCTGTTGTTGATGCGGCAATTCCATTATTATGTTTCAAGTTGGTATCTGTTTCCTTTA	30.23	41.4286	65	31	9_9_1_1		PF11_0143	887	CGAACAAGCAAATGATATTCCATACGAACAAATAAGTGATACACAAGAATGTTCTAAAAACATACCAATG	34.19	31.4286	32	68
NC_000913.2_1085	449	TCTACAAGCACAGATATTAAAACAATCGACGCCGCCACTAACGTATTATCCGCATCCAGGACAACAGCAT	28.25	44.2857	59	31	6_9_1_1		YDR054C	445	ACAGAAAGAACCCTGAACAATACAAGCAAAGAGTCAAAATGGAAGTGGAAAGATCGAAACAAGATATCCC	30.23	38.5714	31	34	9_9_2_1		PF11_0144	351	CATTTAAGCAAACATAAAAACATATATCCCCTTAAGCATAGTGACAAACATAAACCATCCACCAGTAATT	34.19	31.4286	33	57
NC_000913.2_1086	387	TTTATCGCCGTCGGTTTATTAATAAGTATGCCCTCCTCTAAAAAATCACGCAGGAAACGGAAGTCCCGCC	30.23	45.7143	70	29	9_9_1_1		YDR055W	1065	TCATCCACATCTGTTAAACTATCGTCCACTTCCAAATCTCAATCAAGCCAAACTACTGCCAAGGTTTCCA	32.21	41.4286	42	32	6_9_2_1		PF11_0145	865	ATGGAAATACAGAGCCAAGAGGTTTTGGACATATTGGATTTTTAGTAAACGACTTAGAGAATTATTGTAA	32.21	31.4286	31	66
NC_000913.2_1087	538	TGGGCTACTCCGGTAACACCACCGATCCGAAAGAGATTGAAGCTGCATATAACGAGCTGAAAAAACTGAT	30.23	45.7143	53	30	6_9_1_1		YDR056C	353	TACAGTCAGATATCCAGAAGCGGGACCTACTGCACCAGTCACCAAATTAAAGAAGAAAACCAAAACTTAT	32.21	40	53	32	6_9_1_1		PF11_0146	2027	TGCTCCTTCTAATGTCTTCCACACACCATCTTGTTTATCAATTACTGGAAAGTCTTTAAAAGATAAATTT	34.19	31.4286	31	91
NC_000913.2_1088	62	AATCATTATTTTGATTGTGAACTCCTTTAACAGCTCGCGCTTTGGCATCAACTGGCAGGGCTTTACCACC	28.25	44.2857	68	30	9_9_1_1		YDR057W	717	AATTTAGAATTACTAGCCAAAAATGAAGACCAAAAGAACGCCTCACCTATACTTTGCAGGATGCCCGCAA	32.21	40	48	31	6_9_1_1		PF11_0147	1005	AATCCAACTAATAGATTTCCCTTATTTCCTGGATCTTCTTGTTTTCCTTTATCACCTGATCATAATTCAA	32.21	31.4286	32	64
NC_000913.2_1089	330	AAAATTTTCCTCAGCACCAAAGGCTATCTCAACGAGTTTTTGCTCTGGCTGGGCGTTATCGACACACCAA	28.25	45.7143	60	32	6_9_1_1		YDR058C	789	ATAAATAGTAGTAAATGGGGTGAATACAGGGGGACTTTGAAGGACATGGATCATCTGGACGTCATCAATT	30.23	40	63	33	6_9_1_1		PF11_0148	297	GATAAAATCGTATTAAAGCTTGTTGATGACGTGGAGCAATTTATGAAACCTTATGTCAATGATAGATACA	32.21	31.4286	31	84
NC_000913.2_1090	1066	TCGACCAAAAAATGGCCATTAATTGGGTAGAAAGCTGGGAGGTCGTACTGGCTGATGAAGAACACAAGTA	28.25	44.2857	83	29	9_9_1_1		YDR059C	364	CTGAAATTGCTCAAATCTACAAGACAGATAAGGCTAAGTATGAAGCCACCGCTAAGGAGTGGACTAAAAA	32.21	40	54	30	6_9_1_1		PF11_0149	101	TCAAAGGTCTAAACCAATTGATTTATTGAACCTTATATTTCCCCACTTTACATGGAAAAGTTTTATGGTC	34.19	31.4286	32	94
NC_000913.2_1091	900	GTGGGCAAAGGGTTACATCCTGATTGCTACATTGAACTGGTGATTGAAGACAGTTACTACAATATGCGCG	28.25	44.2857	73	29	9_9_1_1		YDR060W	398	TAAAATACCCGCTCAAGAGAAGGAACATGCACAATCAAACATTGCATCATCGACAATAGAGAAAACCTCC		40	57	32	9_9_1_1		PF11_0150	537	GGTTCATATATTTCATTAGTTCTTTTGGCTATTATACCAACCGTCGTTTTATTTACAATACCTCGTACAT	34.19	31.4286	33	69
NC_000913.2_1092	284	GCTGATGCGACCGTTCCGTGAACTACCGGACTGGCGTATTGATGATCTGATGATTTCTTTTTCTGTACCC	28.25	48.5714	56	32	9_6_2_1		YDR061W	458	TTTACAGGATAGGTGGGTAATGGGATTGAGTAATGGACAAATGAGGAGAGCAAGGTTAGCTCGTAGTATA		41.4286	56	31	9_6_1_1		PF11_0151	334	ATGAAATGAGAGGATTACGTAGAGATATAATTGTGATAGAAGAATTAATAAGGGTGAAATTGCCTGATGT	32.21	31.4286	34	70
NC_000913.2_1093	731	GCGAGAACTGACCAGTCTGGTACGAAACCTGAACCGATTGTTAAAAAGTGAACGCGAACGTTACGACAAA	28.25	45.7143	65	31	6_9_1_1		YDR062W	134	GAAGCCACTACCTGAGCCCGTTGTCGACACCCCTCCTTATTACATTTCTTTGTTAACATATCTAAATTAT	30.23	40	63	30	9_9_1_1		PF11_0152	24	AAAAATAAGATACGATTAAATAAGAACCTCGATTTTGATTCAGATATAGCTATATCTAATGCGAACAATG	32.21	27.1429	32	114
NC_000913.2_1094	362	TCTGGCTTCACAGGTCATTTCGCTCCCCCCGTTTCAGGTTGATCTCTCTCGCCGTGAATTATCTATTAAT	28.25	47.1429	51	31	9_9_2_1		YDR063W	178	GCGAATTAGCCGAGATCCTACCTGATAACTCACCTAGATTTGTACTAACTGCATATCCAACAACAACAAA	30.23	40	68	31	9_9_1_1		PF11_0153	1753	GAATGTGTAGATATTATTCATTAAGAGATAGAAGAAACTATGATGACGAATTAGAAGGATGGAATTTACC	34.19	30	34	68
NC_000913.2_1095	850	TCAAACAGAAAACCATTGCTGGTGAGATTGGTTCTTCCACCATGCCGCATAAAGTTAACCCGATCGACTT	30.23	44.2857	69	30	9_9_1_1		YDR064W	340	GATTGATTTTGATCGAATCTAGAATTCACAGATTGGCCAGATACTACAGAACTGTTGCTGTCTTACCACC	30.23	40	82	33	9_9_1_1		PF11_0154	414	TCAAATAATAACATGTCAGAAAATTATCATGAAACAGATAGTCCCGTTCAGAATATCACACCACTACATA	34.19	31.4286	34	78
NC_000913.2_1096	70	AACTCGCTCACCAGGGGCATTGTGATGCCGATGCGCTACACGTCTCACTCAACAGTATTATTGATATGAA	28.25	47.1429	67	30	9_9_2_1		YDR065W	281	ACTGAAAACAACGAAAATCCTCAACTCTTTGACTTCATTAGGGGATGTAAAGACCAACGACCCAGAAGAA	30.23	40	53	32	6_9_1_1		PF11_0155	35	TGGGAATACTAGTGAATGTGAAAAAAGCCAAGATTCTGATGATGAAATAATGGTCGTTAATAGAAAAATA	32.21	30	33	70
NC_000913.2_1097	321	TTTAAAGCCTTCCTCGAATTTGCCGCCGAAGATTTAGGTGCCGATTATATCGCTACCGGTCATTACGTAC	28.25	45.7143	75	30	9_9_1_1		YDR066C	494	GGATCTTGAGTTTGATGATACCTACAAGAATGAGCCTTTACCATTGGATGTGTACTTTGGACAGTTGACT	30.23	40	60	31	6_9_2_1		PF11_0156	1248	AGTGTTGTGTGTGAACTGGTTGGGAAAGGTGTTTTTTCAAATGTATTAAAGTGTTATGATATGGTAAATA	34.19	31.4286	34	50
NC_000913.2_1098	50	ATTTTTAGTCGTTGAAGAGACGATTAATGGTAAAGCGTTATGGAACCAACCTGCCGGGCATCTGGAAGCC	30.23	45.7143	70	31	9_9_1_1		YDR067C	30	ACTGTACAGCCAAATTTATATAGAGGATCTTACCCACGAGAAATCAATCTCCCATTCCTGAGAACCCTTA		40	64	30	9_9_1_1		PF11_0157	932	ATTTGCAAAGAGAAAAGGGAGAGATTCATGGGAATTAATAGAAGCGGAATTATTGAATGGACAAAAACTT	32.21	32.8571	32	69
NC_000913.2_1099	101	TGAAAACCAGCCCACGCGTGTGATCCTGTTCAATAAACCCTACGATGTTCTTCCGCAGTTCACCGATGAA		48.5714	76	31	9_6_1_1		YDR068W	71	AACTGGATCAACAGAAAACACTGAAAATAACGAACTTCAGAGCCGAGATGACAAAACAAATGAGGCCTTC	30.23	40	49	32	9_9_1_1		PF11_0158	2810	ACCTATACGTGAAGGGAACACTTATAATCAGGAAAGAGATAAAGTAACAAATCCTTATCTGAAACAAAAA	32.21	31.4286	30	59
NC_000913.2_1100	25	CACAAGGCAAGAAGATCACCCTGCAAAACGGCAAACTCAACGTTCCTGAAAATCCGATTATCCCTTACAT	30.23	44.2857	64	30	6_9_1_1		YDR069C	1565	ACACAGTTCTGCCACCTCTACCATTCAACCTTCGTGTCTATCCTTGTCTAATAATGACTCTTTAGATCAT	32.21	40	55	31	6_9_1_1		PF11_0159	169	ATCGAGTAAATGACTATTTTCAAAAATTAATTGAGTCCTTAAGTAGGCTCTTCTGGAAAGGAAGAAAATG	32.21	31.4286	31	105
NC_000913.2_1101	325	TTGGGGGTTACGATTTCATCCTTTGCTCTAATGTTCTCTCTGCCGTTCCTTGTCGGGATACAATCGACAA	28.25	45.7143	60	30	9_9_1_1		YDR070C	208	GAATGGAAGATTTGAAAAAAAAGGGAGATGACGCTAGAATCGAACAAAACAGGCCAGATGACGGTGTTTA	32.21	40	56	31	6_9_1_1		PF11_0160	166	GAAATAAAAAAATCGTAAGAGACAATCTAAAGAGAGAAGAACCATCACAAGAAGATCTATATGGATACAG	32.21	31.4286	35	60
NC_000913.2_1102	279	CGGGTGCGATATCTTTGGGATAAGCATCTAATTATAAAACCGTTATCACGGAGAGCTGGAGTCAACAGAA		42.8571	74	30	9_9_1_1		YDR071C	498	GCTAAGGACAAAAACTTCGCAGAACAGAAATGGATCGATATGGAGAGAGAACTAATTAAGGAAGAATACG		38.5714	54	32	9_6_1_1		PF11_0161	314	TAAAATGAAAGATATAAATAAAAACAATAACAATAATACTTCATCCGATTTTAAAGGTCTTAGCTTATTT	46.09	20	33	91
NC_000913.2_1103	375	TGGCCTAAAAAATGTCCCAAGCCAGAAGCATATTTACAAGGAAGCGAAGACTCACAAGTTGCTAGCGAGA		44.2857	62	31	9_9_1_1		YDR072C	461	CATACCGTTTGCCTTGCCCCTGTTTACATTTGTTATACTCAACATTGATCATTTCTTTGCTTACCAGTCG	30.23	40	52	33	6_9_1_1		PF11_0162	699	AATTTAAAAACACATGGTCCATTCAAAACATTATCACCACCTGTATCATATGAAGCAAATTACGAAGATG	32.21	31.4286	30	76
NC_000913.2_1104	518	TCCTGGCTATAACCCAGCATTAGCCACTAAACAACCAAGAAGAAAAATTACCCGACAACGGCTGAGCCTT	28.25	45.7143	48	30	6_9_2_1		YDR073W	308	CATCAGGATACAGCAACTTATATCTCAGTTCCTTAAAAGGGTTCATGCCAATCTTCAATGCATATCTCAG		38.5714	81	32	9_9_1_1		PF11_0163	410	TAAACTAAATGCAAAACCCTTTCCTGTTAAAAAGTTTGGAATAAATGATGCAAAAAGGGAAGCAATCAAA	32.21	30	33	83
NC_000913.2_1105	63	GTGTCCACATTGCGTCGTTATGCTAAGCAGAATTTATTTTGTCCACCGGCCATGAAACAAGGCCGGTTAT		45.7143	73	31	9_9_1_1		YDR074W	540	AAGTTTAACGAAGCTTATGCACAAAAAATCGGGGAAGTTTACAGGAAGGGTGACATCATCTGGATCCATG		41.4286	56	30	9_9_1_1		PF11_0164	222	TTACACTATACGAATTCTATTTTTCATCGTATAATACCCAATTTTATGGCTCAAGGAGGAGACATTACTA	32.21	31.4286	32	69
NC_000913.2_1106	159	TTAGTCCTTTCTGGTACCGCCCTTTTTACAAAACAGAGAAGAGTATCCCCGGATGACGGGTTAATAACCC	32.21	45.7143	80	31	6_9_1_1		YDR075W	489	TTATCTCCGGATATGACCACGGTTGATGAAATACGAACAATAGACAGGAAACAAGAAGTTCCACATGAAG	30.23	40	62	31	9_9_1_1		PF11_0165	309	GATAGTAAAAAGAATGACATAAATAAATACAACGAAGGTAATAACAACAATAATGCTGACTTTAAAGGTC	42.12	27.1429	32	58
NC_000913.2_1107	249	CAAAGCGCATGCTTACTTCCGTCTGCTTCCTTAGTTGGTAACGATTTCGTTCATTACGATCTTACGCCTA		44.2857	69	30	9_9_2_1		YDR076W	936	TTTAATTTACACGGCGAAGATAGAAAAAGAGAAGGACGAAATTTAAAGCGGTCAAGAAGCAGCGACGATC	32.21	40	54	34	6_9_1_1		PF11_0166	447	AATTTTAAAAAACCAACCGGAGGAGAAGCTACCATAAAAACGACATCAAATGTGTCAACTAATAATACTA	32.21	31.4286	30	49
NC_000913.2_1108	190	TGCCATGCAATGGAGAGAAGGTGAGCCGTGTTTATCACGACACAATGGTTAAGGCTTTAAGAATCGAGCT	28.25	45.7143	59	29	6_9_2_1		YDR077W	440	TTTGCCACCAAGCAACACTACCACCACTCCTCCTTACAACCCATCTACTGACTACACCACTGACTACACT	30.23	48.5714	28	33	9_6_2_1		PF11_0167	144	TTTATTTGTTATTATTGGTCTTTTGCTAAATGTTCAATTGTTAATCCAGGATATGTTGACGACACATGGG	36.18	31.4286	32	86
NC_000913.2_1109	356	TCCCTGCCCTGTACCCTGTGGGGAAATGACTTATATCTTGCGGGTAATAGGTGATTCAATGATTGATGAG		45.7143	67	31	9_9_1_1		YDR078C	531	CATCTACTGGCGTTCTCCATTTTGCTTAGATCTTCCATAAATGTGCTGAAGTTTTTCACTGTGAACTCGA	30.23	40	78	29	9_9_1_1		PF11_0168	5603	CCATATAGAAGAACCTCAAAAAACTGAATCAACCGATGCACAATCAAACATAACACAAAATGAAGAAATT	36.18	31.4286	34	36
NC_000913.2_1110	44	GTTGGCCGGAAAAGTTGGCTCAACACCTGGCTACTTACGGCTGGTTTTCAATGGCTATAAAAAAGCCAGT		47.1429	81	30	9_9_1_1		YDR079W	224	ACGTTTAGAGAAAAGGCTTAGGTTGGAGAAAAAGATACAAGAGGAGTTTGGTTTAGACCTTGAGGAGGAA	34.19	40	51	34	6_9_1_1		PF11_0169	156	TTTATATGCTCATTAAACATAATATCTGATAGTAGTGCTTTTAAGAAAGACTTAACAGCGGCCTGCATAA	36.18	31.4286	30	107
NC_000913.2_1111	350	TTCAAAACAGATTCGTTCAGCAATCGAAGACGGTGTAGTGGAACCGCATGAGAAGACAGCAATTAACGAC		44.2857	69	30	9_9_1_1		YDR079C-A	92	ACTAGAGGAGTTGGATGACACCCATCTTTTAGTAAATCCCTCGAAAGTCGAATTTGTTAAGCATGAGCTA	34.19	40	79	28	6_9_2_1		PF11_0170	240	CATGACAAAAGAGGTATTGTATCAATGGCAAATAAGGGAAAACCAAATACTAACGGTTCTCAATTTTTTA		31.4286	31	84
NC_000913.2_1112	59	TGGAAAAGCGAAGGTGGAATATTGCTATGCAGTGAATGTACCAGGTGACAGGGAAATTGTAACCCACAGC		45.7143	69	31	9_9_1_1		YDR080W	1234	ATATTGAAGAGGAAGCAACCATAGATGAAGATATGAAGGAGGGGAAGAATTTTAGCAAGCGGCCAGAAAA	30.23	40	47	33	9_9_1_1		PF11_0171	386	GGAAGATAAGACATTAAGGTTGTGGAAGTTGAATTTTGTAAAACGGGAAAAGGAAAATAAAGATGACATT	34.19	31.4286	34	57
NC_000913.2_1113	557	TCAGCAGCAGCGTGCGAAAAATAACGCCCGTCTGGCAAACGTCTTTAAAACAAAACACCTCAATATCTGG	30.23	45.7143	52	31	6_9_2_1		YDR081C	816	AACTGGTTAGTCAGGTGGGATAAGAGGTTGGTTGCTGTGAATAGGAAGATTTGGATTGTTTTGGATGATT	36.18	40	39	33	6_9_2_1		PF11_0172	106	GTTTTGATTTTACTCAGATCGTTGTATATTTAGTAGGTTTATCAGATGGATTAACACATTTGGCATCTCT	32.21	31.4286	33	71
NC_000913.2_1114	41	TGCGCTTTTGCTGGCGTATGGTGCCTGGCTGATTTATCCCCCGGCGGGTTTTGTTGTTGCCGGGGCGCTG	28.25	61.4286	62	34	9_6_1_1		YDR082W	74	CAGTTATTATAGTGGGACAGAGGACGTTCGAATATTTGTTGGAGATTTAAAGTACCGGATGAGAGTTTCT		38.5714	50	31	9_6_2_1		PF11_0173	1320	TATTTTTCATCTTTGATGGTAAGGCTACTTTTGATTTTTTCGCCTTTCTCATGTATACTTAGTTCGATTG	34.19	31.4286	32	62
NC_000913.2_1115	332	AAACTTTTACGCCTACAAAGTGAAAGCATTTGGCGAAGTGGCTGAACTGCTGCCCGTCGATCCCGGCTGT	28.25	51.4286	70	30	9_6_1_1		YDR083W	237	CAAAATGAAACGAGCAAGAAACGCAAGCACGATGAAGAAGCCCCTCTGATGCAAGTAAAAGAAAATATTG	30.23	40	43	33	9_9_1_1		PF11_0174	1600	ATGGTATTTCTGAAGAAAACAGATGGTACGCTAAAGATTTTAATTATGTAGGTGGTTGTTATGGATGTAA		31.4286	31	61
NC_000913.2_1116	254	ATACCGTCACTTGATGGGAACGGGAACTGTCGGTGTGATGATTGCCAGCAGTGACCTGATTAATCCCATT	30.23	48.5714	83	31	9_9_1_1		YDR084C	380	TCTTTTAAGACTGAAAATATTCTACCTGATTTTGGTCATTGTTGCAATGTGTCTGACCGCCTGGAACACG	30.23	40	63	31	6_9_1_1		PF14_0435	546	TTTGAAATAAAAAAGGCAGGAGATGTCTTAACACAATCAAGTGACAAGTTAGGAAACAATACCAATCATT	34.19	31.4286	31	67
NC_000913.2_1117	509	TGACACCGTTGTCGAGTGTGTGCTTAACAAACTCTGCCCGTCGCATACCTACGTAATTTTTAAATATCCG	30.23	44.2857	72	31	6_9_1_1		YDR085C	1192	AAAATGATAAATACGATTTGAGGCGAAGGCAATTAGAAATACGACAAAAGCTCCACGAGACCTCGCACAA		40	45	30	9_9_2_1		PF14_0436	295	AAATTACAATATTAGAAGGTGAGAATGTACCCAAACCTGTCGTGTCAATTAATAAAATAGGATTTCCAGA	34.19	31.4286	30	72
NC_000913.2_1118	499	CAAATTATGACAATGTCAGCGCACCTATCAATGCAGTGGCAACGGGGGGATATACAACCACTTCGTTTTT	28.25	44.2857	56	30	6_9_2_1		YDR086C	150	GTCAAGGCTGTTGGTATTGGTTTTATTGCAGTCGGTATCATTGGTTACGCCATCAAGTTGATTCATATTC	32.21	40	68	32	6_9_2_1		PF14_0437	162	TGTATACATGGAGATAAAAAACAAGAAGAAAGAAGATGGGTATTGAATGAGTTTAAAACTGGTAAGAGTC	36.18	31.4286	32	47
NC_000913.2_1119	253	GCAGACAGTGGCAGGGTAAGGCTGCATTGGGAAGACTTAAAGAAGATGAGCTGAAACAATATAATTTGTG	30.23	42.8571	57	31	6_9_1_1		YDR087C	423	GACAAAAAATTAGTCGACGAGTATATTAAGAAAGTGTTGAGGTGGTTACCTCTGAGTGGAAGTCCAAAGG	30.23	40	64	31	9_9_1_1		PF14_0438	356	TCAAGGGATGCACAGCAAATATCATATGGATCGGAAAAAATGTAGAGATATACTTTTAATATCCAAACAA	36.18	31.4286	32	78
NC_000913.2_1120	226	ACCATCGCGGTGAAACGGTCTATAGCACCAAAACTGGAGAATCAAAAGAAATCAAAGCTCCGGGTGATTA	28.25	44.2857	62	31	6_9_1_1		YDR088C	489	GATGATGACTGGGACTCCAGAAAAGATAGATGGTACGGTTACTCAGGGAAAGAATACAATGAACTGATAA	30.23	40	53	32	9_9_1_1		PF14_0439	538	ATAATAAAAATTCAGTTGCTGTTGGTTATGTAGGATGTGGATCAGTTGCTGATTTAAGTGAAGCTGATAT		32.8571	31	69
NC_000913.2_1121	191	TGATTTACGTGGTGAGTTTATTCGTGGCTGGGATGACGGGCGGGGGATTGATACAGGTCGCTCTATTTTA	28.25	48.5714	34	32	9_6_2_1		YDR089W	2451	ATTTCCTTACTGGTTTCCCTTATTTTGATCTGTGCGTGCCTGTTGTTGTTATTTAGTCGGTTCACTTTGG	30.23	40	29	31	6_9_1_1		PF14_0440	2148	CAAGATAAGATGAGTTCTCAGGTAATGTTGGAAGATACTTGTACGTGTAATAATGATGATAGTTATATGT	34.19	31.4286	32	68
NC_000913.2_1122	467	AGCAGGAACTCCTCGCCAGAAGGTGGCGATTATCTATGATGTTGGTGTGTCAACTTTGTATAAGAGGTTT	28.25	44.2857	62	29	9_9_1_1		YDR090C	674	TGACGAAGAAAGTGGCCAAGCTCAAAAGGAAGAACCCGATGAAAAAATCGAACAAGATATTAGCAAGAGT	30.23	40	43	33	6_9_2_1		PF14_0441	251	AGATAAAGGTGTATATGTACTTGGAGAAGATGTAGGATTGTATGGAGGTTCGTATAAAGTTACTAAAAAT	32.21	31.4286	31	61
NC_000913.2_1123	71	TGGTCTAATCCTTGAGTCGTGGGGGCCGGGTGACAGAAACAAAGATTACAATATCGCTCTTGATTATATC		44.2857	73	29	9_9_1_1		YDR091C	30	GTTAGCGCTGATAAATGTAAACCAAAAAAGTGTCGTCAAGAGTGTAAACGTTCGTGTCCCGTTGTGAAAA	30.23	40	44	32	6_9_2_1		PF14_0442	4954	AAAATGAAACAAATTCAAATGCAGATGAAAGAGATAAGGATGATGATAGGTATGGAAGAAAACAAGTTGG	32.21	31.4286	34	47
NC_000913.2_1124	188	CATCGCACCATTCAACAAGGATTTATGGAGTTTACTCAAAAGCAGTCAAGAGTGTCCTCCAGGAGAAAGC	30.23	44.2857	69	31	6_9_1_1		YDR092W	229	ATCCCAATATTGATAGGTTGGGCCGTATATGTCTTGATGTGCTTAAAACTAATTGGTCACCCGCTTTACA	30.23	40	64	29	6_9_1_1		PF14_0443	365	AAAAAGAGTTGCTAAAGAATTAGGAGAAACCTTAACAGATGAAGAATTAAGAGATATGATAGATCGTGCT	36.18	31.4286	31	52
NC_000913.2_1125	168	AGAGGAACCAGGAACCTGTTAAAAGTTAGTACGACCAAGAACCCTGCTAAAATAAAAGAGGCCGCATTGC	28.25	44.2857	68	29	9_9_2_1		YDR093W	1072	CTGCTGGTAGAGAAAAGAAGTTACAGAAAAAAAGGGAAGAATTACGAAGGAAGAGGAACTCGAGAAGCTT	32.21	40	42	34	6_9_1_1		PF14_0444	380	AACAACGGAACGAAATATGAAGACTACTCAGTTAGCTCCTTTAAAAATTGTCGAAAATTGTGCAGATTAT	36.18	32.8571	32	77
NC_000913.2_1126	83	TTTGTTAAAACCACAGCGCAGTGAAGGCGGACACCGACTCTTTGATGAAGAAGACATACAACGCATCGAA	28.25	45.7143	70	30	9_9_1_1		YDR094W	252	TGCTCAGCCAGCGCAGCAGGGACCGTTAATGATTACAATTTTTTTCTTCCTTTGTACTATGTATACCAAT	38.16	40	57	30	6_9_1_1		PF14_0445	350	TGTACGACAATGTAAAGAATATAATGACAAACCTAAAGTGAAACAGCTAGAAAATGAAATCTCCAACTTG	36.18	31.4286	31	44
NC_000913.2_1127	477	GAACTTGATTCCTGTGCCCTTTCACCAACTATAAACGACCACTTTGCCTTTCATCCTATTGTCGATCCCT	28.25	44.2857	53	31	6_9_1_1		YDR095C	305	GGTAGAGCCGTGCCGGGTGATACACATCATCACATCCTATATGAAATCTATATCATATCACATTGGTATA	32.21	40	84	31	9_9_1_1		PF14_0446	20	TAATTTGATAATTAAAAGATTATATACACGAAGTGGCGGTTTAAGAAAACCTCAAAAGGTAACCAACGAC	34.19	31.4286	30	75
NC_000913.2_1128	152	CAAACTTCTTTGCCGACTGGAACACGCGACTGGGGAAGAGGAACAGAAACATTATAATGCACTAATTGGG	28.25	45.7143	56	30	6_9_2_1		YDR096W	219	CAACAAGCCAAGCGATGGGACAAACATGAAAACGGTGTATTTAGCATCGAAAACGAGTATGACAATAAGT		40	60	32	9_9_1_1		PF14_0447	874	AAATAGATGTTGACACAGCAACTTGTTTGAAGATAATTGATTTGAAGGGATTAATAGAACGTTGTAGCAA	32.21	31.4286	33	81
NC_000913.2_1129	154	TAATTGACAGCATAATTCGTGATTTTAGCAATAGTGATTCAGGAGGGCCAAACCGAAGAACAGCGACAGC	28.25	42.8571	64	30	9_9_2_1		YDR097C	691	CAAGAAATATATCCCGTGACAACTCAAAAAAGAAAAGCAGGCCAAATCAGGCACCAAGTAGATCGTACAA	30.23	40	43	33	6_9_1_1		PF14_0448	263	AAAAGATGATGTTGTAAAAATAATGCCAGTACAAAAACAAACAAGAGCTGGTCAGAGAACCAGATTTAAA	34.19	31.4286	33	65
NC_000913.2_1130	48	GCAAGTTACTTTCGCAGTTCGGGTAATTTGTTAGAAGAAGAATCAGCAGTGTTAGGGCAGGCTGTCACCA		45.7143	58	30	9_9_1_1		YDR098C	39	TACACCTCGTACTGTTATAAACGCCACCAAGCAAGATATTACACAGCAGCAAAACTTTTTCAGGAAATGC	32.21	40	61	30	6_9_1_1		PF14_0449	364	CGGATTTTGGAAAAAGCTGGTACGAAGAAAAACTAGTTAATGATATCCCAAGAAAATTGACCATTTTTTA		31.4286	31	86
NC_000913.2_1131	53	TCTCGAGAGGGAGGTGTTCATGACGCATGGGTATGTTGATAGTCATATTATTGATCAGGCTTTACGCTTG	28.25	44.2857	62	31	9_9_2_1		YDR098C-B	1282	ACAATAAGCACGACCTTCATCTTGGCCAGGAACTTACTGAATCTACGGTAAATCACACTAATCATTCTGA	125.4	40	78	30	9_9_1_1		PF14_0450	753	GATTATAATAATGATGGAAGGAAAAGTGATGATGAAGATTTAAATGAAGAAGTATCCGGACAAGAAGACT	38.16	31.4286	33	46
NC_000913.2_1132	136	ATCATATACTTGAAGAAGCGTCACAAGCGACTCAAACAGCGGTTAACATTGCCGGGAAGGAATGCAACCT	28.25	45.7143	62	30	6_9_1_1		YDR098C-A	1147	TAGCTCGGAATCCTCAAAAAACAAATAATTCGAAATCGAAAACAGCCAGGGCTCACAATGTATCCACATC	139.3	40	49	33	9_9_2_1		PF14_0451	17	TGGACCATATTTGAATCAGGTTCCTTTAGGTTTTCCGAGTTATAATAGAAGAGTATTTAGAGACATTTTA	32.21	31.4286	33	61
NC_000913.2_1133	237	GTAGAAAAACTGAATCAGGTTTGCGCTAAAGACCCGCAAATGCTGTTGATCACGGCAATTGATGACACCA	28.25	44.2857	81	30	9_9_1_1		YDR099W	91	TTGCTTCATCAGGTCAAGAGTTATCTGTCGAAGAACGGAATCTATTGTCGGTTGCTTACAAGAACGTCAT		41.4286	100	29	9_9_1_1		PF14_0452	20	ACGAGATGAAGTAAAAATTACTGAAAGAACATACACCTACAACGATCTTGACAATCTTTATGACAATGAA	34.19	31.4286	34	70
NC_000913.2_1134	35	AGGCGTTGGTTTACTTACTGGCAATGGTGTTAATGGCGTACTGAAAGGTGCAGCTGTTGGCGCTGGTGTT	28.25	50	55	32	9_6_1_1		YDR100W	255	ATCAGCTTCGGCGGTATCTACAACATATTGGCGGGAATGTTTACTTTTATTTTAGGGGTTGCCTTTATTG	30.23	40	60	30	9_9_1_1		PF14_0453	914	AAATATAATGGGACAAATGAAACCTACAGGGGGAACCTTAGTAAACGTTAAGTCAGAAATGTTGGAAAAA		34.2857	34	59
NC_000913.2_1135	91	AGGCAGCTATTAAAGCCTCATTCAGCAGTACGTTTAGCGGACATCTCGGGGTGGGGTATAGCCATGGTGC	99.61	52.8571	82	32	9_6_1_1		YDR101C	307	GATGGTGCCCCGAAATAGATGATACTCAAAATTTGTTAAACTGGAATAAGGGGAAAGACTCCACTTTTGC		40	72	30	9_9_1_1		PF14_0454	5	TGATGAAACCAAAATAGGGAAAGAAGAATTAAGGGTGTGGATAGAGGATACATTGAAAAGAAAAGATTTT	32.21	31.4286	34	47
NC_000913.2_1136	0	ATGGCATTACTCGATTTCTTTCTCTCGCGGAAGAAAAACACAGCCAACATTGCAAAAGAACGGCTGCAGA	28.25	44.2857	76	31	9_9_1_1		YDR102C	150	GTCGATGTTCAAACAACGTGTTATCAGAGAAACAGCTCTATGAGAAATCAGCTGATGTCAGTATTCTGTC		40	83	32	9_9_1_1		PF14_0455	11	AAATTACGAGTATTTAAGATCCTATGGAATTAAGAACGAACTGAAAAGGAAAAGAACGCACAAGAAGATA	32.21	31.4286	32	64
NC_000913.2_1137	401	TTTTGCAGACGAAGCCATTATTACCACCAACCCGGAAGTCTCCTCAGTACGCGACTCTGACCGTATTTTA	28.25	47.1429	62	31	9_9_1_1		YDR103W	895	CAAGTCTAAACCCAAATCTCATATTGGCTGCACCCCCCAAGGAAAGAAACCAAATTCCACAAAAAAAATC	30.23	40	42	32	9_9_1_1		PF14_0456	1508	TAATAAGGATAATTTTGTTGTAATGGATAATGAGAATAAGGAGGAGAGGGAAGATAAGGATAACATGGAT	36.18	31.4286	37	49
NC_000913.2_1138	240	TGCAAAGATGCGCAACTTAAAGCCGAAATTGAAAAGATGGGGCTGCCTATCCTGACGGAAGGAAAGGAAA	30.23	45.7143	60	31	9_9_1_1		YDR104C	402	CATCGTCTTAAAGAAGCGGAAATGGAGATGAAGAGAACTAGGTCAAGTCCTGTGCAGAAAAGTGAATATA	30.23	40	50	32	6_9_1_1		PF14_0457	515	AATGATGAAAACCAAAGAAATTATTTTAGACATGCTTACCATAATTAAAAATAGAAAATTGAATATACTC	36.18	21.4286	34	91
NC_000913.2_1139	15	ATTTTTTATATCGGATTGTCAGGTGTGGGGATGATGTTCTCATCAATGGCGTCTGGAAATGACGCTGGCG	28.25	45.7143	68	31	9_9_1_1		YDR105C	215	GACATGTACTGGGACTGGGGAATGTGGATTTTTTACAGTTCATAGGTTGAATTTTGCATTGGGATGCTTA	32.21	40	48	32	6_9_1_1		PF14_0458	34	TAAAAGAGAAATGCAATGAATGTGTACGTGTTGAAGTAGTATTAGGTTTTTGCGAAATGTCAAAAAATCC	32.21	31.4286	33	68
NC_000913.2_1140	89	GTTCAGAAAAGGCCATAGCAGCGCTCAGTACTCCGGCGAAATAAAGGGATACGATTACGATACATATACC	28.25	45.7143	59	32	6_9_1_1		YDR106W	570	CCTATCGACTTGAGAAGGCCACTGAGAGAAAATATCATTATAGTAAACATTGAAGAGGCGTATGAAACAG	30.23	38.5714	57	31	9_9_1_1		PF14_0459	22	AAATAGAGTATCTAGTAAACTTTTCTTTAAAATGTCCTATTAAAATAGCTGCTCGTTTCAGGGACGTTCT	36.18	31.4286	31	90
NC_000913.2_1141	212	TAAACAGGCATTAACCGAGCAAGGTTACTATTTGCAGTTACCGCCACCACCCGAAGATTTGCTGAAGCAA	28.25	45.7143	72	31	9_9_1_1		YDR107C	1445	CATTCTTCTATGGTTTTTAGTTTCTGTTCCGTTGTCGTTTGCGGGTTCAATTGTTGCTCATAAGCAGTGT	30.23	40	52	32	9_9_1_1		PF14_0460	89	GCTAAGCGACAAAGAAGTGAGATTATCCTTCGGAAAATGTCTTCTTACTATATGTGAATTAAATATAAAG	34.19	31.4286	31	105
NC_000913.2_1142	499	ATAAAATCGTTCCGCTGATCGCTTATATGAGCAAGTTTTTTACCCTCAAGGCCGGTGACGTTGTGTTGAC		44.2857	72	31	9_9_1_1		YDR108W	1806	ACAGATCATTTCACAGACGAGGACATATTATCGGAAGGGTTAACAAGAAGACGCAAGGCAGCTTTTTTTA	30.23	40	50	32	6_9_1_1		PF14_0461	485	AAACGATGAAGGTAATTTAAGTGATGAAGGAGAAGAAGTAGAAGAAGAAAATGTAGATGAAAGAGATTTA	42.12	30	36	35
NC_000913.2_1143	331	GTTCGAAAGCGGCAATGCATGGTGAACGTATCTCTGTGCGTCATATCGCAGTGAAAGAATCAGAAGTGAT	28.25	45.7143	72	32	9_9_1_1		YDR109C	448	GGGCGATGAAGGAGACTGAAGAAATCAACTCATCTGGTGATAAATGTTTAAAATATGTGGGAGGGCAAAT	30.23	40	48	30	6_9_2_1		PF14_0462	72	AAGGTTTGTACAGATGATAATGTTAGGAATTTGAATGAGATAAAGGACCAATTTGTTGAGGCATATGATT	34.19	31.4286	33	52
NC_000913.2_1144	309	TACAATGAGAAGAAAGCATCCGCCCAGAAAGACATTCTCATTAAGGTACTGGATGACGGCATCACGAAGC		45.7143	74	29	9_9_1_1		YDR110W	1589	AGAAACTTCCTACTATCAAACTCTGGAATCGCCGTCAACAAAACGACAGAAATTAGACCAACAGGGTAAT	30.23	40	58	30	9_9_1_1		PF14_0463	3255	TTATCAGAAAAAAATGGTACTGGTGTTTATATTATGCCTGATGGTAGCAAAAGTAAAAAATGTTCATGGG	34.19	31.4286	32	59
NC_000913.2_1145	34	TTGTGACTTTTCCGCTATTTAGCGATCTTGTTCAGTGTGGCTTTCCTTCACCGGCAGCAGATTACGTTGA	28.25	45.7143	61	32	6_9_2_1		YDR111C	629	TGCACAAGTGCTGCCATACTACTTAGATGAGGAGTCAAATTGGTCTACAAACAGCGACGAAATTGAAAAA		40	72	31	9_9_1_1		PF14_0464	528	AATGTATATAGTGCTAAACAAACATTAAAAGAAATAGCAAAAGAAGCCGTTACAGATCGATTTGTTCGTC	36.18	31.4286	30	66
NC_000913.2_1146	163	GGTTCAAACAAAAAGATCTGTTTCGTCGCTGTGGCGTGGTTTGCTTTAGCAGCAATTATGAGCTTTACGC	28.25	44.2857	76	31	9_9_1_1		YDR112W	226	CTTACTTCTTCTGTGTTTACCACTTACAAAAACAACACTACTGTGGCGCTCCTTCCCTTTATTCTTATCT	30.23	38.5714	54	31	9_6_2_1		PF14_0465	68	GAAAAAGTTAAATCCACACTTAACAAAATTAGATAACAAGGACAAAGTGGTTATAGGTCCTAATGGGTTA	32.21	31.4286	32	76
NC_000913.2_1147	93	TTCCAGCATGTGATGTTACTGAAACCTTGCGTGCTCTGTATTTATGAACGCTGCGCGTTATTCGGCGTTC	28.25	47.1429	68	33	9_9_1_1		YDR113C	529	CAGATTCAGGTAAAAATGAAGAGAGTTCCGACGATGATGAAGGTAATGAAGATTCCGAGAGTAAACTTGG	32.21	40	41	31	6_9_2_1		PF14_0466	324	AAAGGTGATGCTGTTGTTAATGGAACAAACAAAGTTTTTGAATTAATGAAGGAAGGGAATGGTTATGATT	32.21	31.4286	33	72
NC_000913.2_1148	1164	CTGTCGCTGTTCTATATTTTCAACGGTCTGCTGTCATCCATTTCGGATAACGTCTTCGTGGGGACGATTT		45.7143	58	31	9_9_1_1		YDR114C	171	GCTTTCGATCACGTGATCCGAGCTTCAAATGACCTTTCGACGATGCGTTTCATGATTATGTATATATATG	30.23	40	84	32	9_9_1_1		PF14_0467	513	AACAAATGGAAACAAAGAACATTAGAAGCTACTCAGAAACTTGATGAACAATCAAAGAATATAGCACAAC		31.4286	32	62
NC_000913.2_1149	470	CAACCCGATTTACGGTCTGATTCTTAACGGGATGAAAGGGCTGTATACGCGTATTGGTCGTCACTATTTC	28.25	45.7143	68	30	6_9_1_1		YDR115W	36	AGAAGAATGTTTTCATCTATATCTTCTTTCTCTGCTCTATCTGTGTTACGCCCACAAACCGGTATGCTCT	32.21	40	62	30	6_9_1_1		PF14_0468	404	TGAAGACGATAATAACAAGATGAATAAAGACTGTAGGAAGAAATCTTATGAGGAAGAGCAAACATATGAA	32.21	31.4286	33	56
NC_000913.2_1150	888	CTGTATGATGAAGGGAAAGTAACGGAACGTTTTATGCTGGAGTTTTTGCACAGCCACACCAATGTGGTCT		44.2857	71	31	9_9_1_1		YDR116C	130	TAACAAAAGACCAAGCCAAAAAAAGAGAGTTGAAAAGATTGGTACAACGAAAGGCCGAGGCAAAGAGACC	30.23	41.4286	38	33	6_6_2_1		PF14_0469	71	TGATGTAGAAACGAATGAAGGACAGGGAGAAGTTATATGTCTAAGATGTGGATCAGTATTAGAAGAAAAT	32.21	34.2857	32	60
NC_000913.2_1151	740	TGCGTATGTGATGGCGTTTGGTTCTTACTCGACGGCGATGCTCAAAGGCATTGTTGATATTCCGGTGTAT	32.21	47.1429	62	32	6_9_1_1		YDR117C	1129	TTAATTTGGCTTCTCACACGTACTACACCTCTCAGGACATTAGAAGCGCGGTTTCTCAGTATATTTCTGT		41.4286	67	31	9_9_1_1		PF14_0470	1018	TAATAAATACAGAGAACATATACCAGCTAAATAACACAAAGGAAGAGGAATCTATGTTACATACGGAGAA	32.21	31.4286	33	61
NC_000913.2_1152	325	TGCAAAATGCGCGGCTAAAAGCACCGTTGGATATTTATCTTAAAGTGAACAGTGGGATGAATCGGTTGGG	28.25	44.2857	62	30	6_9_1_1		YDR118W	877	GTGACTTGGAAGACTGGCTTTGCAATTCAGTAGGTGAGAAGAACTTTAAAAGGTGGAAGTATTTAGGTTG	30.23	40	61	32	6_9_1_1		PF14_0471	112	TGTACGAATCAAATGAGGATAGTAATACAAAAAATAAAGGAGTGTGGTATAATGCTAGAACGAAATGTTG	38.16	31.4286	32	46
NC_000913.2_1153	64	TACTTAGTTCATTTTCTTCCCGTCTTGGCATTCCTATTCTGGTTATTTTTCTGGCGATCGGCATGCTGGC	28.25	44.2857	58	32	9_9_1_1		YDR118W-A	11	AGGTATCGGTGGATGGAAGAAGCGCATCCCTAGTGTTTCCAAAAGAAAAACAAAATGTTTGACACATAGA	32.21	40	73	31	9_9_1_1		PF14_0472	446	ACAAGAACAGTTAATACTACTAGCAGAGAATGAAAGATTAACAATACAACTCAAGGACCTAAAGAAACAA	34.19	31.4286	33	62
NC_000913.2_1154	526	ATCTTGCGATGCTGATTTCACTGATCGGTACACCGTGGATGCCAAAAATTGAGAACGGTATTCTGGTGCT	30.23	45.7143	74	30	9_9_1_1		YDR119W	962	ATTCAGTTTTATCCTTGGTGGCTATTTATCTTGGAGTTCTGCCCATTTTTGGACGTTTATCTTTGCCCGT	30.23	40	40	33	6_9_1_1		PF14_0473	2164	ACAACTCCGCGGAACATACACAAATACAAGATGATACAGTAGATGAAATTTATGACAATCAAGATGAATA	32.21	32.8571	33	68
NC_000913.2_1155	180	ATCGCTATCGAATCGGGTGGTAATCCGAACGCGGTGAGTAAATCGAATGCCATTGGTTTGATGCAGTTAA	32.21	45.7143	73	32	6_9_1_1		YDR120C	761	TTTTGCCTTATATGGTGGTGCAAATATGGTTTCTCATGAATCAACTCACGAAAGTGCGCTGAGACTAGTA		40	68	30	9_9_1_1		PF14_0474	443	AAAACTAAAGGGAAGTCTTATGGGTGAAGAGAGGATGAAATTATGGAATGAGTTAAAGAACTTTCTTATA	32.21	31.4286	33	80
NC_000913.2_1156	254	TGTTGAACAACTACAGCAGAGTGAATACTTGCAGCTTCCGGCATTTATTACCGTACCGCCTCCCACCTTA	28.25	47.1429	66	30	9_9_1_1		YDR121W	374	GAAGAAGGAAAAACTAGATAGTGGTGAAGTAGATGCTGATGGCGATATAGATATGGGTGAAGATAAGGAG	32.21	40	40	34	6_9_1_1		PF14_0475	62	TAATTATGAAAGTTATAGTTCGGATAAAGAAAATGAAGGGAATAATGATAGCGACAACTCCCAAAAGGAT	34.19	31.4286	30	57
NC_000913.2_1157	5	AATTATTGCCTGGATTATTTTTGACCTGATAGCCGGCATTATCGCCAAGCTAATCATGCCGGGGCGTGAT	30.23	45.7143	99	32	9_9_1_1		YDR122W	216	CAAGCAGAGCAAAAGGAGAGACAAGTAGAACTTGAAGGTAAATCGAGAGAGAATGCACCAAAGCCAAATA	30.23	41.4286	38	33	9_9_1_1		PF14_0476	629	GTCTGTTGTTAAAAGTAGATCTGTTTGTGGTAGTGACTTTTATTTGGCACCCGAAATTATAAAGAATAAA	34.19	31.4286	31	85
NC_000913.2_1158	36	TCAGGCGTTAAAAATGGGGCGGATAGTGAGGCGGTTTTGGCTGCGCTTATTGAACATTTAGAATTGATCA	28.25	44.2857	57	30	9_9_1_1		YDR123C	697	CTGTGAAGGTACGGAAATGGAAACACGTTCAAATGGAGAAGATACGAAGAATAAACACCAAAGAAGCCTT	30.23	40	54	32	6_9_1_1		PF14_0477	234	GTGGTAGAAGAATTAATAAAATTATTAGAAGGAAAAAAAGAGGGTTACAACCCGGTGAAAGGTAAAAGAA	38.16	31.4286	35	61
NC_000913.2_1159	502	TTGCCGAAAGCGGTCACTGGGATAAAGTCGCGGATATGGTGGCCAATTTTGCTCATGAAATAGACACTTA	28.25	45.7143	68	28	9_9_1_1		YDR124W	529	ACGAGCTTACAGGAGTGACCGCCGCAATGACCATTTTTAAGAAAGAAACTGTGAAGAAAGTAATCATGAA	32.21	40	60	30	6_9_1_1		PF14_0478	1426	TACAAAAGTTACAAAGTCATGTTCCTCATTCGTATGGTAATCATATATCAAATGGTTGTTCAGAAAACAC	34.19	31.4286	31	74
NC_000913.2_1160	33	CGACTGGGAGAAGGTGTCGGTGAATTAGCCCGTCAGATGTTAATGAGTGATAGTTGTAAAATCGCCATTG	28.25	45.7143	62	29	9_9_1_1		YDR125C	251	GCGGCTGGAGGAATTACAGAGACGTATTATGGAAGAGGTACACGTTGAAGGTATTAAAAAGAATGATAAG	30.23	40	58	33	6_9_1_1		PF14_0479	1018	ATAAAGATAATAATTGTGCTGATAAGAGGGAATATACGAAAGAAGATAACCACAAGGATCAGAATCAAGA	34.19	31.4286	33	63
NC_000913.2_1161	110	CCACGGGCTAAATATGAACCGAGGCTTTAGCAAAGTGGTGGAAAAACTCCCTGCTATCGCAGATAAAGAT	32.21	45.7143	70	29	6_9_1_1		YDR126W	525	TACCTTCAATTCTACCTTTTCCTAATTTCCAACATATTCTCGATGTGCTACGCCTTTCTAAGGCTGTGGT	30.23	40	48	31	6_9_1_1		PF14_0480	1444	AAAGAAATAAAATTGAAGAGAAAACAAAAGATGCCCTTGTTAAGGATAAGGAGAATGTAGAAGAGGACAA	36.18	31.4286	35	52
NC_000913.2_1162	0	ATGAAAAAATTGATCAATGATGTGCAAGACGTACTGGACGAACAACTGGCAGGACTGGCGAAAGCGCATC	28.25	45.7143	66	31	6_9_1_1		YDR127W	875	AGCATTACATGGTGAATGTGTGTCCATTGGTATGGTTAAAGAGGCGGAATTATCCCGTTATTTCGGTATT		40	61	30	9_9_1_1		PF14_0481	1623	CTTTGTATTAAAAGAGCATTAAAATGGTCGAAATGTGAAGGAACAATAATAGGAGAAGGCAGAATTAGTT	32.21	31.4286	31	64
NC_000913.2_1163	864	AAACCGATAATAGAAACGCAGGGAACCAGCTTTATTTTGTTGCTCCATCCTGTGGAACAGATGCGGCAGT	28.25	45.7143	63	31	6_9_1_1		YDR128W	2618	GTTATGCTGTGTCATATTAAGCGCCAGGAGAAAAAAGATTCCAGCCAGATATTATGGGCAAGAATTAGAG		40	67	31	9_9_1_1		PF14_0482	937	ATAGGAGTTCCAATTCAAAAAGTTCATGTATTAGTAAGTCAAAGTCAGATTGTGATAATTCTTCGTACCA	32.21	31.4286	33	73
NC_000913.2_1164	489	GGGCATAGCTCAACACTAACAGCCACTCAATTCACCATTGAAAACTCGAACGGTATAGGCCTAACCATCA		45.7143	63	30	9_9_1_1		YDR129C	707	CGAGGACATTATTGAAGGTAGAGAGCATTTGATCCTGGGTTTGATTTGGCAAATTATTAGGAGAGGTTTG	32.21	40	55	33	6_9_1_1		PF14_0483	1157	TAAAACGATAACTGTAGGAGGGGATGCCTTTTTTCCGAATTCCAATTTGATTGATCTTAATGATACAAAT		32.8571	30	68
NC_000913.2_1165	972	GAAGATTTCATCACTTACAAAGGTGAACAAGGCGCGAAAGAAGCAGGCAAAATGCGTGCAGAAGGTAAAG	32.21	44.2857	47	31	6_9_2_1		YDR130C	746	GACTGAAGAAACCGTGGAACTTAAAGAAATAAAGGACTTGCTACTACAAATGTTGAGAAGACAGCGAGAG	30.23	40	59	32	6_9_1_1		PF14_0484	112	CCATTTTAAAAGCTCTTGAGAGAAGTCAAATAGAGAAAGAACACATTGATTGCTTAATTTTTGGTCAATC	32.21	31.4286	32	84
NC_000913.2_1166	401	CATCGGAATCGGTCATCCGGGCGATAAAAATAAAGTTGTCGGTTTTGTGTTAGGCAAACCGCCTGTTAGT	30.23	45.7143	66	32	6_9_1_1		YDR131C	1069	TTGACATACACTGCCAACTAAATCACAGGCTTTTTTTTCCCATGACAGATAACCCACTAACTCGCTTGAA	30.23	40	56	31	6_9_2_1		PF14_0485	1422	GTACAAGAAAAAATAAATCTAAAAGAGATACCAGAACATGAACAGTCTGAAGAAATTAAACCCTCAAAGG	36.18	31.4286	33	46
NC_000913.2_1167	103	AGTTTAATATGCCCCAGTATTTCGCACATGGTGCAGTGCTAAGTATTTTCGTCGGTGCCATTCTCTGGCT		45.7143	77	30	9_9_1_1		YDR132C	786	AAAAAAGGCATCACTTTTCCAGCTTCTTCTGCATTTTCAACCTCGCCCTACTTTGAAGACGATTTCTGTA	30.23	40	64	30	9_9_1_1		PF14_0486	1776	AAAAATAAAGTATCAGATAAAGATGATCCAAAAACAAGAGCAAACTACTTACACAGCAACTTTCAATGGG	36.18	31.4286	31	60
NC_000913.2_1168	342	TTTTTGATTCTGATGGGTCTGGCACGCTTTGGTCGCCTGATTGAGTATATTCCGGTTTCCGTCACCTTAG	30.23	47.1429	54	31	6_9_1_1		YDR133C	73	AGCTCCAACTGAAAAGCCAACCGAAAAGCCAACTGAAAAGCCAACCCAACAAGGTTCTAGCACTCAAACT	30.23	45.7143	41	33	9_6_1_1		PF14_0487	1288	CCAAAGTGATAAGAAGAAGGAGGATAAGAAGTAAGAAAAAATCAGTTGATAAAGACATAAAGGGTAGTAA	36.18	31.4286	36	32
NC_000913.2_1169	773	GAACAACCTGCGTAACTCTGTAATTGATGAAGTCGTTGTCTGCGATACCATTCCGCTGAGCGATGAAATC	30.23	45.7143	68	30	6_9_1_1		YDR135C	1682	TGACTTAGTTTTCCCTGCTTTGACTCTGTTCAACCTGCTCTCATTCCCACTAATGATTATTCCTATGGTT		40	50	31	9_9_1_1		PF14_0488	349	AATTATTACTTGATGAAGAACTTGGCGTTTTTCCAACAAAATGCCCAATATCTCAAATGCCTTTTGAAAA	32.21	31.4286	32	94
NC_000913.2_1170	91	TGTTTCAGTTTCTTGATTACGGCGACACCATCAGCATTGAGCTTCGTGACGATGGGGATATTCGTCTGTT	28.25	45.7143	71	30	6_9_1_1		YDR136C	501	TGTTTCTTTATGATAATACAAAAATATGTAACTCCTGGTGTGATGCTTGGGCGGTGGAAGGTTACGGCTT	30.23	40	64	31	6_9_2_1		PF14_0489	38	TGAATATAAAGGGCCACTAGGTGAAGAAGAATTTTTTGAAGATACTGAAGAAGAGAAAAAGAAAGTTAAG	36.18	31.4286	34	45
NC_000913.2_1171	465	CGCCTGAGCGAAATTACCTACAGCCAGAATGGCAAAAACTGGAAGGTTGTTTATGGTGGTTATGACACCA	28.25	45.7143	69	31	9_9_1_1		YDR137W	278	CAAAAGAACAGGCGAACCTGAAGAGAGTGTGGATGTGGATAACATGAAAATGCTAAATGAGAGTAAGATG	30.23	40	40	32	6_9_1_1		PF14_0490	27	AGGTTTTATAATTACATTCCAGTAAATAAGGAACTAAAGAAATCATGTATCCCATGTCCTGATACTGAAG	32.21	31.4286	30	88
NC_000913.2_1172	847	GCGATGTTGAGCCGGAAGTTGGCAAACTGGCGAATGCTTATCTTTATAGCGTTGATGATCTGCAAAGCAT	28.25	45.7143	84	31	9_9_1_1		YDR138W	2030	AGAAGGAGATGAGTTGAAGAGCGAACAGACGCAACCAAAGGGAGAAATATCAGAAGAGAATACCAAAATA	30.23	40	40	35	6_9_1_1		PF14_0491	1920	AAAACTCCAATAAAGACCAATACGGTAAAAGTTGTAATTTCCAAAGTAAATAATCCCAAAGCTCAAACAG	34.19	31.4286	32	50
NC_000913.2_1173	790	ATAAAAACAAAGCTAAAGCACTTTCTGTTCTCGGTGCTCGCATCCACGCTGCTGAAATGGCAAAACGCCA	28.25	45.7143	68	32	6_9_1_1		YDR139C	38	CTCTGTTGAGCTGAAGGAATCAGATCTCGTATATCACATCAAGGAACTTTTGGAGGAAAAAGAAGGGATT	32.21	40	68	32	6_9_2_1		PF14_0492	417	CAATTAGTAGATCGAACTATATTACAAGCAGATAAAGATGGTGACGGAATGATATCCTTTGAAGAATTTA	34.19	31.4286	32	70
NC_000913.2_1174	99	AGAGGGCGTACTTTTATTCTCGCCTTTGGTGAAACGCAGCTGACTGACGAACAATGTCAGCAACTTGATG	34.19	47.1429	65	29	6_9_2_1		YDR140W	580	TCGATACTTACAAATGGAATGTGAAACTTATTGAAACGAGAAAAGCGGGATGGGAAGTCCTCAGTGTGTA	30.23	40	64	30	6_9_1_1		PF14_0493	190	AAAAGAAAGTATCAGTAAGTGAAATAAATTTCGATAGTGCAGTGGATGATGTTCAATGGTGTGGAAATAA	32.21	31.4286	34	64
NC_000913.2_1175	205	CCGGGCAGGCACAGTGGCTGACTGAAAAGCTGTTTGGAGTTATCATTTATATCGTTTTGGGTTTTATTGC	30.23	44.2857	55	30	6_9_1_1		YDR141C	1580	TTCTTTGTACAACAAATTGTTAAACTATATCCCCGAGAGAGCCCTTCTCCCTCTCAGTCACTCAAAACTA		40	66	32	9_9_1_1		PF14_0494	2681	TGTTGCATCTGTAATAGTTGCGCATGGTAAAGTTGTAAGTTGTGATTGTAAAAGAATTATAATGAAGAGA	34.19	31.4286	33	65
NC_000913.2_1176	270	TTAAAGAATCGACAGGGCAGTGCGGTATCATTAGGTGCGGTTTTATTATGGGTCGCGAATCGTCTCGATT		45.7143	68	30	9_9_1_1		YDR142C	727	ATGCCATTAGAATCTGGGACATTAGGATGCTAAATAAAAATGAATCAGCGACTATCAAGAGGACTGTGCC	30.23	40	67	31	9_9_1_1		PF14_0495	4932	AAAGATTCCGAAAGAGAAGATGAAAATGATAGTTCAGAAGAAAGTGCCAAGAAAAAATTACAAGATCTTC	34.19	31.4286	35	66
NC_000913.2_1177	523	ACAACCTGGTTGTCGATATGCTGGGCTTCAGCATTATGAAGAAAGTGTCTGGTAACTCGCCGGTGATTTT	32.21	45.7143	76	29	6_9_1_1		YDR143C	548	AAAAAGGGATTCTGAAAATGAGGAGGAATCTGAAGGAACAAAAAAAAGGAAGGATAATGAAGGTGCGCCC	32.21	40	31	34	6_9_1_1		PF14_0496	454	AAAATAATATGATAGAAAAATTTACGAAACCAGCTAAAGAAATGAGACATCTTAAAAAAATATCCCTCTC	38.16	25.7143	33	67
NC_000913.2_1178	13	AGTTTGCCATGATTTTCTGGCACGACCTGGCAGCACCGATCCTGGCGGGAATTATTACCGCAGCGATTGT	139.3	52.8571	84	32	9_9_2_1		YDR144C	1589	AACAAGTTCTTCCAGCTCCAAAGGCCAAAAAACCCAAACAAGTACGACAGCTCTCTCTATTTCAAAATCT	32.21	40	51	32	6_9_1_1		PF14_0497	194	CAATAATAAGACGACAAATTATGAGAAAAGTGCTGTAGGATTGCCTTCTTTATTTTTACTAAACAATGGG	32.21	31.4286	31	86
NC_000913.2_1179	21	ATGACTTTCTGGCACGACCTGGCGGCACCGATCCTGGCGGGAATTATTACCGCAGCGATTGTCGGCTGGT	115.5	58.5714	122	30	9_6_1_1		YDR145W	522	AGGTTAGAACAAGAAATAAATAAACAGACGGACGAAGGGCCCAAGCAGCAGCTACAAGAAAAGAAAATTG	34.19	40	37	31	6_9_1_1		PF14_0498	880	TCGATATTATACATGCACAAAATTTAAAAGCATCTATATCCGGATTATTAGGAGTAACAAGTGGATCCAT	34.19	31.4286	32	82
NC_000913.2_1180	13	AGTTTGCCATGATTTTCTGGCACGACCTGGCAGCACCGATCCTGGCGGGAATTATTACCGCAGCGATTGT	139.3	52.8571	84	32	9_9_2_1		YDR146C	1537	AGGAAATCAACACATATACCACAAATAGTCCCTCAAAAATCACAAGAAAACTCACAACACTGCCCAGAGG	32.21	40	33	33	6_9_1_1		PF14_0499	2445	CAGGGAAACACATCAGGATTATACAAATACAAAAAATCATCAAAGAATATATCACATAATCACGTACCAC	34.19	31.4286	36	60
NC_000913.2_1181	326	AATCATTATGATTGTTACCGGTGGGCTGGTTGGCTTTTCATTATTGTTGGGCGGTCGTAAGTTTGCCACC	30.23	45.7143	56	31	6_9_1_1		YDR147W	1366	AAGGTGAAAAACTAATGAGCGAAAAGGCTGGACTAGGTGATGAAACGCACCTTATGGAGCACAAAAATAA		40	57	30	9_9_1_1		PF14_0500	326	TGAATCAGCAGAAAGATTACACCATGCTGCAATTACAATAAATACCGAATTAAAGGATCAACAAAAGTTA	32.21	31.4286	32	74
NC_000913.2_1182	153	GCGCATAAAGTGGCCTGGGCTGCTGTGAAGCATGAATATGCCAAAGGGGATGATGATAAATGGCATAAAA	30.23	45.7143	55	33	6_9_1_1		YDR148C	1124	GACGGGTGGTACTTTCACCATATCTAATGGTGGTGTTTTTGGTTCATTATACGGTACTCCTATCATCAAT	30.23	40	64	33	9_9_1_1		PF14_0501	1058	GTCGAAATATAATACCGAAAGTTTTAGTAACATGGAGGATAGAAAATCAAAGGAAGAGGGAGATAATAAT	32.21	31.4286	33	55
NC_000913.2_1183	585	CTGTTTTCACTGGAACAGGAGCTTATCAAACTGGGAATGCAGGACGATGGGCTGAATGATTTGCTGGTAT	28.25	45.7143	62	30	9_9_1_1		YDR149C	567	CTATTTGCATACTGCCCTGCTGAGCTGTCTTTATCGTTATTCTTTTTATGCCTGTTGTTGTGGGACATAT	32.21	40	47	32	6_9_1_1		PF14_0502	680	AGAAGAAATAAAGGAAAGAGAGGAAATTATAGAAGAATATAGGAAAACAAGACACCACAGTAGTGATAAG	38.16	31.4286	35	59
NC_000913.2_1184	178	ACATTCAGCAAATGCTGGAGATCCTTACCGCTCAGAATGTACCGGTGAAATTGTGCAAAACCTGTACCGA	30.23	45.7143	86	32	6_9_1_1		YDR150W	6777	GGCATGGAAGAAATGAATAATCCCTTGTCAGAAAATCAAAACTTAGCAGCAAAAACCACAAACACAGCGC	30.23	40	40	32	6_9_2_1		PF14_0503	2	GGACAAAACTAATATAAAGAATGTAGCAGGGGAAAAAAATAAGGAGCTTCTGGAAACACCAGAAAGTGAT	34.19	35.7143	32	40
NC_000913.2_1185	710	CACTGTGACGGCCCAGCATAAACAGGGTGAAAGTGGCGAAAATCAAAATAACCTCGGGCTGAATCTTAAT	32.21	45.7143	57	30	6_9_2_1		YDR151C	165	GATAATGATGACAGCAGCAGCTCCGAGGGGCATAATATAAATGAAACGGACATTTTAAGTGAATACTCAC	30.23	40	66	29	9_9_1_1		PF14_0504	180	AATGAAACGACTAACTTAGAGGACAATTGTAATGAGGATAAAACCAACTCGTGGAAAGTACATGATTTAA		32.8571	31	79
NC_000913.2_1186	540	GATATCACCGAAAGCACAGTAAAAGTGCACGTCAAGCACATGCTGAAGAAAATGAAGCTCAAGTCTCGCG	30.23	45.7143	69	31	9_9_1_1		YDR152W	245	CCTCAATGACAACGAAGAAGATAACGAGGAAGATGAAGACGAGGTTGAATATGACGACCATGGTAATAAA	32.21	40	54	32	6_9_1_1		PF14_0505	1212	CAATCAAAAAGATGTACTGGTTGTAAACAGCACGTAGTGAAATTGCATAATAATACTAATTTGGGTTCTA	32.21	31.4286	30	72
NC_000913.2_1187	202	AGAAAGACAAGCCCTTAATTAAAGAGATGGAACAAACGGCATTTAGCGCCGAGTTGACTCGAGCAGCAGA	28.25	45.7143	65	30	9_9_1_1		YDR153C	786	AGAAGACAAAGAAGGGAGATATTAAGAGAGCAGATCAAAAATAAAGAACAGCAGAGGAAAAGAAAGCAAC	30.23	35.7143	25	36	9_6_2_1		PF14_0506	1090	TAAAATTAGAAGGATTAAATAATGATATAGATGAGGAAGGTAGCGAAAAGGAAGATACGTATGTTACGGA	36.18	31.4286	34	56
NC_000913.2_1188	193	TCGGCTTTAATTTTACGACCGATCAGCTATTTATGTTGACTGCGCTGCCTTCGGTTTCTGGCGCGTTATT	36.18	45.7143	60	31	6_9_1_1		YDR154C	223	CAAGTCCGGTGAATTATAACCGCTCTGCCTGGAACAATACAGCAAAAATTGAAACGAACTATTCTCTCTT	32.21	40	72	29	6_9_1_1		PF14_0001	1025	CTGCTATAATTGATAAAGGAAATCATAATGGTTTAGTGAAGTTAGTGAAGTCAGTTAAATGTAATTGCGG	32.21	31.4286	32	92
NC_000913.2_1189	3670	TAGTGCGTAAGATGAAGAACATTGACTGGTTAGATGGCGAAGGCAATGACCAGGTACAGGAGAGCGTAAA	30.23	45.7143	62	33	6_9_1_1		YDR155C	371	TGTTGTCTTTGGTGAAGTTGTTGACGGTTACGACATCGTTAAGAAGGTTGAGTCCTTGGGTTCTCCTTCC		45.7143	73	31	9_6_1_1		PF14_0002	603	AAATTAGGTATGATTCTACCAGATGATAAAATAGCTCCTCCAGACAATATTCATATTCGACAAATGATGA	32.21	31.4286	33	84
NC_000913.2_1190	262	TCTTCGCTAACCCGCATCTGCCGGGGATCGACGATTATTACGAGCCGTTCGATTTTGACTATCAGAACCT		50	62	29	9_6_1_1		YDR156W	115	TTCTGGAGAGCTTTATCGATGAGAAGGAGAACATTATTGATAGTACTACCATGAATACCATCAGCGGCAA		40	97	30	9_9_1_1		PF14_0507	622	ATGAGAATAAATATAGTGATGATATTTACACACAGTGCTCTTCAGCTTCCGAACAATATGAAATGAGTGA	38.16	32.8571	31	72
NC_000913.2_1191	575	TGTCTGGGAAGAAGAGCAGGTTAAATTCTTTGCTGACAAAGGCTGCGGTGATTCAGCAATCACTGCGCAT	30.23	47.1429	82	30	9_9_1_1		YDR157W	163	CCGGCAGCGGCCTCAAAGTACCCGGTTTTCTTTTTTTTCACACTTTTTTTTTTTCCAAATCATGTTGTCA	36.18	40	46	34	6_9_2_1		PF14_0508	629	ACATTTGTTAGAACTTTATGTAGGTACTTTTATTGCGTCTATTGCCTTTATTGGATCTTTAGTAGCTGCT		32.8571	31	50
NC_000913.2_1192	219	CACTGGATGTATGAAGCCTGGCTGCCGATTGAAGTGAAACAGAAAATGGCAATGTTTGCTGGTGGTGCCA	30.23	48.5714	75	31	9_9_1_1		YDR158W	659	GAAAATCTTGGCTCCATTAGCAGAAGACAAGACACACGTCAAACTATTGACTCCAGAAGAAATCAAAGTC	32.21	40	62	32	6_9_1_1		PF14_0509	4890	TCCGTTGATATAAAACTTGAACGAAAATGTTGTGAACAAAAATTAGCTATAGAAATAGATGGTCCATCAC	34.19	31.4286	31	66
NC_000913.2_1193	119	CGCTTGGGCAGAATATTTGATTGCGGATTCGTTTGAGAATTCCGGGGCTTTTGAAAGTGATGGTGGTGGG	99.61	48.5714	60	31	9_6_1_1		YDR159W	178	AGTCGCAGCAACCGTTACAAAATCTCTCACACTCACCTTCCTACACGGAAAATAAACCAGATAAAAAGAA	30.23	40	36	31	6_9_1_1		PF14_0510	565	AATTAGGAAATATGGGTGGTGATATGCCTAATTTTGCTGGATTAGGTGGTATGGATCAATTTAAAAATAT	36.18	31.4286	33	88
NC_000913.2_1194	7	GAAGGATGAGAAGCTTCGACCAAGGTTCGACTCGAGCGCCAGCGAGAGAGCGTTGCCGCAGGCAACGACC	131.3	61.4286	67	32	6_9_2_1		YDR160W	1794	GGTATTGATTATAGGCAGATTTCAGTAGGAACAGGTTATTCTAGTCCTTGGGTTGTTGCATTGCAGAACT	30.23	40	58	32	9_9_1_1		PF14_0511	2604	TCATCAGGCCCTAAAGAGGTATTTGGACTTGTCAAAAAATATTACAATTATGGTAAAAATTATACGCACA	36.18	31.4286	31	77
NC_000913.2_1195	549	AAGATCATCAATATTCACCATTCATTCCTGCCAGCGTTTATTGGCGCACGTCCTTATCACCAGGCCTATG	30.23	45.7143	58	30	6_9_1_1		YDR161W	255	ATGGGTCAAATCATGGGTGGACAGGATGGTGTATCGATAATAACTCGCGGAATAATGAACATCTCTAATA		40	66	32	9_9_1_1		PF14_0512	52	TGCAAAAAGGAAAGAGGAAAAGAAATGATGAAGAAGCTAGTGTGGGTTTAAATAATGTGGAAGAATTATA	36.18	31.4286	33	41
NC_000913.2_1196	185	ACGTGCCGAATTGATGGCCGGATTTGCGCATACTGAATGGTTGGGATTGACCGTATTTGAACATTGTTGG	28.25	47.1429	63	33	9_6_1_1		YDR162C	111	GAGGCAGTGCAGGCAGGAAATAGTGACACAATGGAAGATACAGAAACAACCACAATAGGTTATATATCAA	32.21	40	54	33	6_9_1_1		PF14_0513	701	GCTAGCTGAACAGAAGAAAAAACTAGAAATGGAAGAAATGGATGATTCTCCAGAAAAAGATACAAATAAT	36.18	31.4286	33	54
NC_000913.2_1197	70	GATCTGGCGCGGCGAGAGGTTGGTCGCATATTGGCGTTATTAATGCGCTAAAAAAAGTGGGTATTGAAAT	30.23	45.7143	63	31	6_9_1_1		YDR163W	66	ACAGGCATCGAGCATGCCAGATTACTACCAGGACATACAACATTAAAATACAGGAAATTTAAAGAGGAGG	30.23	40	55	33	9_9_1_1		PF14_0514	30	GTTTTCCATGATTTGAATAAACTTTTCATTGTAGTTGATGGTTTTAAATATGGAGCAGATTTTGTACTAT	34.19	27.1429	32	107
NC_000913.2_1198	329	TAAAGATCTGAATCGCTTGCGCGAGATGGTTTTTGCCTGTCTCTATCCCAGCATGTTTAATTCGCGCGTT	28.25	45.7143	72	29	9_9_1_1		YDR164C	499	ACGTGAGGAAGATTGTAGGCTCACTAGTTAGTTTGTGTGTTATTACGGGGGAATATCCGATTGTTAGATA		40	55	30	9_9_2_1		PF14_0515	3394	AAATAAAGCATTTTAGAGAAGAAATCAAATTAGCTTTACCCGAACAAGAAGACGAACATGTAAAAGAAGC	32.21	31.4286	34	71
NC_000913.2_1199	366	CACCCGGTAGTGGGTGATGAACCGGTAGCTGTTATTTTGCCTGATGTTATTCTGGATGAATATGAATCCG	30.23	45.7143	63	30	6_9_1_1		YDR165W	161	GAGAAACACCACTGCTAAGGAGCAACAAGGACAATCCAGCGAAAACGAAAACGAGAACAAAAAATTGAAA	32.21	40	43	33	6_9_1_1		PF14_0516	804	AAATCTAAAACAACCATGTTAAACACACCCATAAGGAAGTGCAAAATAAGACATATTATTGTGAGTGCAA	34.19	31.4286	32	78
NC_000913.2_1200	81	GAAATGCTGGAAAAATTAGAAGTTGTTGTTAACGAACGTCGCGAAGAAGAAAGCGCGGCTGCTGCTGAAG	30.23	45.7143	69	34	6_9_1_1		YDR166C	1561	ACCAAAAAAGCTTGATCTTGAAGGAAGAACAGATTAACGAGGTTAGGTTAAAGGGCGAGGAATTCATCAC	30.23	40	56	31	6_9_1_1		PF14_0517	2173	ATCATACAACCATTAGAAATACATTATTACCCTTAGTTAAACAAAGCCCACAAGAATATGGAGAAAGTGT	32.21	31.4286	31	74
[truncated: 5,481 more rows]
