# Supplementary material for: Selection of long oligonucleotides for gene expression microarrays using weighted rank-sum strategy
Source: BMC Bioinformatics. 2007 Sep 19;8:350. doi: 10.1186/1471-2105-8-350 (PMC2099447; doi:10.1186/1471-2105-8-350)
Supplement: Additional file 3 — All gene-specific oligonucleotides for P. falciparum. The full set of oligonucleotides designed for the P. falciparu microarray. [file 1471-2105-8-350-S3.xls]

## Sheet: Pfzb
Gene	OligoID	OligoSite	OligoSequence	Blastscore	GC content	LZ	SW	Gene Annotation
PFB0245c	aPFB0245c_0	239	AGGCGATTTACATGAATATGAAATAGCCATGTTAGTTAATCTTTTACCTAAGACCATATTAGAAGCTAGA	34.19	31.4286	31	87	DNA-directed RNA polymerase II 16 kDa subunit, putative
PFB0250w	aPFB0250w_0	765	ATTTCTAATGGACATTTTTTATCATTCGATTCAGAGAGAGGGTTACTACCTATGTTATCATTTATATCAT	34.19	28.5714	34	61	hypothetical protein
PFB0250w	aPFB0250w_1	1535	GCCCCTCATATTTTCGAAAATAGCTTATACAAATGCCGAACAAATTAATTATGACACATTAACTGATGTA	32.21	31.4286	31	85	hypothetical protein
PFB0255w	aPFB0255w_0	1	TGAATGAACTCCTAAATAGTAACGCCACCATCATTTGTAATAACATCCCTATTCATATTAATCGTTTTGA	34.19	31.4286	31	78	hypothetical protein
PFB0256w	aPFB0256w_0	83	GTTAAAGGAGGAACTGAAAAATTATGTTAATCTAAATTCTCTATGTTCTTATCATTTTGATGAAAATAAT	36.18	22.8571	33	112	hypothetical protein
PFB0260w	aPFB0260w_0	1025	TTTAAAATTAGCAAAAGATCTTGATGTCGAAGAACCCAAATTACCGGAGGATGTATATAAATCACATCTT	32.21	31.4286	30	77	proteasome 26S regulatory subunit, putative
PFB0260w	aPFB0260w_1	1548	AATGGTTGTATTATTGAATGTAGTGTATATGCAGCTTTATCCTTAGGATTAGTTTTTGTTGGATCACAGA	32.21	31.4286	31	66	proteasome 26S regulatory subunit, putative
PFB0265c	aPFB0265c_0	775	GTGAACAAGATGGTGATATGGGTACTGTGGAGAACATAAACAAATTAGACAATAGAAATAAAGATGAAAA	34.19	31.4286	35	43	DNA repair endonuclease, putative
PFB0265c	aPFB0265c_1	2952	GATATGAAAACCAACGTGAGCAAAAACAATATTACAGGAGTAAAGGAAAATAAAGTGGACAAAACAAATG	32.21	31.4286	34	38	DNA repair endonuclease, putative
PFB0265c	aPFB0265c_2	3196	ATATATATAATATCGAACGAGGGGAAGATGAAAGAGAAAACGAATTTGTAGAGAATAAAATACAGTCGAC	32.21	31.4286	34	52	DNA repair endonuclease, putative
PFB0270w	aPFB0270w_0	626	AATAGTGTACATATTAACTGACGGCTTAAGTGGGTATATGCCTGAAGATATTTTAAAAGTAAACCCCAAT	32.21	32.8571	31	86	hypothetical protein, conserved
PFB0275w	aPFB0275w_0	629	TTTCGGTGGTATTAGAGGATGGAGATTATGTTTTATAGTTGTGGGTATATTGAGTGTTTTGTTAAGTATT	32.21	31.4286	34	33	hypothetical protein, conserved
PFB0275w	aPFB0275w_1	1243	AAGAAAGTTTTGAATTATTCGCCTTATCATGTTTTTGTATTGGTTTATCATCAATAGCTGGTGTAGCAGT	34.19	31.4286	31	51	hypothetical protein, conserved
PFB0279w	aPFB0279w_0	237	CAGCGTTATAGTAACTCAAATAAAAATAAGCAGAATAATGAAGAGACCAATGTTTCAAAAATAATACCGT	36.18	28.5714	32	52	hypothetical protein
PFB0279w	aPFB0279w_1	1131	GAATACGCCAAGAATTATAATATGTGCGTTGAGAAAGTAGAATGTCATAATAGTAAGTGTATTTTTCACG	32.21	31.4286	31	87	hypothetical protein
PFB0280w	aPFB0280w_0	1220	AAACGTAAGCTATCTAGAACGTGTGGCCATATTGGAATGTAAAAAATACTGTAAAGGAGAAAAGAAATAT	32.21	31.4286	33	56	hypothetical protein
PFB0280w	aPFB0280w_1	2786	GATGCAAAGGATAAATGATGCAGAGACAACACAAAATAATACATTGCATAAAGAGAACAAATTATGTACG	34.19	31.4286	32	71	hypothetical protein
PFB0280w	aPFB0280w_2	4275	ACGCCTGATGAAAAGTATAAGGGTGGTGAAATAAAAGGGAATGATATAATAAAGGAGAGTGATATAATAA	44.1	31.4286	34	47	hypothetical protein
PFB0280w	aPFB0280w_3	6077	AAAAAAATGTATACAAGAAAAGCAAAATGGAGAACACCAAATGACCAACGTTACAATTGTATTAGGAGGT	36.18	31.4286	32	70	hypothetical protein
PFB0285c	aPFB0285c_0	466	CCAACATGGTACCACAAAAAAATCACACACAAATATTTAACCCCTATGATAAAAGTATGAGGAATATTCA	36.18	31.4286	32	74	hypothetical protein
PFB0285c	aPFB0285c_1	1629	GTAAGAAATAACCAAGCTGTAAATAACGCTCATACATTAAATGCTCATTTTAACAAAAGCGATAATGTGG		31.4286	32	88	hypothetical protein
PFB0285c	aPFB0285c_2	3213	AACATGAAAAAAGTGTCCAAAAAAGATAATGGTCAAAATGTGGTATCGGAAAAACGATTTAGCGAAGAAA		31.4286	33	59	hypothetical protein
PFB0290c	aPFB0290c_0	206	TCCAAAATGTACAAACGATGAAGCTTATTTTTATACTTTACAAATAAGATCAGCAGATGAACCTAGTACC	34.19	31.4286	31	108	transcription factor, putative
PFB0295w	aPFB0295w_0	51	TACAAAAGATCGTGCCAGGAAGTAAGCGAATATTTTTCAGAGTACGCTTTAATAAAATATCGAATAATAG	32.21	31.4286	31	88	adenylosuccinate lyase, putative
PFB0295w	aPFB0295w_1	1010	AAGAGATCTATCTGATTCAACTGTTCTTAGAAATTTAGGCTCATCATTTGCGTATTCCCTAATATCATAT	32.21	31.4286	33	82	adenylosuccinate lyase, putative
PFB0300c	aPFB0300c_0	367	ATCATAAAAATGCCGAAACAAATCCAAAAGGTAAAGGAGAAGTTCAAGAACCAAATCAAGCAAATAAAGA	34.19	31.4286	35	33	merozoite surface protein 2 precursor
PFB0305c	aPFB0305c_0	392	TATATCAGAACATAATTCTAATAATCCAGAGACGAAAGAAGAGAATGGAGAAGAACCTTTAGATCTTGAA	32.21	31.4286	33	59	merozoite surface protein 5
PFB0310c	aPFB0310c_0	630	AATGGGGGTTGTGGAGATGATAAATTATGTGAATATGTTGGGAATAGAAGAGTAAAATGTAAATGTAAAG	34.19	31.4286	35	40	merozoite surface protein 4
PFB0315w	aPFB0315w_0	62	TTACGAAAGAAACTTGAATGATAAAGGTATTCACTTGAAGGAATTAAAAAGACTGGAAAGAGTGGATGAA	36.18	31.4286	32	66	41 kDa antigen
PFB0315w	aPFB0315w_1	2338	ATGTAAAGGAAAATATAAAAAGAACTCTAAAAGGTGATGGTCATGATGATGTCAAAACGAATATGCTGAG	38.16	31.4286	33	54	41 kDa antigen
PFB0315w	aPFB0315w_2	4802	GAAGATGGAACAAATGGATATGAAGATGGAGAAAATTGATGTGAATATGGATCAAATGGATGTAAAAATG	38.16	31.4286	38	55	41 kDa antigen
PFB0320c	aPFB0320c_0	225	TGTGTAGAAGCAGGTGGGTGCTCAGGATTTCAGTATTCTTTTTCATTAATTGATAAAAATAAAATAAAAG	38.16	30	32	110	hypothetical protein, conserved
PFB0325c	aPFB0325c_0	930	TATTTAGAAACCTTGGAAAAGACTAGAATGTTACCTACATCTCATGATGTACCTTATAATGAGCCTATAA	32.21	31.4286	31	77	cysteine protease, putative
PFB0325c	aPFB0325c_1	1016	TGATAATAAGGAGACATGGAGTAATATATGGAAAGGTGTAAATTTGATGGATAGGATATATGCAGGATAT	34.19	31.4286	34	67	cysteine protease, putative
PFB0330c	aPFB0330c_0	663	ATCGATGTGGATGTAAAGAAATATAAAATCCCAAAACTGGACAGACCATTTACGTCAATACAAGTATATA	34.19	31.4286	30	65	cysteine protease, putative
PFB0330c	aPFB0330c_1	2531	CCAAGATGAGCCACCTACTGATAATGTAGAATCACAAGCAGAAAATAACAAAAAAACAGAAATTTATCAT	36.18	31.4286	33	58	cysteine protease, putative
PFB0335c	aPFB0335c_0	180	GTTCCTCACATCTTAATTTATGCCTTAACAAAATACAGCGTAATACAACTTGAGTCCTTATTCAATGATA		31.4286	31	78	cysteine protease, putative
PFB0335c	aPFB0335c_1	2545	CACAGGATGCAGAAAAATATGAAGAATGTAAAAAATTCTGTTTAACCAAGTGGAATGAATGTAAAGATCA	38.16	30	34	55	cysteine protease, putative
PFB0340c	aPFB0340c_0	1334	TAGTTTACTTAAAGACGTAGATACAACAGGTACCTTAGATAATTATGGGATGGGAAATGAAATGGATATA	32.21	31.4286	31	67	cysteine protease, putative
PFB0340c	aPFB0340c_1	1867	ATGTAGCTAATTGTTATAAAGGTGAACATAAAGATAGATGTGATGAAGGTTCTAGTCCAATGGAATTCTT	32.21	31.4286	31	63	cysteine protease, putative
PFB0345c	aPFB0345c_0	635	AATGAAGTATTTATTACCAAACTTAAAGCAACCAATAACATCCATTCAAGTACATAGCTGGACAGGAACT		32.8571	32	70	cysteine protease, putative
PFB0345c	aPFB0345c_1	2412	AATGAATCTCAAACAGAATCGTTATTAAGTGGAGGTTCACAAGTAACAAATCCAACGTTAACACAAAGTA		32.8571	31	71	cysteine protease, putative
PFB0350c	aPFB0350c_0	875	AAAAAAGGTAGAAGCTTCTGACGAATGTTACAAGTATGTCTCAAAAGATAAACCCAAAGAAACAAAACTA	32.21	31.4286	32	62	cysteine protease, putative
PFB0350c	aPFB0350c_1	2426	AGCTGAAAATAAAAAGTCATATCTATATGGACAAGAAGAATCAACCTCAGAACAACTACCATCATCATTA	38.16	31.4286	32	54	cysteine protease, putative
PFB0355c	aPFB0355c_0	95	AACAACACAAGCAAGAATTGAAAAACCAAAACAACAACCAACATTACCAACTTTAGCTCAAGAAACACAA	34.19	32.8571	36	42	cysteine protease, putative
PFB0355c	aPFB0355c_1	3138	TGTTCTAGAACTTATGCTGTAAATCCTGAAAAACAAGAAGAATGTGTGAAATTTTGTGAAGAAAATTGGG	36.18	31.4286	33	61	cysteine protease, putative
PFB0360c	aPFB0360c_0	970	ATGACGTTAGAGAGAATTTCAATCAAATTAAAGCAGAAGCAGAGGATGATGAAAATTTTCGTAATTACCA	32.21	31.4286	33	79	cysteine protease, putative
PFB0360c	aPFB0360c_1	2564	AATATCACAAAGACGTGGTGAAGATGACGATATAGATACATTAATAGGAGATAGTCCAGATATAAATGAA	32.21	31.4286	35	71	cysteine protease, putative
PFB0365w	aPFB0365w_0	910	TACAACCAAATGCATCGTATAATTTCGTTGATGTAATGTTGCTCACATTGGATTCGTTACCAGATAATAT	32.21	32.8571	31	75	hypothetical protein, conserved
PFB0365w	aPFB0365w_1	2036	GGAAAATGATGAAAGGGATGCATATAAAAGAAATAATGCAAAGTATGAAGAAGATGATAACCGTGAACAA	40.14	31.4286	34	35	hypothetical protein, conserved
PFB0365w	aPFB0365w_2	3858	TATATGGATCATGTGGATAATGAGAATGGTGTGAAGGGCTTGAAAAAACGGAACTTATTTTATAATAACA	34.19	31.4286	32	68	hypothetical protein, conserved
PFB0370c	aPFB0370c_0	51	GATAAACCATGGGATAATGAAAACATTGATCATTGGAAAGTTGAGAAGTTTACACAAGAAGATAACAAAC	34.19	31.4286	32	74	RNA-binding protein, putative
PFB0375w	aPFB0375w_0	1234	ATGAAATGTTTAACAAAAATATAGATCATAAAGTCGAAGGGGAACAAAAGGTGATACAACAAGATGTAGC	34.19	31.4286	32	55	hypothetical protein
PFB0375w	aPFB0375w_1	3048	TACCAAACAAAAAACCAAGCTGTAACACCATCCTGCTGTTATCATAATACATCGCATATAATCTTAAATA		31.4286	32	74	hypothetical protein
PFB0375w	aPFB0375w_2	5241	CAGTCCAATTATTTTTCTAAGCACAACATAACATATTCGTCTTCCACACATGCTGATATTTCTAAATTTG	34.19	31.4286	33	79	hypothetical protein
PFB0380c	aPFB0380c_0	1704	CCTGTTAAAAATTATATTATTGGTGAAAATTTATGTGGCGAAAATGGATGTGGTAAAAATGGATGTGGTG	38.16	31.4286	35	67	hypothetical protein
PFB0380c	aPFB0380c_1	3609	AATACACTTCAAGGAAATGATAGGGAGGCAAATATTTTAGACGCAGATGAACGCGATAGATTAAAAAGAA		34.2857	33	60	hypothetical protein
PFB0380c	aPFB0380c_2	4174	TGTCATTTCAATCGTGTGTAGGTATACGAAAAAAAGATATGAAAATACCTCCTTTTGCTAGCTTTATATC	38.16	31.4286	31	90	hypothetical protein
PFB0385w	aPFB0385w_0	276	GCTGATAGTTTAGACCTCGTTGAATTAATTATGGCACTTGAAGAAAAGTTTAATGTTACTATTTCTGATC	38.16	31.4286	30	111	acyl carrier protein, putative
PFB0390w	aPFB0390w_0	227	GGAAAATTATCAAAGAGTACTCCTATTGTATAATCCTAAATTCAATGACGGGGCTAAAAGGAATAGTTAT	32.21	31.4286	31	100	ribosome releasing factor, putative
PFB0390w	aPFB0390w_1	624	GATGATATAGACATAGGTGATAAAGATACTCCTTATGAAACGCAAAAAAGTAAAATAAGGTCGAAAGATG	32.21	31.4286	32	58	ribosome releasing factor, putative
PFB0391c	aPFB0391c_0	90	GAGCACTTGATGCATATGACCAGATTTAAATACATAAAAAGAACACTCGAATCAATTAAGGAAAATTCAG	34.19	31.4286	33	84	hypothetical protein
PFB0395w	aPFB0395w_0	624	ATTATACTTATATTCTTCTTATCTTTTTCATTTTCTAAACACTTGACAGAAAATGAACCCCAGCCACCAG	38.16	31.4286	32	86	hypothetical protein
PFB0400w	aPFB0400w_0	182	TCATGAAGAGAGTGAAGAAATAAAATCATGGCTAAGGAATAGTAATGAGAGAGATAAGGGGAAAAAATTT	36.18	31.4286	33	43	hypothetical protein
PFB0400w	aPFB0400w_1	3079	CTAGGATCGAAGAAACACATAGTAGTAGCAATACATACGAACAATATATAGGAAAAAGAAACAGTATAGA	34.19	31.4286	34	61	hypothetical protein
PFB0400w	aPFB0400w_2	5418	AAAATTTTAGGTTGTGATTTTATAGACACACCATCAACATTATCGTCAGCTTCAACGTTAGAATCATCTT	32.21	31.4286	31	78	hypothetical protein
PFB0400w	aPFB0400w_3	7375	GTAAATGTTATCAAGTAACCAAGGCAGATTATAAAGAGGTAACTATACAAATATTGTACGAGCCTTATGT		31.4286	30	81	hypothetical protein
PFB0405w	aPFB0405w_0	61	AGAAAAAAGACCTGCGTTGTAATGTGATAAAGGGAAATAATATTAAGGATGATGAAGATAAGAGATTCCA	36.18	31.4286	33	49	transmission-blocking target antigen s230 precursor
PFB0405w	aPFB0405w_1	1926	CCTAAAAAAAGCCCATATGTTGTTTTAACAAAAGAGGAAACTAAACTAAAGGAAAAACTTCTCTCGAAAC	34.19	31.4286	34	71	transmission-blocking target antigen s230 precursor
PFB0405w	aPFB0405w_2	5307	GAAAAAAGATTTCATAATTTTGAGACGTTAGAATCGAAGAAACCTGGAAATGGAGATGTAGTAGTACATA	34.19	31.4286	31	67	transmission-blocking target antigen s230 precursor
PFB0405w	aPFB0405w_3	7052	CTTCTCATGTAATTGTTATAATCCAGAAAAACATGTATATGGTACTATGCAAGTTGAGTCTGATAATCGA	32.21	31.4286	30	94	transmission-blocking target antigen s230 precursor
PFB0405w	aPFB0405w_4	9282	TCAAATTATACTATACGAATCACATTTGATCCTAATTATATAATCCCAGAACCTCAATCAAGAGCCATCA		31.4286	33	92	transmission-blocking target antigen s230 precursor
PFB0410c	aPFB0410c_0	76	ATTCATATGAAAGAGAAAAACAAGTGTATAGTGGTAGTGAAACACAAAACGCGGAAAACGAATATTCTAA	34.19	31.4286	31	52	phospholipase, putative
PFB0410c	aPFB0410c_1	1055	TGTTTTAAACAGATTAGAAGCGGAGCTACGAAAAGAAATAGGAAGTGACGACATAAAATTAATAGATTGT	34.19	31.4286	32	55	phospholipase, putative
PFB0415c	aPFB0415c_0	214	ATGGTCCTAATCCAGATTCAAAATACGCAACTTATAGTAAGGGAAAAGTTTTTTTAGACGTCAAAAGTTT		31.4286	30	79	hypothetical protein
PFB0420w	aPFB0420w_0	358	TAATATATCATTCGATAGTTGATTCAATTTTAGGTGCCTTAGGTTCTTTAGACATAGGAACCTTATTTCC		31.4286	30	79	2C-methyl-D-erythritol 2,4-cyclodiphosphate synthase
PFB0425c	aPFB0425c_0	186	AACAATACAACAAATTCTTTTTCAAAAGGAAATAACATAAAGCTATCTGGAGATACTCATGCACGAAACG	36.18	31.4286	31	68	hypothetical protein
PFB0425c	aPFB0425c_1	2392	TATGCTTTAAAGGAGATGCAAACTATAGAAGATGTTTAGGTGATTTAAGCTACGACTTTTCAACATCACA		32.8571	30	85	hypothetical protein
PFB0435c	aPFB0435c_0	65	GAACTGTGTGAATGTAAATTCTGAAGAATTCTCTGTTAAAAAAATTCGGTCCATATTATATGAGGAGTCT	32.21	31.4286	32	83	hypothetical protein
PFB0435c	aPFB0435c_1	1898	CACTCTTATATTTCTCTTCATATGTAATTTCCTAGTAACCAGCTTTCAACTTTTCGGATTAACCAACTTT	36.18	31.4286	32	61	hypothetical protein
PFB0440c	aPFB0440c_0	729	GTTACTTTAAATTCATGCTTTCATTCCTTCTGTTGGAAATGCTTAGCTACAGCTATTCAGAAATATTCTA	32.21	31.4286	32	89	hypothetical protein
PFB0440c	aPFB0440c_1	1479	ATTATAGTTCCTATGACAAAAATGAGTAGTAGGTTGAGAGAGTATGAAATACTAGATGATGAATATGTGG	32.21	31.4286	32	73	hypothetical protein
PFB0445c	aPFB0445c_0	340	TACAACAGCTAGATACGAATGAAAATCAAGATATGCAGGACACGAAAGAAATGAATAATGACAACAATAA	34.19	31.4286	34	43	helicase, putative
PFB0445c	aPFB0445c_1	1026	TTCCCATCCATAGCTATCCATGGAGGTCTTGAACAACAAGAAAGAATAGAAAGATATGATAAATTTAAAA	34.19	31.4286	31	88	helicase, putative
PFB0450w	aPFB0450w_0	59	TAATGGTATACAAACTTTTGTTGAGGATAGCGTAAGGCTAATAAGGAAATGTACCAAGCCCAATAAAAAA		32.8571	31	87	Sec61-gamma subunit of protein translocation complex, putative
PFB0455w	aPFB0455w_0	144	AGAACTTGTGTAGGAATATGGAAATGTAAAAAATGTAAAAGAAAAGTTTGTGGAGGTGCTTGGAGTTTAA	46.09	31.4286	34	54	ribosomal L37ae protein, putative
PFB0460c	aPFB0460c_0	1228	ATGCTGACTATCGAGAAATTGAAGAAAATGAAAAGGTTATGGAAATGCAAAGGAGGGAAAATGAATTACT	36.18	32.8571	32	46	hypothetical protein
PFB0460c	aPFB0460c_1	3525	TATATAGGAGATAATAGTATCCACTCCGAATTTTTATGTGATACCTTTCAACGTGTTATAAGAGAAGAGA	32.21	31.4286	31	79	hypothetical protein
PFB0460c	aPFB0460c_2	5455	ATAAATTAAATGTTCAAACAAATGATCAGGGAGAAAGACAAGATGAAAGGAACATTGATCATGAGGACGA	34.19	32.8571	33	63	hypothetical protein
PFB0460c	aPFB0460c_3	6563	TAATGTGGGAACTTCTGAGGGAGAACATGAACAAAAACTTGATGAAAGTAAGAATATATATACAAAGGAA	36.18	31.4286	34	74	hypothetical protein
PFB0465c	aPFB0465c_0	624	TTTGCTATTATTCAGTTTTTGGGTTCATATTTAATTGCAGATTCAGGTGATACATCTAAGGATTTCATGG	34.19	31.4286	32	63	hypothetical protein
PFB0465c	aPFB0465c_1	1206	AAAAATTTCGGACCAGTTTTTGGACTCCTATTTACAGCACGAGCTTTTTCAAGTATAATTAATGCAATCA	32.21	32.8571	31	70	hypothetical protein
PFB0470w	aPFB0470w_0	1463	TACCCATATAATGATGCACACAAATAATTCTTCTACAGATAATAATAAATCCACGCCAGAAACACAAATC	38.16	31.4286	33	64	hypothetical protein
PFB0470w	aPFB0470w_1	2677	GTAACGATGATTTAATGTTAGGAAAATGTACACATGAGAAAAACTTGTGGAAACTACCTACAGATATTGA	34.19	31.4286	33	70	hypothetical protein
PFB0475c	aPFB0475c_0	238	ACTTAAAAATAGGAAACAGATATGCCTATACACACTACCACAAACAATATCAGAACAAAGTACACATAGA	32.21	31.4286	33	66	hypothetical protein
PFB0475c	aPFB0475c_1	877	ATAAAAACAGAGTTGGTTACGTGAGATTAGAATATGTAGCTAACGTATATAGTGACGTGTACAGCCATAA		34.2857	30	84	hypothetical protein
PFB0480w	aPFB0480w_0	780	GATCATGTTAATGATGCTCAATATTTTACAGAAAAAGCAAATGTAGATTTAATAGAAGCTAGAAACATAC	36.18	27.1429	32	91	syntaxin, putative
PFB0485c	aPFB0485c_0	83	AAAAAAGATAGTAAGATGCTTTAACCCATTTGTTCGCACAAAGACGATAAAAAAGAAAGTACAGCCAAAT	36.18	31.4286	31	72	hypothetical protein
PFB0485c	aPFB0485c_1	607	GAAAATTAAATCGTGTTGCAGATGAGTGCTTTTTAAATAGTCCATTATGTAATAATAATACATCGCCAGT	38.16	30	33	90	hypothetical protein
PFB0490c	aPFB0490c_0	285	AGAAATTTTCATAATGGAAGAGATAATTTTAAAGGACGAACTGGAAGTTTTGGTTCACGTGTCTTTGATA	32.21	31.4286	31	69	hypothetical protein
PFB0495w	aPFB0495w_0	1071	GTAATAAAAGCAACACATCATATTTTGTGTGACAAAACGAAAAATCTAGAAACTTTTTGTTCAGATATAG	32.21	27.1429	32	83	hypothetical protein
PFB0495w	aPFB0495w_1	2292	GAAAGTTTACAGAGTGAGTTTGAAAAAGTAACAAAAACTAGTAAAAAGGGAGGTATACATATGATGGACA	38.16	31.4286	33	68	hypothetical protein
PFB0500c	aPFB0500c_0	316	CAAGTATTGTCCCACTATATTATAGAGGTGCTACTTGTGCTATAGTAGTTTTTGATATTAGCAATTCAAA	34.19	31.4286	32	100	rab5 protein, putative
PFB0501c	aPFB0501c_0	227	ACATACAGAATATGGAGAATGTGCATGGAGATTAGTACATTTAATAATTGAAAGATTAGAAAATGAAGAG	36.18	28.5714	34	70	hypothetical protein
PFB0505c	aPFB0505c_0	297	TCAATGTTACAAATAGATAGTGCTACTCAAGCTTTAGAGACTTCTTGTTTAAAACCCTCAGATATAGACA		32.8571	31	104	beta-ketoacyl-acyl carrier protein synthase III precursor, putative
PFB0505c	aPFB0505c_1	533	CATTTTAATTGTTGGTAGTGATGCCTTAAGTAATTTTGTAGACTGGAGAGATCGTAATACTTGTGTTTTA		31.4286	31	62	beta-ketoacyl-acyl carrier protein synthase III precursor, putative
PFB0510w	aPFB0510w_0	732	ACTCTTTGTGCAGCTTCTTTTGGTCAATTATGTAGTGATACTTTTGGTATATTTTTTGGATATGTTTTGA	32.21	30	33	52	hypothetical protein
PFB0510w	aPFB0510w_1	3627	TTATATATAGCTGAAAACTATTTTGGTCTTAACACACATACCAAGAAGGTACCCAACATGTTAGATCAAA		31.4286	31	81	hypothetical protein
PFB0515w	aPFB0515w_0	69	TTGAAAAGTAGTAATACATATAAAGATAAGGGAAGAAATGAAATGGTTGAAATGGGCGTAGTACTTGGAT	36.18	31.4286	33	69	hypothetical protein
PFB0520w	aPFB0520w_0	969	AAGGAAAAATTACATAACATAACACAGGGGGGAAATAAAACACAACATGAAAAGAGATACATGAAGACAA	34.19	31.4286	35	24	protein kinase, putative
PFB0520w	aPFB0520w_1	3321	AATAAATATAACAAGCCCAAATATCTTGGTATTGTAGGGACTTATCAATGGACAGCTCCTGAAGTATTAA		32.8571	30	103	protein kinase, putative
PFB0525w	aPFB0525w_0	254	ATATATTGGTAAAATAATTACAGTATGTGGTTGGAGTAAAGCTATACGTAAACAAGGAGGTGGAAGATTT		31.4286	32	78	asparagine -- tRNA ligase, putative
PFB0525w	aPFB0525w_1	1408	CATTCGAAGTGAAAGTTGAATGGGGAATGGATTTACAATCAGAACATGAAAGATTTATAGCTGAAAAAAT	32.21	31.4286	32	72	asparagine -- tRNA ligase, putative
PFB0530c	aPFB0530c_0	36	GACGATTATCTTGTTGTTAACAAAAAATATGGAATGTTCACGTTTGGAACGTCAAGAAATAAAGAAAGTG	36.18	31.4286	33	98	hypothetical protein
PFB0530c	aPFB0530c_1	1214	AAGGAGGGGTATCTTATCAAAGGATTTTAACAAACTATCAAAAAGAGACGCTCCTATATTTTTTACAGAT	32.21	31.4286	31	97	hypothetical protein
PFB0535w	aPFB0535w_0	408	GGTATATCCTCCATATTTGTTACCTTCTCTTCTTTTCTCTGCATTCACTATACAGATAATGTTGTTTTTA	34.19	31.4286	32	59	hypothetical protein
PFB0540w	aPFB0540w_0	674	TAATATAAGTAATGGAAAAAATGGGAACCTGGAAAACAACGCAAGCTTATCCCATAATGTAAATAGTGTA	34.19	31.4286	33	69	hypothetical protein
PFB0540w	aPFB0540w_1	2915	GATAAATGGATATAAATTAAATATGCAAGAAGTCCAAAAAGGTATGAATGAGGTGGGGAAAAAAAGAGCA	40.14	31.4286	33	56	hypothetical protein
PFB0540w	aPFB0540w_2	3706	CAGAAATTAAAACTGGGGAAAATAATACCGAAAATAACAAAGGTATAGTAAATGTGAACAGTCAGGTAGA	34.19	31.4286	32	59	hypothetical protein
PFB0545c	aPFB0545c_0	357	AATAGAAATCCTTTTCCTCATCCATCTAATTTTTTTGGTGCTAATCAAAATATTTTCCCACAACCTACTG	32.21	31.4286	32	79	ribosomal protein L7/L12, putative
PFB0550w	aPFB0550w_0	432	ATTATAGTAGATGGTAATGGTGCATTATTTGGAACAATACAAGGAAACACAAGAGAAGTGATTAGAAGAT	34.19	31.4286	34	60	peptide chain release factor subunit 1, putative
PFB0550w	aPFB0550w_1	966	GATATTATTAGATTAACTACAAAAAACCCTGTAACCAATCAAACCAAAACTATGCATATTTCGCCATGTG	32.21	31.4286	31	66	peptide chain release factor subunit 1, putative
PFB0555c	aPFB0555c_0	1404	GATGGTAATGTTAGTTACTTTCAAACACCTAATACTACGAACGATTATAACAAGGAACTTCAAAATGAAG		31.4286	31	86	hypothetical protein
PFB0555c	aPFB0555c_1	3377	AATCAATTTAAATGAATCTAATGGAAGGAAGGATAAGCTTGAGAGTAAAGCAAAGAGGCGAATACAAAAA	32.21	31.4286	33	56	hypothetical protein
PFB0555c	aPFB0555c_2	4362	GTAGAAATTTATTCCTCATCATCTTCTTCGACGTCTTCGAATTCTTCTTTTGTTTTTAATGTATCCAAGT	36.18	31.4286	32	67	hypothetical protein
PFB0555c	aPFB0555c_3	6699	GAGAAAACACAAAACGTTGATGAACAAAGAAGGTCCAGATTATGGAATATTGTAGAATGCTTATTTTATA		30	31	79	hypothetical protein
PFB0555c	aPFB0555c_4	7467	ATTTGTTCAAGGATCTTAGATACACAATCTCAGAAAACGTATGGAGAAAAAAACTATTTATTCGATGTAA	32.21	28.5714	32	70	hypothetical protein
PFB0555c	aPFB0555c_5	9464	CTTTTGTGATATATCAAGTTGTCGTAATAAGCATGTCCAACGAGATCAAAGATGTCTGAACAATAATAAA		31.4286	33	94	hypothetical protein
PFB0555c	aPFB0555c_6	12074	TGCATTCTTAGGAGCATTCGTCTTAGATAAGCTGAAAAATTCAGACGAAGATTCATGTTTAAAACAAATA	32.21	31.4286	31	102	hypothetical protein
PFB0560w	aPFB0560w_0	800	ATACATAATAAATAAAAAGAAGGATAGAAGTCGAGATACTTACGAAGATGAAGAAAGTAGAGAAGGTGCT	38.16	31.4286	32	44	hypothetical protein
PFB0560w	aPFB0560w_1	3470	GCATAACATGAACAGCAACACTAATAATAAATTCGGATTCGCTCATAATAATATAGACCCCACAACATTT	34.19	32.8571	31	66	hypothetical protein
PFB0560w	aPFB0560w_2	5707	ATAGTTATGGTATTCCAAGAATGTCTATGAATATTGCAGGATCTAGTACAGGACAAGATCGGAAAAAATT		32.8571	32	82	hypothetical protein
PFB0560w	aPFB0560w_3	6632	CATTATTCGGATGAGCGATTATATGTATTCAAGAAGGAAGAGGAAAAGGAATATATTAGAAGATGATAGT	36.18	31.4286	35	61	hypothetical protein
PFB0560w	aPFB0560w_4	9233	AGGATTAGGAGGAATTAGATTAAGAAATGGTGTTGATAATAAGAGAACCCATGATGATACTATAGATGAA	34.19	31.4286	34	58	hypothetical protein
PFB0560w	aPFB0560w_5	11002	ATAATAACAATGGAAGTGGTCCTAATGATGTGAAGCAAATGAAGGAAAAGGGTATCCCAAAGGTATCGAA		37.1429	31	69	hypothetical protein
PFB0570w	aPFB0570w_0	267	GTTTTAGATGTACAAGGCAAACTGAACGAAATTAAAAATAAGCATGAAAGAAGTCTAGTAACCCCTTTAT	34.19	31.4286	31	54	hypothetical protein
PFB0575c	aPFB0575c_0	440	AATTTCGGAGGTTGATCGGAATGTGTGTGAGTACTTTAACATAAAAATTTTAATTTGCTCTAATGAAGAG	38.16	31.4286	30	79	hypothetical protein
PFB0575c	aPFB0575c_1	798	AAAGAACATAACAAGTGCACACATAATCCCAATGATGTTCCCTTACCTTGTACAGAAAAAATGAATATAA	34.19	31.4286	33	74	hypothetical protein
PFB0580w	aPFB0580w_0	1019	TACATCTAAATCTGATCCCAATCCAAATAATGAACTCACATCTAACATGAATCCAAAACATGAACCCATT	32.21	32.8571	34	55	hypothetical protein
PFB0580w	aPFB0580w_1	2182	ATAAAAATATAAATAATGGAGATAGGAATGATGGGGTTCATGGACATGTATGTGCAGAAGAAAGTTGTGT	40.14	32.8571	33	60	hypothetical protein
PFB0585w	aPFB0585w_0	192	CTTGATGATGATGTAAATATAAACAAGATTGTAGAAAGAATGTCAGTGGAAGAGCCTGAAGTATTAACAA	34.19	31.4286	32	65	Leu/Phe-tRNA protein transferase, putative
PFB0585w	aPFB0585w_1	984	CATCGATTATTTAAACATCAACCTGCAGAATTTAAAACACCTTTCATGGACAAACTTAATTGTAGTGTTC	32.21	31.4286	31	72	Leu/Phe-tRNA protein transferase, putative
PFB0590w	aPFB0590w_0	43	TGAATTTTATTTATTGGTATAATAGCTCCAGTATAGGTCATCGGAATTTTGTGTGGGTATTTATAGGGAT	36.18	31.4286	32	77	hypothetical protein
PFB0595w	aPFB0595w_0	797	TATTAATGTAAGGGTAGATGATATTGTTACTCCTAAATCAAGGAAAATTGTAGCAAAAGAAGGTATGCCT	32.21	31.4286	31	78	heat shock 40 kDa protein, putative
PFB0600c	aPFB0600c_0	217	CTTTAGATCTTTTAATTAATCCTTTACAATCTTCCTACTGGGATAAATATTCACCTTCACATTTGTCCAG	36.18	31.4286	31	76	hypothetical protein
PFB0605w	aPFB0605w_0	640	CTGAATTTTTTTCAAATGAATCATCTTATAATGGAGCAAAGGTGGATATATGGAGTTTGGGTATATGTCT	40.14	31.4286	33	62	Ser/Thr protein kinase, putative
PFB0610c	aPFB0610c_0	11	TGAAAATAGCCTTAAGGACGCCTTGAGGGCAAAAGAATTAGACGAAAATAATTTGAAAAGTTATTATAGA	38.16	31.4286	35	81	hypothetical protein
PFB0610c	aPFB0610c_1	798	TTTTACTGCTCTCTCCTCAGTAATCGTAGCTCCTGCTTTATCAAAATGAAAAAAATTATAAGCTCCTTAT	38.16	32.8571	32	61	hypothetical protein
PFB0615c	aPFB0615c_0	1512	GCAAAAGATGATAAAGATGGCAATGATGTAATACGTGAGGAAGAGGATTTCCTTAGGAATAATAATAAAA	34.19	31.4286	31	72	hypothetical protein
PFB0615c	aPFB0615c_1	3480	GATAATATGATAAAAGAAGACAAACTTGAAGAGAAGATAAATGAAGATTTTGTCATAACAGAAGAAGGAG	34.19	28.5714	35	75	hypothetical protein
PFB0615c	aPFB0615c_2	3975	GAAGATGAAGAAGCAATTATCAAACAAAAGGAAAAGGATCATTCTACAATATGTAATCCTAAATTAATAC	36.18	27.1429	34	78	hypothetical protein
PFB0615c	aPFB0615c_3	5715	GAAGAAAAGAATCATTGCCTCAAGGAAATAAACTTCTTGATAAATAAACTGAAATCCTCTTTACAAGACG	34.19	31.4286	31	92	hypothetical protein
PFB0620w	aPFB0620w_0	394	ATAAACACGAACCGATGTTACCAGAAATATCTGACAGATTGCATAAAACGTTAAAGGAAGAAATGAAATA	32.21	31.4286	31	69	hypothetical protein
PFB0625w	aPFB0625w_0	87	GAAGAGTTAATACAAAATAGTGATGTTGAAAGGGATTGTAATACAGAGACTTGTTTAAATAAAGAGAAGT	34.19	28.5714	34	72	hypothetical protein
PFB0625w	aPFB0625w_1	1528	AGGTCAGCATATTTTTCGAAGATTGGAATGAAGACATATTGCCTGTTCAGAAATTTGTTAATTCGTTTGA	34.19	32.8571	31	88	hypothetical protein
PFB0630c	aPFB0630c_0	168	AAGAAATATATAAATATAGAAGAAAATGATGAATGTGTTAAGACGCACGTGAAAGTGAATGAGGAGATCC	42.12	31.4286	33	42	hypothetical protein
PFB0630c	aPFB0630c_1	2707	ACATAATTATAAATGAGGAAGAATGTGAAAAAACAAAGGAAGCAGACCATCGTGTTAATGAAGACACAGA	34.19	32.8571	31	52	hypothetical protein
PFB0635w	aPFB0635w_0	221	TGAGTATGGTGACTTTACGAATTATGCATTTACCATAACATGTGAGATCTTAGATAAGGCAAGTTTTTTA	32.21	31.4286	30	74	T-complex protein 1, putative
PFB0635w	aPFB0635w_1	1146	AAAGGAAACGCCTTTTTACATGGGGGTGGTTGTGTAGAAATACAATTATGCTTAGCATTAAAAAAATATG	34.19	32.8571	31	76	T-complex protein 1, putative
PFB0640c	aPFB0640c_0	1182	GGTATATGTATAGGTTTTGGAGGAAAAATATGTACCTTTGATAATAGCACGAATAACATGAGCAATGTAA	32.21	31.4286	30	65	hypothetical protein, conserved
PFB0640c	aPFB0640c_1	1820	AACAGGCACAAATGTAATGTATAGTAATGGACAGAATCTTTTGGGAGACACAAACCATAATGAAGAAAAT		32.8571	32	61	hypothetical protein, conserved
PFB0640c	aPFB0640c_2	4067	AAAAATACAGACAGCCACCAAAGAACAAAACGGAGTGTTAATGAATAGAAACCATATTGAAAATATCAAG	32.21	31.4286	33	47	hypothetical protein, conserved
PFB0645c	aPFB0645c_0	186	AAAGGTAACTGGTTTGTAATAGACGCTACAAATAAAAGTGTAGGAAGTTTAGCTGCATGCATTAGTAAAT	34.19	32.8571	32	68	Ribosomal protein L13, putative
PFB0650w	aPFB0650w_0	617	TTTAAATGTTCAACAGTCTGACAACGCTCATAACCCTTTGATTTATGATATATCCGAATTATACAATCGA	32.21	31.4286	31	82	hypothetical protein
PFB0650w	aPFB0650w_1	2819	TAATGAACAAAGGATGAATGAACAAAGGATAAATGAACAAAGGATGAATGAGCAAAGGATGAATGAACAA	34.19	31.4286	37	13	hypothetical protein
PFB0650w	aPFB0650w_2	3738	TTTGGTCGTTCTTATTCTGATCCATTTCCTTTTCATAGTCCCAATACATCCATTTTAGAATTTTGTTGTT	34.19	31.4286	32	50	hypothetical protein
PFB0650w	aPFB0650w_3	6274	CATTTAGAAGCAGAGACAGGGGTTCATTTAGAAATAAAACAGGAGATGTATATAAAAGTCGAGATATAAA		31.4286	34	60	hypothetical protein
PFB0655c	aPFB0655c_0	95	CAAAAGAGAAGAAAATGAGAATAGTTATGAGGAAGAAGAATTACAAGAGATGCTAAGACATTTCAATCCT	36.18	31.4286	34	75	hypothetical protein
PFB0655c	aPFB0655c_1	1508	TACAACTAACCATCCATATAAACTAATTATTCCCAAACAAATTAAACCAACCCCCCTTTTACTCAATTCA	36.18	31.4286	36	60	hypothetical protein
PFB0660w	aPFB0660w_0	93	CACACGTTGGATGAGAAAATAAATTCCATAAAAGAAAATGAAGAAGCTTATAATTTTGAAGATACTATTA	38.16	25.7143	32	89	hypothetical protein
PFB0665w	aPFB0665w_0	368	GAAATTGAAAGGTTTTAAAAATGTAATAGAGGAAAGAGGAAAGGGAAATGATAATAGATTAGGTGTCAGC	34.19	31.4286	34	48	Ser/Thr protein kinase, putative
PFB0665w	aPFB0665w_1	2830	TTGGACATGAAAATAGGAAGAGAACAAAAGAGAACAATAAAAGTAAAGAAAGTGCATATACTTCGAAGAG	36.18	31.4286	34	51	Ser/Thr protein kinase, putative
PFB0665w	aPFB0665w_2	4171	AAGACCTTCAATTGAGAGGAATGGATACTATTGGGAAAAAAATTATGGGAGGAAAGAAGTTTATTAGAAA	32.21	31.4286	33	57	Ser/Thr protein kinase, putative
PFB0670c	aPFB0670c_0	663	AATGAAATGCTCAAAGCACAAAATATAAGTCTCTTAGAAAAAAACAAAGACTTAGTGAATGAAGAACTGG	34.19	30	32	67	hypothetical protein
PFB0675w	aPFB0675w_0	801	TTTAAAAATGGAAATATTAAGATATCTGCATGTCTCAATGAATCAAATCTAGAGGTTACTACAAGCGGTC	34.19	31.4286	31	76	hypothetical protein
PFB0675w	aPFB0675w_1	1976	GAATGAATTCATAAACTCCTCAGAAAATGACAATGTGAACGAAAGAATATTGGTATCCGAAACTTCTAAT	36.18	31.4286	33	70	hypothetical protein
PFB0675w	aPFB0675w_2	2788	ATGTACGAAGAACGAATCAAGGTATTTTAAGATTTAATATGAGAAGGGGCAAAAAAGGGTCCAATGAAAA	36.18	32.8571	32	62	hypothetical protein
PFB0680w	aPFB0680w_0	224	ATCTAATAAAACACACCTTACTTATGGAACACATACTAGCTTTTTACAAAACTGCACCATCAATGATTGT	32.21	31.4286	30	88	hypothetical protein
PFB0680w	aPFB0680w_1	2777	CGATATGAAAGTTTTAGGAATAGACACCATTGGTACGTTGTATGTATTACCGTTACATGAAAAACAAAAA	32.21	31.4286	33	90	hypothetical protein
PFB0685c	aPFB0685c_0	927	AAACAAAATGAAATTCCCAATGAAAATATTGTAGAAGAACAAGGAGAAGGTGAAGACCAAAGAAATGTAC	34.19	31.4286	35	52	acyl-CoA synthetase, PfACS9
PFB0685c	aPFB0685c_1	1833	ACGTCACCTAAAGTTATAAGCGAATTATCTCTTCTATTGAATGTAAGTATACAACAGGGTTATGGATTAA	32.21	31.4286	30	84	acyl-CoA synthetase, PfACS9
PFB0687c	aPFB0687c_0	128	GCAAGGACCAAATATAAATATTCAAAGAACATCCGTTGTAAGAAATTCACTTAACTTACGTAGAAAGACA	36.18	31.4286	31	75	RING zinc finger protein, putative
PFB0690w	aPFB0690w_0	65	GCTTAGATCTGATACGAAAGAGAAATATGGGGAAATACCTTCATCTAATAAAAATCACAACTTGATAGAA	34.19	31.4286	32	65	hypothetical protein
PFB0695c	aPFB0695c_0	434	AATTGTTGATATGGCAGCTATGATGAGTGGTGTAACAACCTTGATTTTACATTCTAACTTTAGTATAGAT		31.4286	30	75	acyl-CoA synthetase
PFB0695c	aPFB0695c_1	1495	CTATTTTTGTACAACAAAAAAGAGATTATAATACAGAAAGTATAGGAGGTCCCATAGCCCCTAATACAAA	36.18	31.4286	31	98	acyl-CoA synthetase
PFB0700c	aPFB0700c_0	1178	TACTATTACATGTATGATGAATGGAAGTATAGGGGGTATTGGAAAAGTAGTTATCTTAGGAGAACAAAAC	32.21	32.8571	33	65	hypothetical protein
PFB0700c	aPFB0700c_1	2559	GATACGAAAACCTTAAAACAAGTTCGAAAAATCCCAACTAGCCAAATCACCAGCAAAAATTCTTCATTAT	32.21	32.8571	32	58	hypothetical protein
PFB0705w	aPFB0705w_0	537	AATGATTGCGAAGAGTGTCAAGAAATAACAACATTAAATAATATGAAAGAATGTATTGTAAATATGTGTA	36.18	24.2857	34	83	hypothetical protein
PFB0705w	aPFB0705w_1	1476	AAGAAATTACAAAATCCCTTAATACCTTATACACCTATCGATACATCTTATGCTTATCAAACTCCACCTT		31.4286	34	70	hypothetical protein
PFB0710c	aPFB0710c_0	425	TCAAAATGATAAAAATAGAAAGGAAATACCCCCAAAAGAGGAAAAGGATAAAGAGAATAATCCAAGTGTC	36.18	31.4286	36	36	hypothetical protein
PFB0710c	aPFB0710c_1	1133	AAATTTGTTTCACGATATTTTGCATAATTATTTAATAGGTGTGTCCATGTTACAACCCCAGAAGGTAGTA	34.19	31.4286	31	75	hypothetical protein
PFB0715w	aPFB0715w_0	214	ATCCCAAGATAGAAATAAGACCACAACCCCAATATAGGACAGACAGAGATGAGAATGATAATATAATATA	38.16	32.8571	35	51	DNA-directed RNA polymerase II second largest subunit, putative
PFB0715w	aPFB0715w_1	2555	ATCGGTGCGAGTGGTTAAAAATTTAAAAAGAGGTGATTATACAAAATTGGATGATGATGGATTAATAGCT	34.19	31.4286	31	68	DNA-directed RNA polymerase II second largest subunit, putative
PFB0715w	aPFB0715w_2	3815	TGAAGAAAGTGATGCATATCGTGTACATGTATGTGATAATTGTGGTTTATGTTGTATTGCTGATATTAAC	36.18	31.4286	32	68	DNA-directed RNA polymerase II second largest subunit, putative
PFB0720c	aPFB0720c_0	566	TTCGGTTAATAAGAAGAATTTAGAAGAAATAAATGAATCGGATCCCCTGAACAGTTCAGATAATAGTATG	36.18	31.4286	31	68	hypothetical protein, conserved
PFB0720c	aPFB0720c_1	2629	AAGTACCAGAGGAAACTATAAGAAACATATCGAAGGAGATGAAAATACCTCTAGATGAGTTGATAATATA	32.21	31.4286	32	76	hypothetical protein, conserved
PFB0725c	aPFB0725c_0	197	CCTTTTGAAAATAAAAAGATCTCATCACTGTTCTGTTTGTGATAAGTGTATAATGAAAATGGATCACCAC	36.18	31.4286	34	85	hypothetical protein
PFB0730w	aPFB0730w_0	2	GATAAACAGTGATAACAAATGTATGAACGATAATAAGGAGAGTATTCCGAAAGAATACAAAACACAGGAT	32.21	31.4286	34	66	DNA helicase, putative
PFB0730w	aPFB0730w_1	3603	CTACCCAAACTTTTGAAATTTAAACATAAAGTCCTCATATTCTCACAGATGACAAAGCTTATGAACATTC	32.21	31.4286	31	77	DNA helicase, putative
PFB0730w	aPFB0730w_2	4088	TAGCCAAAATGAAAAAGATACGAGTAGCCAAAGTGTCAAAATATCCGAACTCAAAAAGGAAGAAATTAAT	34.19	31.4286	31	40	DNA helicase, putative
PFB0735c	aPFB0735c_0	544	GTTTCTATGATGAATACGATAACTTGATAAAATTTGCATCCATGAAATATGACCCTCTCAAGCACAAATA	34.19	31.4286	31	95	hypothetical protein
PFB0735c	aPFB0735c_1	2179	AGGTAAAAGATAACAATGTCCTATTTCCCTTCTCTCTTATAAAAGATGATATTTTTCGACACATTGAAGA	36.18	30	31	83	hypothetical protein
PFB0735c	aPFB0735c_2	3953	AATAACCAAAAATATGAATAATAATAAGAACGCCCAGTCGTCAAAAATGCACAAACAAATATTCTCCCAC	40.14	31.4286	32	46	hypothetical protein
PFB0745w	aPFB0745w_0	1895	ATACTCACAAGATAATTGTACAGACATGTTTACGTTAGATGAGTTAACAAAGCTACTATATGCTCTTTCA	34.19	31.4286	30	85	hypothetical protein
PFB0745w	aPFB0745w_1	3928	TACAAAGAAGTGTACTAAACATAGTAAACAAAATGCTCCTTGGACATGGAAATATAAAGGTATCTTACGA		31.4286	32	75	hypothetical protein
PFB0750w	aPFB0750w_0	851	ACGAATTATCGATGGATTGTTTTCTTTCCTTTGTTGTATAAGACAAGTTCCTGATGTTATTTATAACAGG	34.19	31.4286	33	78	vacuolar protein-sorting protein VPS45, putative
PFB0750w	aPFB0750w_1	1814	CAAAGAACAAACCTTTCTAAACCTAGCCAAAACAACTATTACAAGAACTATCAAAGGAACATCAAATGTA		31.4286	32	60	vacuolar protein-sorting protein VPS45, putative
PFB0755w	aPFB0755w_0	268	AGGTATTTTTGATAAGATGTAGAGAAAAAAACAGAACTGTTGTTAGTGCTGAGGAAGAGAAAAGAAAAAT	36.18	30	32	76	hypothetical protein
PFB0755w	aPFB0755w_1	2396	CCATCATAGTAATAACTTACCATGTGATACTTTTGAGGGTAAAAGAATTGTAAACCGAATGTGTAATAAG	32.21	31.4286	31	82	hypothetical protein
PFB0755w	aPFB0755w_2	4472	ACAATTTTGTAATAGGGGGGGTGATTTGTGCGTGATAAATAATGGTGAAATAAATAATTTGAGTTATTGC	36.18	31.4286	33	71	hypothetical protein
PFB0760w	aPFB0760w_0	43	TTCTTGTGTTATGTTGTCATAGGATAAGATGTGAAGAAGTAAGTAGCATATCGAATAAAGCATCCGTTAA	32.21	32.8571	32	69	hypothetical protein
PFB0760w	aPFB0760w_1	1861	ATGAATATAACGTGGATGAAGAAAATCGAATGACTGAAATATCAACAACTATGCCCACTACAATTTTTGA	36.18	31.4286	32	56	hypothetical protein
PFB0765w	aPFB0765w_0	1321	AGAAAGAGAAGGGGGAAAAGGTGATATATGAGTTGAAGGAAAAGTTAGATAATGATGAGAAGATAATAAA	34.19	31.4286	36	38	hypothetical protein
PFB0765w	aPFB0765w_1	1598	AAGTGATGAATTGAAGAATTGTATAGAGCAGGTAAATTCTGTTAGTCGAAATATGGCTAATGTCGAAAAA	34.19	31.4286	32	70	hypothetical protein
PFB0765w	aPFB0765w_2	3958	AAAACAAAGAAGGAGATAATATAACAACAGTGGAAAATACAGCAACGGAGGGAAATATAACAATAGATGA	34.19	31.4286	35	37	hypothetical protein
PFB0770c	aPFB0770c_0	1492	ATAATAAGAAAGAAACCCACAACAACTTTAGTCATAACGACACGCAGGAGAACAATATTATGAAGAACAA	34.19	32.8571	32	55	hypothetical protein
PFB0770c	aPFB0770c_1	1621	AGCTCACGAGTCACCATGAAAATATAAAAAAGATAATAGAATTGAATACAACAAAACTTGTCGAAGAACG	40.14	31.4286	32	55	hypothetical protein
PFB0775w	aPFB0775w_0	29	GTCAAACAGTCGAGTTTCTAATGATGATACGAATAAAGAGAAAAGAAAAAAGTTAAAACCTATACAAGTC	38.16	30	33	63	hypothetical protein
PFB0775w	aPFB0775w_1	1003	ACTTGTTAGTATATAATGAAGAACCTCATGATGTGTTAAATAAGTACACATTTCCAAATGATGTATTCCT	36.18	28.5714	31	91	hypothetical protein
PFB0790c	aPFB0790c_0	480	GTTATATTTATTACCTTCGGAATTTTAATAGCTCTAAACATATCGCTGCACGCATATTCTTTCCCAAATT	32.21	31.4286	32	86	hypothetical protein
PFB0790c	aPFB0790c_1	1083	TTAACAGATATATCTTTCTTCTTATCTCGACTCCTACTATTTTTTATGCTACAAACGGTTTCATGTAATG	36.18	30	31	58	hypothetical protein
PFB0795w	aPFB0795w_0	406	TTAATGTTGGATATGAATTATTAGGTAGGGTAGTTGATGCATTAGGTAATTGTATAGATGGAGAGAAGAA		31.4286	35	68	ATP synthase F1, alpha subunit, putative
PFB0795w	aPFB0795w_1	1201	TTATACCTGCGATTAATGTAGGTCTCAGTGTTTCAAGAATTGGTAGTAGTGCTCAATATAATTGTATGAA	32.21	32.8571	31	77	ATP synthase F1, alpha subunit, putative
PFB0800c	aPFB0800c_0	1626	AATTATAAGCAACATACTACAAACAAAAATGTAAACGATCCAAACCAACAACATAAACATGACAAGGATG	34.19	30	34	47	hypothetical protein
PFB0800c	aPFB0800c_1	2656	TGTATGAAAAGCATAAAGTACAACATAACACCATGACACATCATATTATTAAAATGGAGGATAAAAAAGG	32.21	28.5714	34	56	hypothetical protein
PFB0800c	aPFB0800c_2	4793	ATTGAACATCCAATGGAATTATATCTTCCCCATGGATTTATTTATCTCATCAAATTTGTCACATGAAACG	38.16	31.4286	33	89	hypothetical protein
PFB0805c	aPFB0805c_0	225	GAATTATACATCCTTGAGTTCATTCATTTTATGGCTCAACTTTTAGATACCTTTTTTACAAATGTTTGTG	32.21	28.5714	31	78	clathrin coat assembly protein, putative
PFB0810w	aPFB0810w_0	262	TAACTATAAGAATTATGTCACCTGATAACTTTGATTGGGTTGAGGATGAAAGAAAAAGATTAGAAGATGC	34.19	31.4286	32	69	hypothetical protein
PFB0814c	aPFB0814c_0	101	TGAACCTCAAAAAGGCAAGTGCCACCATCAAAATGTTATGTCTATATATATCAAAAGAAAGGGTATAAAT	38.16	31.4286	32	73	hypothetical protein
PFB0815w	aPFB0815w_0	221	AGAAAAACATGGACATGGTGAGAAGGCTATTAAGGTTATAAAGAAGTCCCAATTTGATAAGATGAAATAT	32.21	31.4286	31	63	protein kinase, putative
PFB0815w	aPFB0815w_1	1358	TGAGGAGAGATTAAGAGATGCATTCAATTTGTTTGATACTGATAAAAGTGGAAAAATAACGAAGGAAGAA	34.19	31.4286	33	64	protein kinase, putative
PFB0820c	aPFB0820c_0	1199	TTTTAATTCGATAGGTTCATCTATTGAATCGGATGAAGGGGATATGTATAAGGATACTAATGTTGTACAT	32.21	31.4286	33	84	hypothetical protein
PFB0820c	aPFB0820c_1	3115	ATTTGTATTCAAAAGTGAATGAGGAAGATCAGGAAGGGGTAATAAATTCGTATAACAATGATGAGTTTGA	32.21	31.4286	30	69	hypothetical protein
PFB0820c	aPFB0820c_2	4290	CTGAGGAAAAATATCCAGCTCATGTTTATAGATCAAGGATATGAAAAATTCGTAACCAAAATTAACAACG	34.19	31.4286	31	76	hypothetical protein
PFB0826c	aPFB0826c_0	456	CAGTACAGAGCTTTATATGCAATTAACATAAGAATAGACGAAGACACAATAATTGACGAACATGAAATAA	32.21	30	31	67	hypothetical protein
PFB0830w	aPFB0830w_0	203	TATTAAACAATGTTACTGTGTATCATGTGCTATCCATTCACGTTTTGTTCGTGTAAGATCAAGAGAACAA		32.8571	31	85	Ribosomal protein S26e, putative
PFB0835c	aPFB0835c_0	52	CTGTAAAAAATATGTCTAAATCAAATCAATTAACTAAGGAGATTTTTATGGCCCTAAAGGAAAAGACGTC	32.21	30	32	79	hypothetical protein
PFB0835c	aPFB0835c_1	1481	CATTTCTTTTGTACCTCAATCACAAGAAGAGTTCAAATTATACATGCTAGGTTATATACGTTCACAGATT		31.4286	31	75	hypothetical protein
PFB0840w	aPFB0840w_0	269	AGCATATACAAGAATAAGCATTAGTAAGAATAAAATCCATAGCGAAACAAAAGAGGTATTACCTTCATGG	32.21	31.4286	33	70	replication factor C, subunit 2
PFB0845w	aPFB0845w_0	747	GCAATATATCATGGATTAAATTATCCATTAATGGGAACGCTCAATTTATTTTTCTCAACCTACCTTTTAG	36.18	30	31	97	hypothetical protein
PFB0855c	aPFB0855c_0	112	AGAGCTGCTTTCTTAATCCTTGTACACACAAAAACAATGACAAAAGGAATTCGTATTTATACACACATTA	34.19	31.4286	31	78	hypothetical protein
PFB0855c	aPFB0855c_1	3373	ATGAAAAAAGATATGACAGAGGTGATAATTTACAACAAAATCATAAGCGCTATGATATTGACTTTCCCTC	32.21	31.4286	29	114	hypothetical protein
PFB0860c	aPFB0860c_0	555	ATATTACCTCATGCATTTCTAAAAAAAGATATTATAGGATTAAGTGAAACGGGAAGTGGGAAAACTGCTT	36.18	31.4286	31	66	RNA helicase, putative
PFB0860c	aPFB0860c_1	1546	AAATTGATAAATTTACAGACCTTGATGAAAACGATGTTCTTTTATACCATGAGCAAACTATTGAGGCACT	32.21	31.4286	30	70	RNA helicase, putative
PFB0865w	aPFB0865w_0	136	TCAAAGCTTTTGATAGACACTGTAATTTATTATTAACCGGGGTACGTGAAATATGGGTAGAAGTTGTAAA	32.21	32.8571	29	79	small nuclear ribonucleoprotein, putative
PFB0870w	aPFB0870w_0	1320	AAGGATGATCGTATAGAAAATGGCATCATGGAAGATGTGAATGATAAGAGAAAACTTGATTGTGATAATA	34.19	31.4286	32	61	hypothetical protein
PFB0870w	aPFB0870w_1	2450	TAGTACCAAGAAAAAAGATTTTGGGTGTCCAAATACTAGAACAGAACGTATTATTAAGGTATCTCCGTTT		32.8571	31	69	hypothetical protein
PFB0870w	aPFB0870w_2	4555	ATTTGAAAACGAACTCTAACAACTATATTGCAACAAATAAGCTATCCAAAACATTTTCCGGAATTTGGCT	34.19	31.4286	32	77	hypothetical protein
PFB0870w	aPFB0870w_3	5362	TACATATGGAACAAGGAGGAGATAAAAAGGGAAACCATGAAAATATACAACATAGGAAGAATAATGAAGT	36.18	31.4286	34	50	hypothetical protein
PFB0875c	aPFB0875c_0	24	TATAGGAATATTCCTAAACCTAAAAAGAAGGCGTATGATGACGAAAACGAGTTGCATGATTTTAAAGAAA		31.4286	29	79	hypothetical protein
PFB0875c	aPFB0875c_1	720	CCTATACTTAGATCACCTACAAGGAAATTAAATAAAGAAGAAGAAAATGATTGGAAAATACCACCTTGTG	40.14	31.4286	32	62	hypothetical protein
PFB0880w	aPFB0880w_0	33	GGGTGTACAGGATATACCGGTCAAATGGTGTTAGAATATTTTTTGGAAAATTATGAGAAAAAGATCAAAA	38.16	31.4286	32	70	hypothetical protein, conserved
PFB0880w	aPFB0880w_1	1153	CTATTTCTTTATTAAAAGAAAACGATTTGCCAAAAACATTTGGAGTAATTTCTGTGTCTGTAGGTCTTGG	42.12	31.4286	32	74	hypothetical protein, conserved
PFB0885w	aPFB0885w_0	40	TTAAAAACCAGACTCCTAAAGTCCCAAAGTTAGATAAGAAAAAACGTTTAACAGGAAGAGCTAAAAAAAG	32.21	31.4286	34	66	40S ribosomal protein S30, putative
PFB0886c	aPFB0886c_0	339	GATAAAGCAAAAGAAAGGGAACAAAGAAACTTAATTGAACTACAAGAAAAAAGAAATCAAAGGGGGGAAA	38.16	31.4286	35	37	hypothetical protein
PFB0888w	aPFB0888w_0	77	TTCTTTGGTAAAAAAAGGAAGAAAGCATCCGGTAGGACCAATACTTCTTGTAGTCTTCATTTTTGTTGTT	32.21	34.2857	30	108	hypothetical protein
PFB0890c	aPFB0890c_0	553	AATATCAAAGAATAAGAACCTATAGAGTACATATTGAAGGTCCAGTTAAAATGAACGCCCTCAAAGAACT		32.8571	31	83	pseudouridine synthetase, putative
PFB0895c	aPFB0895c_0	1138	CTAGTTGGGAAGATGTATGTATTAAAGGAATAAAGAAACCAGCACAAAAAACATTTAGAGGAATTTTCGA	34.19	31.4286	32	55	replication factor C subunit 1, putative
PFB0895c	aPFB0895c_1	2588	AGATGAACTAAGTGAATCCAAAGAAGACAAGGATGATGATGTTCTAATCAAAACAAAAATAGACAGAAAG	34.19	31.4286	33	52	replication factor C subunit 1, putative
PFB0900c	aPFB0900c_0	346	ACTTAACTTCCAACAATAGTAATGTAAACCAAGTTGAAAACAGGACAAACGGTGAACATAGAAATGTATT	32.21	31.4286	31	62	hypothetical protein
PFB0905c	aPFB0905c_0	42	AAACGAACCCATAAAAGAAACCTTGCTCAAAAATTCAAGAAACTGATTCAAAAGAAAATCCTCGGAAAAT	34.19	31.4286	34	49	hypothetical protein
PFB0910w	aPFB0910w_0	427	AAGAAATACGTCAAGTATTAACATATTTTAAGGAAGGGAAAAAAGATACAGTGAAAAGTGGTGTAACCTT	34.19	30	31	73	hypothetical protein
PFB0915w	aPFB0915w_0	261	AACAGAAGTTTAGGAGAATCTCAAGTAAATGGTGAATTAGCTAGTGAAGAAGTAAAGGAAAAAATTCTTG	32.21	31.4286	32	70	liver stage antigen 3
PFB0915w	aPFB0915w_1	2013	AGTGCCGCTTTAGAAAATACCCAAAGTGAAGAGGAAAAGAAAGAAGTAATAGATGTAATTGAAGAAGTAA	34.19	32.8571	34	36	liver stage antigen 3
PFB0915w	aPFB0915w_2	2940	GATGAAAGTGTTGAGAAAGTTTTAGAATTGAAAAATATGGAAGAGGAGTTAATGAAGGATGCTGTTGAAA	34.19	31.4286	35	50	liver stage antigen 3
PFB0920w	aPFB0920w_0	331	TAGCATGTATAGTACCGCTCGATTCTATATATTTAAGATCATTGTGTGAAAGTGTTAGATCCAAAAATTC	34.19	31.4286	30	74	hypothetical protein
PFB0920w	aPFB0920w_1	2237	TCAAGTATTAAGTGATGAAAACCGAAGAAAAATGTATGATGAAGGTGGAATGAAAGCTACAGAAAATATG	34.19	31.4286	32	46	hypothetical protein
PFB0921c	aPFB0921c_0	431	TTTAGTTGTACATGCTGTCCTATCAGGTTTATGGGCTCTACTCAAATGGATGTATAAATTTAAAATAGTA	36.18	31.4286	32	93	hypothetical protein
PFB0923c	aPFB0923c_0	219	AAAGCGAGTACCACAAAAACTCGAAGATTTATTCATGACAGATATTCAACAGCACCATATGAATTAATAA		31.4286	30	80	hypothetical protein
PFB0925w	aPFB0925w_0	367	GAGAAGGGAGTGAAAGTAAATATGTTTCAAATATATCAGCAAAGGAAATGACGAATCAAGATAATTGTAG	36.18	31.4286	31	73	hypothetical protein
PFB0925w	aPFB0925w_1	1494	GTAAGTCAATTAACTAGGAAAAAACGAGCAAAGGGTTTGATGAGTTTAGGGAAGGAAATACAAAATTATA	34.19	31.4286	32	65	hypothetical protein
PFB0926c	aPFB0926c_0	745	GTAACACAGAGCCTCGAGAGTATCATTTGCCTTTAGAAGGAAGAACACTTCCGTGTTGTCTTTTCGTGTA	65.91	42.8571	29	114	hypothetical protein
PFB0930w	aPFB0930w_0	550	GTATTATTTTCATTCCTGGTTTTCCTGTTCTTGTTGGTATAGTAAGTGTTGGATTCTGTATATTGATCTT	32.21	31.4286	32	39	hypothetical protein
PFB0932w	aPFB0932w_0	625	GATATGCTGTATTAATTGTTGTTTTAATACCTTGTTCCCCTTTTATTTTACTTGGAGGTATTGGTAGATG	34.19	31.4286	33	59	hypothetical protein
PFB0935w	aPFB0935w_0	1086	TCTCAAGACAAACGTAGAAAAACGTATTTAAATGTAGATACATCGGGGTCATCAATGGAATGTAATATAT	38.16	31.4286	30	68	cytoadherence linked asexual protein 2
PFB0935w	aPFB0935w_1	1959	TATTTAAATATACAAGACGAGGATTCTTTCCATAAAACCATTACAACGAATTATTGGTTTCCTTCCCCTA	34.19	31.4286	31	80	cytoadherence linked asexual protein 2
PFB0935w	aPFB0935w_2	3324	TTTGTTGGCAGAAAATATTTCCCTCTTACTACTTATTATCTATCTCTCAGAATTCGTGCATCATATGGTT	32.21	32.8571	30	67	cytoadherence linked asexual protein 2
PFB0946c	aPFB0946c_0	144	GATAACGCTGTAATACTTTGTGATTCTATGATTTTCACAATACCAATATTTTCATATTTATTGAAACGCA	44.1	27.1429	30	90	hypothetical protein
PFB0950w	aPFB0950w_0	355	ATATGATTAAGGAACGTAATGTCATATCTGAATCAAATACTGTATGGAAAAAACCTAGTTGGATGACTAG	32.21	31.4286	32	77	hypothetical protein
PFB0953w	aPFB0953w_0	456	CTTATAGTTGCAGGTACTTGTTTATTTGCCCGAATTTTTATTGGTATTTTTGTAGTTTTGTTCGTTGTCT	34.19	31.4286	33	39	hypothetical protein
PFB0955w	aPFB0955w_0	680	CTATTTCTTTTTTAGTTCTTCAATCGAGAATGCTGGTGTTTCTGGTGTTACTATTTTTTATTGGGATTCT	36.18	31.4286	33	54	stevor, degenerate, putative
PFB0960c	aPFB0960c_0	31	CATTAGGAAATACCTTAATGAATTTATTGTTAAAGGAAAATAAAAAAACAAACCTTGACCCTCAAACTTC	59.96	27.1429	33	72	hypothetical protein
PFB0965c	aPFB0965c_0	270	AGTCTTTTATTAACCAAGGCATTAACCTGCCCACTTATAGGAACTGTGACTCTTTCTTATATTACTAGCA	61.95	35.7143	30	74	hypothetical protein
PFB0970c	aPFB0970c_0	357	GGAAATGATGAATCAAAGGAATCCAAAAAAACCAATGAAAGAAAATACAAGAAGAACGAATATCCAAAGG	46.09	31.4286	36	32	hypothetical protein
PFB0970c	aPFB0970c_1	1411	GTAACACAGAGCCTCGAGAGTATCATTTACCTTTACAAGGATTATCTAGACCTTGTTATCTTTTCGTATA	65.91	35.7143	31	107	hypothetical protein
PFB0972w	aPFB0972w_0	35	TAAACGAGATGGTACAGATCAAGATTATATTGAAGATATATTCTTGTTTAGTACATATTCTGAAAGTGAA	40.14	27.1429	33	118	hypothetical protein
PFB0973c	aPFB0973c_0	57	CCACATAATGATATCACAACAAAAAATAATGGTTTTCAAACAAAGAATATACGAACATATATATCTACGG	36.18	27.1429	34	78	hypothetical protein
PFB0974c	aPFB0974c_0	96	GAAGAATGGACTATGGATCATAATGAAAATATATTGAATATACACCCCCATCAACTCTTGATGATATTCA	54.02	31.4286	33	101	erythrocyte membrane protein 1 (PfEMP1), truncated, degenerate
PFB0975c	aPFB0975c_0	21	CTTCGCGATATAATTAAAGGAACAGATTTGTGGGATCAAAACAATGATGCAAAACGATTACAAGAAAATT	139.3	31.4286	30	81	erythrocyte membrane protein 1 (PfEMP1), truncated
PFB0976w	aPFB0976w_0	38	TTTTGGTGGTTTTGATTTACATCATCCTTCTTCGTTTCCCATGGCGTTCCTATTTCAAATCTTTTTTATT	131.3	32.8571	32	58	hypothetical protein
PFB0980w	aPFB0980w_0	147	GGTATGATTATGAAAGAAATGATGGAAGGGCAAAATATAAGAGAAGAGGAAGTAGCTGAATTATTAAAAG	139.3	31.4286	36	36	hypothetical protein
PFB0985c	aPFB0985c_0	501	ATTATAATGATAGCATGTATAATTGTATGTACACCTGAAACATATACTGCATTGTACCCTGCATTTATTC	42.12	30	32	116	hypothetical protein
PFB0990c	aPFB0990c_0	575	AGCCTGTCCACCTATAGGAACTGTCACTCTTCCTTATATTACTAACAGAATAAATTTTTTGAATAGATAT	139.3	31.4286	29	72	hypothetical protein
PFB0995w	aPFB0995w_0	485	AATATTTAAAGGGTCTAATTTTTGGAAGGGTCTAGGAATATATTTATGTACATTGTCAGGTGCTGCACTA	131.3	32.8571	34	73	hypothetical protein
PFB1000w	aPFB1000w_0	386	TATTGCTGAAGGTATTAGGGTAGCCATTAAAGGAATAAAAGATGCATTCAATATAGAGTTTTTAGATGGT	131.3	31.4286	32	85	rifin
PFB1005w	aPFB1005w_0	590	AAACATTGTTAACTCTGCAAACAGTATGTGTACTGATTCTAATCCTGCTTTTACGTCTTTATTTTGCAAA	32.21	31.4286	32	72	rifin
PFB1010w	aPFB1010w_0	849	CAACTTGTTGGAAAAGCTAAAGGTACTGCTGATTTCATGGCTAATAAAGTGAATTCTGAAACTTATTCTA	36.18	32.8571	30	73	rifin
PFB1015w	aPFB1015w_0	95	CACATCACGTCATAGACAAACTAGTACATCACGAGTGTTAAGCGAATCTGACCCATATATGCTCAATTAT	56	38.5714	30	72	rifin
PFB1020w	aPFB1020w_0	633	TCTATTTCTGTATTACATATGTTTACTCATGAATCTGTGACTTTATCTATGCCATCAGTTACTGCAGCAG	36.18	34.2857	33	79	stevor, putative
PFB1025w	aPFB1025w_0	155	GTTTATCGAAGTAGTACTAGAACCATTAAATAGGGATACATTTAATTTATCAAGTGGTGACATATCTACC	123.4	31.4286	31	103	erythrocyte membrane protein 1 (PfEMP1), truncated, degenerate
PFB1030w	aPFB1030w_0	1	TGTGTGAACAATGGAATAACAAGGAGGATATTTTGAACAAATTGAATGAAGAATGGACTATAGAACATAA	71.86	30	32	56	hypothetical protein
PFB1035w	aPFB1035w_0	626	ATTTCTTCAAGATGCTAATAAAACACACTGCTCTGCTCGTCCTACAAGTAAGGAAATATTTTGCAATTTT	34.19	32.8571	31	73	rifin
PFB1040w	aPFB1040w_0	719	AAATTTTGTTGCTCCACAGGATAGTCCAGGGAAGGGTGGTTCAGTGTACAAGTCTATAGAAACAGCTGTA	44.1	42.8571	28	78	rifin
PFB1045w	aPFB1045w_0	369	AAAAGTAATGGTAACACACTAGGTGATATGGTAGGTACCACTATATTTACAGATGAGGAATGGAATCAAT	63.93	34.2857	32	97	erythrocyte membrane protein 1 (PfEMP1), truncated
PFB1045w	aPFB1045w_1	856	ATTTGTTCCATAAATGGTTAGATAGACATAGAGATATGTGTGAAAAGTGGGAAAATCATCATGAACGTTT	139.3	31.4286	32	78	erythrocyte membrane protein 1 (PfEMP1), truncated
PFB1050w	aPFB1050w_0	809	TGAAGCTGCTAATTTGGCACCAAAAACTCTTACGTTAACAAATACTATAATTGTCTCCTTTGTTGCTATA	32.21	32.8571	31	90	rifin
PFB1055c	aPFB1055c_0	306	AACAAAAAAATAAAAGGTAATGAATATAGTACTAAAAGTGGTAAAGATTGTGGAGCATGTGCACCATACC	40.14	31.4286	34	64	erythrocyte membrane protein 1 (PfEMP1)
PFB1055c	aPFB1055c_1	1811	GAAAGTTAAAGATGATAAAAATGGAGAGGAAGAGGATGAAGACGAGGAAGATGTAGACAAGGTAAAAAAA	52.03	34.2857	37	22	erythrocyte membrane protein 1 (PfEMP1)
PFB1055c	aPFB1055c_2	4382	GAGTGATGACAGTAAAAGTGCAACGGAATTTAAGGATGGTTTAAGCGAATGTAAAGATAAAGGTATATTT	38.16	32.8571	32	49	erythrocyte membrane protein 1 (PfEMP1)
PFB1055c	aPFB1055c_3	4954	TTGACGAATGCAAAAGGAAACCTGGCGAAAATAGTGGTCAAACATGTAACGAAACACTAACACATCCCCT		41.4286	31	69	erythrocyte membrane protein 1 (PfEMP1)
PFB0010w	aPFB0010w_0	1519	AAATTACTGACAAAGAATACCCTCCTGAAAATACTACGAAAATCCCAAAACTTACCGCTGAAAAAAGAAA		32.8571	35	31	erythrocyte membrane protein 1 (PfEMP1)
PFB0010w	aPFB0010w_1	3213	ACACAGTTGCAAATTTTGAAGGAAAGATGTATGGTATATCAGTATAATGGTGATAAAGGTAAGGATGATA	34.19	31.4286	33	55	erythrocyte membrane protein 1 (PfEMP1)
PFB0010w	aPFB0010w_2	3536	TAATAATGATAATATTCCTGAATCGTTAAAATACCCACCTATAGAAATTGAAGAGGGATGTACGTGTAAG	36.18	31.4286	30	62	erythrocyte membrane protein 1 (PfEMP1)
PFB0015c	aPFB0015c_0	555	ATTGATACTGTTGTTGCGGAATTAGAATATGTGGCGGAGAGATTTGATGATATTGGTATTAATATAGTAG	34.19	32.8571	33	70	rifin
PFB0020c	aPFB0020c_0	217	ACATGTCTACAACGAAATCATCAAATAGGTATGTCCCGTATGAAAGTCACAAATATAAAGGAAAAACATA	71.86	31.4286	32	58	erythrocyte membrane protein 1 (PfEMP1), truncated
PFB0020c	aPFB0020c_1	700	ATAGAATTAATAATATCATGCATGATACAAAATACTGCTCAAATAATTTATATACTGGTACAGATTTAAT	83.75	21.4286	35	107	erythrocyte membrane protein 1 (PfEMP1), truncated
PFB0025c	aPFB0025c_0	586	TAGCTCTGATAGCTGCAAAAAAAGCTGCCCTAAGTGCTGTTGCTTCATATGCAGGATTTAAAAATTGTAT	32.21	37.1429	31	88	stevor, putative
PFB0030c	aPFB0030c_0	659	TAGTACAGGCCATTATGCTAATATTACAAATTTTGCTAATACTATTATTCAACAACGTGGGACGATGTGT	34.19	32.8571	30	109	rifin
PFB0035c	aPFB0035c_0	189	TCAATTTATGATGATGATACTGAAATGAAATTTGTGAAGGAAAATTTCGATAGACAAACGTCGCAACGTT	71.86	31.4286	31	70	rifin
PFB0035c	aPFB0035c_1	689	TAAAATATTTAATTCCATTGGTAATGCGATACCTTATTATGATGCCAAAACGATTGGTGCTGCTATTGCT	38.16	32.8571	33	75	rifin
PFB0040c	aPFB0040c_0	626	TTATACTGATAAGATTCTTGTTGGTGATGTTATTAGGAAATTAGGTAATACACTTTGCGGGGGTTCTGAA	52.03	34.2857	31	64	rifin
PFB0045c	aPFB0045c_0	208	ATATTTACGTGGAAGGAGAAGAAACGGACGATTACAGTTATATTCGTGATATATATTCCTCTGATATTAC	131.3	32.8571	31	70	erythrocyte membrane protein 1 (PfEMP1), truncated
PFB0050c	aPFB0050c_0	427	TTGTTTCTATATTTAACATGCTTAGTAGGGAAACTGTGATCGAGCTATTCAAACAGGCACTGGAATATGT	48.07	35.7143	29	81	stevor isoform gam beta
PFB0055c	aPFB0055c_0	578	TATTGCTATTGTAACTAAAGCATATAATATGTGTGATGACGTTGAGGCTGCTAAGGGATCTTTATTTTGT	32.21	32.8571	31	66	rifin
PFB0056c	aPFB0056c_0	7	ATATTGGAGTGGCACTATTATCTACAGATATTGAACATACACTTAATTTTTATAAATTAGTTAAACATGG	123.4	25.7143	32	92	hypothetical protein
PFB0060w	aPFB0060w_0	78	CAAGGGCACTATAGTAGCACTAAACATCCTATATCAAGCACAAAATCCTCAAAATACCATAGATCATTAT	32.21	34.2857	32	61	rifin
PFB0065w	aPFB0065w_0	641	TGTTGCAATATATAATTTATTTCAGAATTCAACTATGCTTTCAGCTCTTAAAACAGTTGGTGGAACCTGT	38.16	31.4286	29	85	stevor, putative
PFB0070w	aPFB0070w_0	147	GAATCAGAAGACGAATATATATTTAAGACACATTCGGGAGAAAATTCATCGACACAACCAATAGATAATA	36.18	31.4286	33	77	hypothetical protein
PFB0075c	aPFB0075c_0	276	ATTCATCCTGAAGTTGAATTGATTGGAAAGGAGTCTGAATGTTTTGGGGAAAACATGAATGAAGTATATA	32.21	32.8571	33	81	hypothetical protein
PFB0080c	aPFB0080c_0	542	GAATAATGAGACTAATAGTGAGCTTAGAATACATACTATTTGGCATAATGTAATGAAGAGTGAGAAAGAA	32.21	30	34	79	hypothetical protein
PFB0080c	aPFB0080c_1	795	TATTTAGATGTAAACGAATTTAGGGTTATTGTAATGGCCTGTAGATTGTTATGGAGAAAAACATTGGCAA	32.21	31.4286	32	79	hypothetical protein
PFB0085c	aPFB0085c_0	1080	TATCATGACGATGAAGAATATGATGCGCTTGTTACAGATGATGACTTGATATTTGAAATGTTTGATGAAA	32.21	31.4286	36	75	hypothetical protein
PFB0085c	aPFB0085c_1	2508	GCTGAAAAAGTTTTATTTGATGAAGGTGTAGATAAGGAAACACAATTAAAAAGAGTTGAGGCATTGGAAA	34.19	31.4286	33	65	hypothetical protein
PFB0090c	aPFB0090c_0	260	ATATAAAAAATTAGCTATGAAGTGGCACCCTGATAAACACTTAAATGCAGCATCAAAAAAAGAAGCTGAT	34.19	31.4286	32	68	hypothetical protein, conserved
PFB0090c	aPFB0090c_1	1009	GAGATATTGATATTCAAGTAGATGAAATTGTTACGCCTCTTACTACAAGAGTTATTACTAGTGAAGGAAT		31.4286	31	92	hypothetical protein, conserved
PFB0095c	aPFB0095c_0	861	GGAATGAAAGATGAAGTTGATGAATGGATTAAAAAATATGATGATGAACAAGCAGAAAAGAATGGTACGA	36.18	31.4286	36	50	erythrocyte membrane protein 3
PFB0095c	aPFB0095c_1	3144	GCACGCGAAAATCTAGAAGAATATGAAGAAAAAGATTATATGAAAAATAATGAATTACAAAATAAAGGAT	48.07	24.2857	35	54	erythrocyte membrane protein 3
PFB0095c	aPFB0095c_2	3915	CTATTAAATAAAGACATAAGGAATAAGGACTTGAAAAGTATAGGAAACATGGAACAACAAAATACTGGTT	34.19	28.5714	33	52	erythrocyte membrane protein 3
PFB0095c	aPFB0095c_3	7139	TGATTTAGAAAACGATGGCTTAAAACACAAACCAAACCAGGGACAAAAACATACCGAATTGAATAATAAA	32.21	31.4286	32	47	erythrocyte membrane protein 3
PFB0100c	aPFB0100c_0	38	GAAGGCTTTCCCTGTTTTTACTAAAATTCTTTTAGTCTCTTTTTTAGTATGGGTTTTGAAGTGCTCTAAT	32.21	31.4286	32	76	knob associated histidine-rich protein
PFB0100c	aPFB0100c_1	1530	GATAAAACTCAAGGAGGAAAAACTGACAAAACAGGAGCAAGTACTAATGCCGCAACAAATAAAGGACAAT		37.1429	33	46	knob associated histidine-rich protein
PFB0105c	aPFB0105c_0	10	GCAAAAGGGGACTGAGTGTTAATGATACAACTAAATGTGATGTTCCATGTAAAGATTTTTACATGTTATT	32.21	31.4286	30	92	hypothetical protein
PFB0106c	aPFB0106c_0	800	AATGAAAAGTAAACAACGCAGAAATGAAGCACTTAGGGAACAAGATGACAATTTAAATATACAAAACCAA	34.19	30	33	47	hypothetical protein
PFB0110w	aPFB0110w_0	370	CTGAAAAGCAAATACCATATTCTACATGTTCAGAAGAAATCGAAAAAGTTCATAATTTAACTACAAGGGT	34.19	30	30	76	hypothetical protein
PFB0115w	aPFB0115w_0	475	TTCCAAAATCAATACAAAAACCAGAGAATTGTGTCAAAAAACAAAGCAATCAATTTCCTCGTAGTTATCC	36.18	31.4286	32	64	hypothetical protein
PFB0115w	aPFB0115w_1	2516	TATCTTAAAAAAGGGGCTTGAACCCAAAACTCATAACCATGTAAAAGAAGATCAACCTAATATTAAACAG	32.21	31.4286	33	65	hypothetical protein
PFB0120w	aPFB0120w_0	85	AAGCAAAGCCAGCCAAAAAATTAACACCAGCAGAAAGGAAAAAGAGAAATCAAAATATAATGATATACAG	42.12	31.4286	35	46	hypothetical protein
PFB0125c	aPFB0125c_0	1514	TAAAAATGTGGATGAAATTATTGACAGTGGGGTAGAAGGAAATTGTGATGTAGAAGAAAAGCTTGATAAA	36.18	31.4286	35	43	hypothetical protein
PFB0125c	aPFB0125c_1	3803	TTTTGTGTATGTTTTAATGGGTGATGAAACTGGGTGTGTGTATGTGAAATTGTGTATGAAGTATAAGGAA	32.21	32.8571	35	46	hypothetical protein
PFB0130w	aPFB0130w_0	339	GAAAATATGCATAAAGAAGTTTTACTATGTATGGATGTTTTACAATATGAAGAAGATAAAGTAAATCGTG	36.18	25.7143	34	85	polyprenyl synthetase, putative
PFB0130w	aPFB0130w_1	963	ATTTTTGCTGGTACGGGTTCACCAAAAATTTGTAGAAGTTTCTCTTATGTTGTCGAAAGTTTAATAAAAG		31.4286	33	88	polyprenyl synthetase, putative
PFB0140w	aPFB0140w_0	441	ACCAAATATAGAAAACTGGAAAATAATTCTGGTCAAATAAACACCGAGTTTTACAATAAAGGTGACCATC		31.4286	31	89	hypothetical protein
PFB0145c	aPFB0145c_0	1437	GTGAAAATAACCAAAATAGAAACACAAGAGTTACAAGAAATGGTAGACATCAAACAAAAAGAGTTAGACC	34.19	31.4286	33	40	hypothetical protein
PFB0145c	aPFB0145c_1	2059	TAAAAAGGAAATTAAGTTTGAAGGAAAGTGAAATGAAAATGATGAAGGAGGAACATGATAAGAAGTTGGC	36.18	31.4286	35	38	hypothetical protein
PFB0145c	aPFB0145c_2	4413	TACAAGAAGAAGAGTGATGAATCTAAATTATGTGGTGCACAGTTTGTTGATGATGTTAATATATATGGAA	34.19	30	33	76	hypothetical protein
PFB0150c	aPFB0150c_0	1576	GTACTGGTCAGGATAAATTTACGAACAAAGATATTATATCAGAGGAAAAAGAAGAAGGACTTGATATAGA	34.19	31.4286	31	62	protein kinase, putative
PFB0150c	aPFB0150c_1	2601	AGTAACAAGGAAAGCTGTCATAAGGATGAAAAGGAGGAAGAGAAATATATCATGTATAATTCAAATTTAG	34.19	30	33	76	protein kinase, putative
PFB0150c	aPFB0150c_2	4813	AGGTGGAGAAAGAATTGAAAAATGAGATGAACAATAGGATGAACAATAGGATGAACAATGAGATGAAAAA	50.05	31.4286	37	29	protein kinase, putative
PFB0150c	aPFB0150c_3	6330	ATAGATGTTAATGAATGGGAAGATAAGGTAAATGGTACATGTAATAGTGTTGGTGATAAAGAGACTGAAA	32.21	31.4286	34	51	protein kinase, putative
PFB0150c	aPFB0150c_4	8712	CCAAATAAAATGATCAGTTCCAAATCCTGTGATGCAGAAATGTTCTTTGAACAGTTAAAAAGGGAAAATT		31.4286	33	89	protein kinase, putative
PFB0160w	aPFB0160w_0	633	ATTCAAGCTAAAAAAGAAGATCTAATAAGTTGCTCAGGCTTGGGTATTAAAAAAATACAGGCATTAATGG	32.21	31.4286	32	67	ERCC1 nucleotide excision repair protein, putative
PFB0161c	aPFB0161c_0	137	CAAAAAGGTTAGTAATAAAAACGAAAAGTCCCAAACAACCATTAAAGAAAATACAAAAGCTGCCGGAAAT	36.18	31.4286	33	38	hypothetical protein
PFB0170w	aPFB0170w_0	636	GAAGAAGATAATGAAACCATAAGAAGCGACAGCAAATTAAGAGACATATATAGTGATAGTCAAAGTAAAG	34.19	31.4286	33	52	hypothetical protein
PFB0170w	aPFB0170w_1	1268	CAGTACTCATGCCTTAAATGATACCTTCCTACATAATTGTTTATATATACGTATACCCAAACCAGATAAA	36.18	31.4286	32	78	hypothetical protein
PFB0175c	aPFB0175c_0	179	ATATTTATATATGAAATCTGTTGAAAGAGCACATTTACCTAGTGCCTTATGGAGTAGGGTTCTTTTGAGT	32.21	32.8571	29	92	hypothetical protein
PFB0175c	aPFB0175c_1	1172	CATAAAAAATTTACAAGCAAATGGGAAGCTGGCAATGGACGATGATGAAATAGAAGAAATGAATCATAAT	36.18	31.4286	34	46	hypothetical protein
PFB0176c	aPFB0176c_0	527	AATTAAGATAGACGAGAGAAGAAGAAATTCATACCAAACGAAAAGAAAAAAGAGTATCGACAAACAACAG	34.19	31.4286	35	39	hypothetical protein
PFB0177c	aPFB0177c_0	183	TTAGCTAATGACGTTCTTGTTGTTTTGTTAATATCTGGAATTTCAAGAGCTTATAATATGATTAATGGAG	36.18	28.5714	31	81	hypothetical protein
PFB0180w	aPFB0180w_0	786	GATAATGCAGGGAGTATTGGAACGAATAAGATATTTGATAAGGAACCCAATCATATAAATGGTAACATAA	36.18	31.4286	31	66	5-3 exonuclease, N-terminal resolvase-like domain, putative
PFB0180w	aPFB0180w_1	1403	AGGAGATAAAACAGATGGGATATCTGGAGTACCTTATATAGGTGACAAAACAAGTAAATGCTTATTAAAA	34.19	31.4286	32	75	5-3 exonuclease, N-terminal resolvase-like domain, putative
PFB0185w	aPFB0185w_0	114	TTAGATAGAAATGTACTAGAAAATATTGATAAAGGTTTAGGGGAAAACGAATATGAAAAAGAGGTAGTGG	34.19	30	34	52	hypothetical protein
PFB0185w	aPFB0185w_1	1983	AATGCCTTTCTGGAGGAAAAACTAGAAATTTTGAAAAGGCAACCAAAATACGATTTGGATCTTTATAAGA	32.21	31.4286	32	86	hypothetical protein
PFB0190c	aPFB0190c_0	346	CAAAGGAGGGAATTATAACAGACGAAAAAAGAAGGAGTAGTACAAAGGATGGTAAAAATAAAGAACAAAA	36.18	31.4286	35	46	hypothetical protein
PFB0190c	aPFB0190c_1	3307	TAGGAAATGAAAGTATAGGAATTGAAAGAGATGAAATCAAAGCTTTTGAATTCTGGAAAAAGGCAGCAGA	32.21	32.8571	34	78	hypothetical protein
PFB0190c	aPFB0190c_2	4136	TGAACAGATGAATTTTTTTAATACGAAGAATAATAAAGAGCAGCAAGAAGGAGGACCTAATAATGAGAGT	36.18	31.4286	34	51	hypothetical protein
PFB0190c	aPFB0190c_3	5370	TTGTCGGATGATAAGGATAGGTCTGAAGGATGGAATAGCATAAATATAAAAAAGTTTAATGAGAATGTAC	38.16	31.4286	33	50	hypothetical protein
PFB0194w	aPFB0194w_0	206	AGAAAGAGGTATACAAGCTGATTACCAAACAAATATACTAGACGACCCAAATGTTGACAAATATGAAATA	34.19	31.4286	31	55	hypothetical protein
PFB0195c	aPFB0195c_0	465	AATAGAGAAAATTACACAGAAACCTGTGAAGAATATTTTAATAACCCAAGTGAAGAAGATAGCCTGACCT	38.16	32.8571	33	62	hypothetical protein
PFB0195c	aPFB0195c_1	1760	AATGGAAACACATAACCAAATGTTGAATACATTTGAAAATAGGAAAAATCAGATTGTGCACAAGAATCAG	36.18	30	33	84	hypothetical protein
PFB0200c	aPFB0200c_0	25	AAAATATCGAAGTCGACAATATCTTAAAAACGGCAAGAGAGTTTAAGGAAGATACATGTGAGGAGAAAAT	32.21	32.8571	32	71	aspartate aminotransferase, putative
PFB0200c	aPFB0200c_1	696	AAGTTTGAAGAAAAAAATATCGCCTTTTCGGTATGTCAATCCTTTTCAAAAAATATGTCGCTTTATGGAG	34.19	31.4286	32	74	aspartate aminotransferase, putative
PFB0205c	aPFB0205c_0	122	TGATTGGAACTGCATAGGAAAATTAGAAAAAGCAAAAGGAAAACATAAAAGGAATCATAATGGTGGTGAT	42.12	31.4286	34	47	hypothetical protein
PFB0205c	aPFB0205c_1	3315	CATGATACAAATGAGGAACTATGTCATCAAAAGGGACAACGGAATGAAGAAGATAACACATATAATAAAA	34.19	31.4286	34	52	hypothetical protein
PFB0210c	aPFB0210c_0	250	TATTTATAGGTGCTGTGTTAGGATGTGGTTTTTCTGGTTATTTAGTACAATTTGGAAGAAGGTTATCATT		31.4286	33	56	monosaccharide transporter, putative
PFB0210c	aPFB0210c_1	1168	TACTTTCCATTGTAGCAACGTTTGTTATGATAATTTCTTTTGCTGTTTCTTATGGACCTGTTTTATGGAT	32.21	31.4286	31	68	monosaccharide transporter, putative
PFB0215c	aPFB0215c_0	2	GATAAAATGTTTGAAGAATAATATAAATATATGGAAAAGGGTGCGGCGGAATGTGTCATATGGTTATTAC	40.14	31.4286	32	77	3-5 exonuclease, putative
PFB0215c	aPFB0215c_1	1177	CGCAAAAATATATCCCTCGCGAGGAGGTTTTACAAAATATACAAAAGTTTCTCCTAAATGAAGAAAAAAT	36.18	31.4286	32	79	3-5 exonuclease, putative
PFB0220w	aPFB0220w_0	207	GATATTATGAATGACATGATGAGTTTGCTGGTACACCGTTTTTGGAAAGATCAATTTGTTAAAGAATTAG	32.21	31.4286	31	65	UbiE-like methlytransferase, putative
PFB0225c	aPFB0225c_0	3	GGGCTACCTAAGAATAACAAAGTTAACTTTTGTTATGGAAAAGATTATAGACACATTTCAAGAGAACTAG	36.18	31.4286	32	116	hypothetical protein
PFB0225c	aPFB0225c_1	1452	GATATTCTCAGTGAATATTCCAATACATTACAATATACAAGTTTCCTTGATTATATGAAAAATAGGATGG	36.18	27.1429	33	98	hypothetical protein
PFB0230c	aPFB0230c_0	483	GAAAATAAGGAAACGTATAGGAAAAATACTCTGAATATGAATGCTACGTCAGATGACGATAATGAATTAG	34.19	31.4286	33	71	hypothetical protein
PFB0230c	aPFB0230c_1	2088	GATGAAGATGGAAAGGAAAATGTGAGTATAGATAATGTAGAAGAGTGTAACAAAATGAAGGATGAATATG	34.19	31.4286	36	39	hypothetical protein
PFB0235w	aPFB0235w_0	481	TTGTTCATTCAATAATTCATGATACCTTTTTAAATACATCTCTTCAAACAACTCATAAAAACACTTTGAC	36.18	25.7143	36	87	hypothetical protein
PFB0235w	aPFB0235w_1	1684	ATATAAATGAGAAACTAGAATACATAAAGAAGGAACATGATATAAGCACGTTATGTATAAAGTGCAGGGG	34.19	31.4286	32	95	hypothetical protein
PFB0240w	aPFB0240w_0	561	GAAGTCCTAAATTCTATTAGAGGAAAAATAGGTATTGTTAAAGGAGATATAGAAAAACATGGTGGATTTG	34.19	30	32	86	hypothetical protein, conserved
PFB0240w	aPFB0240w_1	1289	ATATATATCTTATGATAATAATATATTGGTCTTGAGTAAAAATGACCCATTCCCATCCCTTTCCCACAAC	38.16	31.4286	33	84	hypothetical protein, conserved
PF10_0001	aPF10_0001_0	657	TTTAAGAACATTACGCATAGTAATGCGGCTAAACTAAGTGTACTTTCAAGCAAAGAAATTAGGGAATATT	32.21	31.4286	30	96	erythrocyte membrane protein 1 (PfEMP1)
PF10_0001	aPF10_0001_1	3289	ATATATTATTTAGTGGTAGTAACGACACAACTAGTGGTAGTAAAGACACATCTAGTGGTAGTAATGACAA	44.1	32.8571	32	90	erythrocyte membrane protein 1 (PfEMP1)
PF10_0001	aPF10_0001_2	4283	TAATGTTATACGTGGTAGAAGTGGTGGTAGAAATGGATGTAATGTTAAGGATAATGAAGACAAATGGAAA	42.12	32.8571	33	35	erythrocyte membrane protein 1 (PfEMP1)
PF10_0001	aPF10_0001_3	5102	TGAAGAGGAAAACCCAGTAATACACCCTCAAATTTGTGGAGATATACCAACAACAAAAGAAACAGTGGAT	40.14	37.1429	33	78	erythrocyte membrane protein 1 (PfEMP1)
PF10_0002	aPF10_0002_0	649	CACAGACTAGTGCTTCAACGAATGCGGTTATAAAGGAATATGTAAAACCTATCGTCTCAAATGCCAAATT	38.16	37.1429	29	82	rifin
PF10_0003	aPF10_0003_0	789	AAATCTATTGTCTTAGAAGCTCAAAGTGTTACTGAAAGAGCTGCAAAAAAGGCTACTGAAGATGTTATAA	56	32.8571	33	89	rifin
PF10_0004	aPF10_0004_0	710	TTCTGAATATATCAGATCGGATTGTGGAAATATTTTATCTTTATCTAGCAGGAAGAATCCTATTTGCACT	34.19	31.4286	32	90	rifin
PF10_0005	aPF10_0005_0	189	CCATCCATCACACAAAAAAGACCAACCAGGAGATTATTATGCGAGTGCGAATTGTATGCACCTGCCAATT	63.93	42.8571	32	68	rifin
PF10_0005	aPF10_0005_1	769	TTTCTAGTACAGGCGATTATACTCGTGTCATAAATTTTAGTAAACTTATTATTCAAAAACGTGGGGCGAT	38.16	32.8571	29	82	rifin
PF10_0006	aPF10_0006_0	709	TATCTGGATTGGGAAGTAATGTGGTATTTGTTGAAGAAACAAAGGTTATAGAAGCAACTGTAAAAACTAT	32.21	31.4286	31	72	rifin
PF10_0007	aPF10_0007_0	144	GAATTATTTAATGAGAAGAAGAATATATTTACAGAAAGGATGAAAAATCGAAAAAGATTATATGTACAAC	52.03	22.8571	34	68	hypothetical protein
PF10_0008	aPF10_0008_0	17	CCATTATGTAGGATATTATTCTGAAGAAGAAAATATGAAAAATACACTGAAAATTTGTTCCGTTAGACAA	48.07	27.1429	32	80	hypothetical protein
PF10_0009	aPF10_0009_0	63	AACAATTATAATATAAGATTCACTCAAACGATAACACAACAGACATCCACAAAATCAAGACACTTAGCAG	36.18	31.4286	34	52	pseudogene, stevor, putative
PF10_0011	aPF10_0011_0	0	ATGATATACCACAGAAGGATTATAGCTTATCTCATAAATCATCTACCATTAGGTATATCCCTTACAGAAG	54.02	32.8571	31	112	erythrocyte membrane protein 1 (PfEMP1), truncated, degenerate
PF10_0012	aPF10_0012_0	34	TAAATAAATTTAATGACGAATGGACTACGGAACATAAGGAAAATATGTTGGATATACCGGAATCAACTCT	54.02	31.4286	33	77	erythrocyte membrane protein 1 (PfEMP1), truncated
PF10_0013	aPF10_0013_0	418	ACAAATTAAGAAATACTTTACGTCTTATGAACGAAAGATATGCTGATAGTATAGTAGATACTATGGATCT	32.21	28.5714	33	84	hypothetical protein
PF10_0014	aPF10_0014_0	343	AAGTCCAATATAATGATATATGGAAAGGAATCGTTTTGAGCTTTTGTACAACAGTAGGAACAGAAGTGGT	34.19	34.2857	30	69	hypothetical protein
PF10_0015	aPF10_0015_0	3	GCTGAACTCTTTGAGGAAAGTGTTGCATTTATTAATAGTGTACCTAAGAATGTAAATTTGCCTAATGATA		31.4286	32	122	acyl CoA binding protein, putative
PF10_0016	aPF10_0016_0	18	GCTTCTGTTAACTATGTTAACTCATTACCTAATAATAAACCATTGTCAGTTGAGACTAAGCTAGATTTAT	34.19	30	30	103	acyl CoA binding protein, putative
PF10_0017	aPF10_0017_0	459	GAAGAAATTCCACCAAAACGTGTTCTTATTAATTTGTGGTATCAATCCCTAAATATTGCTAAAGATATGA	34.19	30	30	77	hypothetical protein
PF10_0018	aPF10_0018_0	628	TAAGAAATGAGTATTTAAATTGTTATGGTATGCCTGAATGGGCTGAAAAGAATGGAGAGGAAAACGAAAA	32.21	32.8571	32	52	hypothetical protein
PF10_0018	aPF10_0018_1	1571	TGTGGATAGTAAATATTACTTTTGTTCTATTTGTGGTCTTTGTGAACATTGTAATTGTGGTAAGAGAACC	34.19	31.4286	33	69	hypothetical protein
PF10_0019	aPF10_0019_0	231	AACAAAGATGAAGGAAATGATAAAAAAGGAAGCAATGATTCTAAAAACAAATCACAAGAAGGAAGCACAC	36.18	31.4286	36	55	early transcribed membrane protein
PF10_0020	aPF10_0020_0	812	AAAAAGGAATACAAATGGAGGGGATATAAAAAATGAGAATGGAAGTACAAAAAAGGGTAAGTGTGAATCT	34.19	31.4286	34	27	hypothetical protein
PF10_0020	aPF10_0020_1	2004	GATAATGAGCCATGTAAGCATTTAGAAGATTATACAGTTTTAGAAGGTAATGAATTAGAACCTGACAAAC	32.21	31.4286	32	69	hypothetical protein
PF10_0021	aPF10_0021_0	135	GATAATTATCAGACTTTGAGAAACAAAAACAGTGAACATAAAGAGAATGATTCACATCAACAGAAGGATG	32.21	31.4286	33	81	hypothetical protein
PF10_0022	aPF10_0022_0	196	GTGATACCAATAAAAATGAAGAACTTGGTAAAAAAGTATGGAATAAATGTTGTGCTATAATTACTGAAGA	34.19	27.1429	34	75	hypothetical protein
PF10_0023	aPF10_0023_0	236	AATGACAGATTTAAGTACTAGTCGATTTTTATCCGAACCACTATTAGAATTCGATACTGTTTTTGATGTG		31.4286	31	88	hypothetical protein
PF10_0024	aPF10_0024_0	325	ATTGTGGTGGTCTAAGATACAAAAGATTATTAGCAGAACCAATTTTCGGATTTGATGTCATGTATGATTT		31.4286	32	80	hypothetical protein
PF10_0024	aPF10_0024_1	709	CCAGTGAAGAAGAAAAAACACCAACTAGTAATAATATAAGGAAAAAGAGAAAGACCAAAAGGTCTCATAA	40.14	31.4286	35	40	hypothetical protein
PF10_0025	aPF10_0025_0	131	TTATAACAATGACGGAAGTAAACAAGTGAGATGTAAGAGATTATTAAGCGAACCTGCTGTAGAATTTGAT	34.19	32.8571	31	66	PF70 protein
PF10_0025	aPF10_0025_1	1605	GATTCCCCTCTTTTAAAAAGCGAAACAAAATCAGATGTAAAACGTGGATCAAATAAATCATTTAGTCTAG	34.19	31.4286	31	78	PF70 protein
PF10_0026	aPF10_0026_0	1426	TGGGACAAGATTCTATTGAATCAGACTCGAAAAACAACGATATACAACAATTAGAAGAACAAAAAAGTGA	36.18	31.4286	33	60	hypothetical protein
PF10_0026	aPF10_0026_1	1518	ACATCAAACGAACAAGAGGAAACAAGAAATACAAACAATGAACATAAAGAAAATGAAGTAAACATGGACC	36.18	31.4286	36	29	hypothetical protein
PF10_0027	aPF10_0027_0	287	CCAACATACTGGAATAGAAGCAGTAACTGAAGATATATTTCTCCAACCATTTGTTATAAACAACAAATTG	34.19	31.4286	31	85	hypothetical protein
PF10_0027	aPF10_0027_1	854	TAATAAATCCAGTAATATCACAACCAATGGAAATACTATAATATCTCAGAGGAACTATAACAGTTGCCCA	36.18	31.4286	31	86	hypothetical protein
PF10_0028	aPF10_0028_0	647	GAGATATGATAGAGTAAGAAAATCAACAAGTGTATCAAATAGTGAGAGAAGACGTTATAGAAATTCACCT	32.21	31.4286	34	64	hypothetical protein, conserved
PF10_0029	aPF10_0029_0	87	GATAATCCCAAAGATGTAGTTAGCACAATGAAACAGCATAATTCGATTAAAAATAATAGTAGTATGGAGC	34.19	31.4286	33	67	hypothetical protein
PF10_0030	aPF10_0030_0	282	TTATTTGGTCGTATAGCAGAACCTTATTATCCTAAGGCAGTCGAACAATTTAATCATTTTAAAGAACCAT	36.18	31.4286	30	86	hypothetical protein
PF10_0030	aPF10_0030_1	1046	TAGATCTTATAGCAGACTGCTTGTTAATGAAGTGTTTAATAAAGAATATCCTTCTAAAAAAATTACAGAC	38.16	27.1429	31	92	hypothetical protein
PF10_0031	aPF10_0031_0	344	TAAAGACCAAAAGGAAAGTGGATTGACAAAAAAGGAGGTTAATGATGATATGAACGAAAAAAGATATCAC	40.14	31.4286	35	46	hypothetical protein
PF10_0031	aPF10_0031_1	2095	TTAAAAATCAAGAACTCTCCAACATTATATCCAACCTAAGTACACACAAAAAACAATTGACTCAAGCTGA	32.21	31.4286	34	57	hypothetical protein
PF10_0032	aPF10_0032_0	832	ATAAAAATAAAGCAAGTACTACTACACAAGATGAAAATATAACTAAACAATCGCCACAAATGAAATGTGA	34.19	27.1429	34	42	hypothetical protein
PF10_0032	aPF10_0032_1	1445	CCCATATGATCATACTATTCATCATCTGGACGATAATGTAAACAACACATCCGATAAAATTAAAACAAAG	34.19	31.4286	32	92	hypothetical protein
PF10_0032	aPF10_0032_2	2835	CAACCAAATACTCAACAACATTATGAAACAAATAACATAGATACTGATAACCAGAGGAACAAAAATAACG	34.19	30	32	51	hypothetical protein
PF10_0033	aPF10_0033_0	2	GAGTCAATCAAATAATAAAATAACAAGAGCACAAATAGATGGTATCAAAAGTTCGGAACTCGAACTTTTC	36.18	31.4286	32	78	hypothetical protein
PF10_0034	aPF10_0034_0	1128	CCCATAAATGAAGACAACTACAATAGGATAAGAACAGCGTGTGATATATCAACATTAAAATATAATGATG	36.18	30	31	73	hypothetical protein
PF10_0034	aPF10_0034_1	2232	TATATAGAAGAACAAAATTATACAACATTCATAACGGAAGATGTAAACCCATACAATTCAGACGATTCGG	36.18	31.4286	32	84	hypothetical protein
PF10_0035	aPF10_0035_0	191	AAGGAAAGAAACGAATCGTCATGTGATTTATAGAAAAAGATTTGAGAGAGATTTGAAGTATGCACTACAA	38.16	31.4286	32	57	hypothetical protein
PF10_0036	aPF10_0036_0	126	AGTCAAATTGCTGAAGATGTAAATGGAAAAGTTTGTGGATATTCTTTAGGGAAACTTGAAGAAGATAATG	34.19	31.4286	31	79	N-acetyltransferase, putative
PF10_0037	aPF10_0037_0	8	TTCGAAGAGTAATTTGAATGTAGGTAACATTCCAAATAGGCAAGATAAAATGAATGGATCTTATATGTAC	32.21	30	30	93	hypothetical protein
PF10_0037	aPF10_0037_1	2980	ATAACGTAAAATATAAGGACACAGGTGAGAATAAGGTAAAAGATAAAGGAAAAGCAAACGTTATATCCCT	32.21	31.4286	33	51	hypothetical protein
PF10_0037	aPF10_0037_2	3844	TGGTAAGTGATCTGAAGGAAGATGTAAATGATAAGAGTATATTTGATAACTTATATTCTTGTAGTCCTCC	34.19	31.4286	32	101	hypothetical protein
PF10_0037	aPF10_0037_3	5453	CAAAAGATATATGATTGGGCATGTGGAAGAAGAAAAAGTAGGTAAGATAAAAGAAAGGGATCTATTACAT	36.18	31.4286	33	50	hypothetical protein
PF10_0038	aPF10_0038_0	183	ATAACTACCAGAAAATCACCATGCGGAGAAGGTACAAATACATGGGATAGATTTGAATTAAGAATATATA		31.4286	31	80	ribosomal protein S20e, putative
PF10_0039	aPF10_0039_0	114	GATGTTGTAACAAAAACCGTTGAAGTTCCAATTATTAAGACGGTAGAGAAATATGTCCCAAAAACTATTA		31.4286	32	81	hypothetical protein
PF10_0040	aPF10_0040_0	1609	GTTTATTAAGTAAGAAGTTGTTATGTGTACTAGCTATGGGTGAGTGGATTGATTATAGTCATCCTATTAT	32.21	31.4286	33	73	hypothetical protein
PF10_0040	aPF10_0040_1	3357	CAACCAGAAGATAAACATATGAAGGTGGATAAAAATCAGAAATATGGTATAAATCAAGTAGAACACAAGG	34.19	31.4286	34	50	hypothetical protein
PF10_0041	aPF10_0041_0	1012	ATATATGTGAATGTTGTTGTTTAGTAGTAGATGTGGTAGACGGATGTATGTATGTCACGGAAAATATAAT		31.4286	34	57	U5 small nuclear ribonuclear protein, putative
PF10_0041	aPF10_0041_1	1993	AAGGTAGATATAGAATAGAAGTCGATGAAATACCTGCTGGGAATTTTTGTTTAATTGGTGGTATAGATAT		31.4286	32	68	U5 small nuclear ribonuclear protein, putative
PF10_0042	aPF10_0042_0	689	TATAGAAAAAGAAACATGGCTTAATGACGATACCTTAAATAACCGTTGGAACTATATAAAGAAAACTACT	34.19	28.5714	33	70	hypothetical protein
PF10_0043	aPF10_0043_0	510	GTAAACAACCTAAATGAAAAGAAAGAAATCAAAACTGAAGCTCTAAATTTAATCAACCCTGAACAACGTC	38.16	31.4286	36	49	ribosomal protein L13, putative
PF10_0044	aPF10_0044_0	1155	ATTTATATGTCTACATTTCTGTACACAACTAATAAGTATGTTGTTTGTGTGTCTTCATTCATTGAGGGAG	32.21	31.4286	31	84	hypothetical protein
PF10_0044	aPF10_0044_1	3038	ATCGAATATATTCAACAGTAGTAATATGTTCAGTGTGTTAACTCCCCTTTATTCTTTTAATTCTGGTGGT	32.21	31.4286	33	88	hypothetical protein
PF10_0045	aPF10_0045_0	966	CAGAATACACAGAATGAATATAATAAGAGTGAGAAAACCAAAAATGTAAATGATTCCAAGGAAGAAGAGG	34.19	31.4286	34	54	hypothetical protein
PF10_0045	aPF10_0045_1	2529	TCGAAAGATTTGTTGGGTTCCTTTAATAGTGCTGTTCCTTTGATTATTTATCGAGAGAATGTTAGAAAAA	32.21	31.4286	32	68	hypothetical protein
PF10_0045	aPF10_0045_2	5154	TCTTATTCGTCATCTTTTTCATCTACTTATTCTCCTTCAATTTGTTCTCCCGCCATTTTAAATAGTTCTA	38.16	31.4286	33	54	hypothetical protein
PF10_0045	aPF10_0045_3	5959	AACGGGATAGAGCAAAAGAAAAGAAAGTGCAAATGGGTAACGCACTTGATTATAATATAAAAAAAGGTAA	36.18	31.4286	33	68	hypothetical protein
PF10_0045	aPF10_0045_4	8891	TCAATCCAAATGTACTCGTGATATACAACTCTCCAAAATTAAATCAAGTTATCTTTACCTCTCAGATAGT	34.19	31.4286	33	80	hypothetical protein
PF10_0046	aPF10_0046_0	1026	AAGAATTTGAAAGTAGAAACATTAACAGAAGAGAGAGCAAAGGAATTAGAATCATGTGCAATATGTAGAG	32.21	31.4286	34	49	hypothetical protein
PF10_0046	aPF10_0046_1	2920	GTAACAATAGTACAAGGAGAAGTAGAGATAGTGATAATGAGAAAGAGGGAAGTAGAAAAAAATCAAAGAA	34.19	31.4286	35	45	hypothetical protein
PF10_0047	aPF10_0047_0	409	CTCCAAGAAGAAATGTGTCAGTAGATAGAAAAAGAGGAAATGTATATGATAGGAATAATGAAGATAACGT	34.19	31.4286	33	45	hypothetical protein
PF10_0047	aPF10_0047_1	1563	AGATTTAAGAATAAGGAGAGAGAGGAAAATTATATGAGAGGAGTTAATGATCGATATGTTCGTGAGGAAA	34.19	32.8571	35	56	hypothetical protein
PF10_0048	aPF10_0048_0	2	GTCGACGGTTGAAGAATTAAAATTCATTTGGAAGTTTTTATTCTCTCATATGAATACTGAGAAAAGTAAA	36.18	28.5714	32	102	hypothetical protein
PF10_0049	aPF10_0049_0	1053	GAAGAAAAAATTAACAGAAATAATGATAAACGTACCAACCGCATAAGCAGAAATGATCAAAAAAACGGGA	34.19	31.4286	35	38	hypothetical protein
PF10_0049	aPF10_0049_1	2398	TTACCTTTCATCTTTTTTGTCTCTTTTTACGAATAGCGCCAATACACATCACTCAAACATATTTTCTAGT	34.19	31.4286	32	73	hypothetical protein
PF10_0050	aPF10_0050_0	525	ATTTTACACTCGTCATCTAAAGTACACACATTGCCGTTACATATAGGATATGAAATATCACAAGATTACA		31.4286	29	84	hypothetical protein
PF10_0051	aPF10_0051_0	233	TTCATTTTGGTGGGGTTATAATGCCAGTATCTGCAATTTTCTATCATTCAGCTTTTTAAGACTACTATTT		31.4286	32	75	ADP/ATP carrier protein, putative
PF10_0052	aPF10_0052_0	889	CCTATCTTTACTATTCTCGTGTACCCAGTCACATGTATTTATCTAAGAACAAACCAAAAATTTCTCATTA	32.21	31.4286	32	65	hypothetical protein
PF10_0053	aPF10_0053_0	1079	TAATGAAGCAGAAGGTACTATCTACGTGTGGTTTGATGCTTTGTTATCATATGTAAGTTCTATGTTATAT	34.19	31.4286	31	80	tRNA ligase, putative
PF10_0053	aPF10_0053_1	2173	AGGAGAATATATCTCTCGACATGTTGGAAACAAGGACGACAAAATTTATGCTTAATGGGTTGATAAAAAT		32.8571	31	82	tRNA ligase, putative
PF10_0054	aPF10_0054_0	4	GAAAAAGAAACTTTAGAGGTAAAAAACGAGCAACTACACTGAATGAATTATACGAGCTCGAATTTGTAAA		31.4286	34	87	hypothetical protein
PF10_0054	aPF10_0054_1	3307	ATACATATGAATTAGAGAGAATAGTTGGACAAGCAAGAACTAAGCAGTTGATACAGGAAAAAAATGGAAA	32.21	31.4286	33	68	hypothetical protein
PF10_0055	aPF10_0055_0	744	GATAGTACAATGGAAAGGGAAAATATTAAAAAGGAAAATCCGAAAACAAAGGACAATTTAATTGATGATG	44.1	28.5714	34	58	hypothetical protein
PF10_0056	aPF10_0056_0	196	AAGAAGGGAAGGTTCTCGTAACTACAAGTCTAAAAACTGGAAGGGGCATAGAAATATTAAACAAATTAAT	36.18	32.8571	32	60	hypothetical protein
PF10_0057	aPF10_0057_0	1070	AAGTAAGAGTTTACAAGATGATATGGAAAAGGAGATTTTGTTAGAAGATCACGACGTGGATAATGAAGAA	34.19	32.8571	33	52	regulator of nonsense transcripts, putative
PF10_0057	aPF10_0057_1	3014	ATTAGTTATGTTAGGTATAACACCATTTAGATTAGAAGTACAATATCGCATGCATCCAGCTTTAAGTGAA		31.4286	31	66	regulator of nonsense transcripts, putative
PF10_0057	aPF10_0057_2	4512	TCCAAGACACAAAAAGGTTTAAAAAATACGGTACTAAATAAATCTTCTACCTCTAATACGATGGTATCAC	34.19	31.4286	32	82	regulator of nonsense transcripts, putative
PF10_0058	aPF10_0058_0	392	AAAAATGATAGACCAAAAAATGTTGCCATACAACATAAGGATAAGAAGGGAAGAGTCTGTAGAAAATTTG	34.19	31.4286	32	64	hypothetical protein
PF10_0058	aPF10_0058_1	2540	AAAGAGAATTATAGAAGGTAGGGAAAGTAGTGAAGAGAAAAATTCAGGGAAGCAAAAATATGCATATAGT	36.18	31.4286	35	50	hypothetical protein
PF10_0058	aPF10_0058_2	3047	AACATGTGGAAAAGAAATTGACGAATTTTATGAGTACTGGTCCAATTTTACGACCGTAAAAAAAGTAGAT	32.21	31.4286	33	82	hypothetical protein
PF10_0059	aPF10_0059_0	545	TACAGGACAGAAAATTCAATACATTTTAAGCTGCATAAGAACGTCAACCATTCTCAAAAGCAAAATAAGA	36.18	31.4286	32	80	hypothetical protein
PF10_0060	aPF10_0060_0	709	GTGGAAAAATAGAAGGAGGATTAGAAAATTATGATGGAAAAGGTTTGAAATTAGAAAAAGGAGTTGATCG	38.16	31.4286	34	46	hypothetical protein
PF10_0060	aPF10_0060_1	1797	TTCAAACGTAAACTCAAGTTGAGGAAAAAAACAAGATATGACAAAAGGGATACGGATATGTATAACTATC	34.19	31.4286	31	64	hypothetical protein
PF10_0061	aPF10_0061_0	8	AAAAACCTCCAAAGATGGAAAAGTATCCAAGTACAAAAACCATAATAAGGATGAAAAGTATGATGAGAAG	36.18	31.4286	34	49	hypothetical protein
PF10_0061	aPF10_0061_1	815	AAATGATGGACAATTAGAGGTGCATTATTCAAAGAGTGGAAAAAAAGGAAGTGGTGTAATGGCATATATA	32.21	32.8571	34	63	hypothetical protein
PF10_0062	aPF10_0062_0	454	CTTGGTCCAAACAACTTAAGAAGAATTTCTCCTTTGAATATATACACCTAGAAGATGAAATCACTATATG	32.21	31.4286	31	91	hypothetical protein
PF10_0063	aPF10_0063_0	245	TAGTTCAGACAGAATTAATAGAAGAATCCCCAAAATTACCATCGTCCTAAAAAAACACCCAGATTTTGTA	32.21	32.8571	32	64	hypothetical protein
PF10_0064	aPF10_0064_0	1048	ATATGTCCTATGGATTTAGTGAGCAACCAAAAAAGGGTGTAATGTTAAATAATGTGTTTGGTGATAATGT	34.19	31.4286	31	69	hypothetical protein
PF10_0064	aPF10_0064_1	1926	GAATATAATTTTAAGCAGATCAATTTATGGAGTAAGAGGAAGCACAAAGGAAAGGATAAGAATGGAACTA	34.19	31.4286	34	62	hypothetical protein
PF10_0065	aPF10_0065_0	857	AATAAAAGCAATAATTATTAACACTGAACTATGTCAGAATGAAGGAAATGAGAGAATGGAGGTCCTCAAA	32.21	31.4286	33	57	hypothetical protein
PF10_0066	aPF10_0066_0	501	GGTGACAACTTTAGTGAACAAACCTTGGTAAATGTATTACGTAAATGGAGGTTAATAGAAACAAAAGAAA	32.21	31.4286	33	83	hypothetical protein
PF10_0067	aPF10_0067_0	309	GACCTTCTTGAATATAAAAATTATATCAAGGATAGGTGTGGATATAATGTAGCTGAATGGTTGAATATGC	34.19	31.4286	33	96	hypothetical protein
PF10_0068	aPF10_0068_0	284	CGAAAAGAGAAAATTCAACAACGTAAGAAAAGATAAATTTTACGAGTCAAGGAGAAGAAGAGATTATGAC	34.19	31.4286	34	64	hypothetical protein
PF10_0069	aPF10_0069_0	53	AGAAGAAGATTATAATATCATAGATCATGATGAAAATGCCGAAGTAGATGTAATTCCTGAACCCGATTTT	34.19	31.4286	32	83	hypothetical protein
PF10_0070	aPF10_0070_0	92	TATTAATTTGAATGAGAGAATATTATCTGTAGGACTAAGTTGGGGCTTTTACGAATCTTTAGCAACCAAT		31.4286	30	73	hypothetical protein
PF10_0071	aPF10_0071_0	548	GGTTCATAGTGGTTTTTTATCAAAAACTCTTTTGACCATTGTAACTCCATTTATATCCCCAAAATTTTGG	32.21	31.4286	32	92	rhoGAP protein
PF10_0071	aPF10_0071_1	1200	AATAATATGACCATACTAGCACTTAGTAAAATTTTTGCCCCTACATTTTTCAGATCAAAAACTCCCAATG	32.21	31.4286	32	78	rhoGAP protein
PF10_0072	aPF10_0072_0	798	AAGGATAGTGATGATCAATTAACTAATATTGATAGTTCTGATGATGTAGCCAACATTAATAGTTGTGCTC		31.4286	32	98	hypothetical protein
PF10_0072	aPF10_0072_1	1508	ACCATATGCCATATTAAACATTTTACAACATTTAGATTCTGATTCCCTGTTACGATTATTTCCATCTTCG	32.21	31.4286	31	69	hypothetical protein
PF10_0073	aPF10_0073_0	51	ATTTTAGAAATTGAACAGGACACCAGGAGTTCTAAAGAAAAGGATGCTGAAAAAATCTTAAAGGAATTAC	32.21	31.4286	31	79	hypothetical protein
PF10_0074	aPF10_0074_0	74	AAATTATAAAGACGCCAAGAAACAAGAAAGGTTAGCATTAGAAGCCAATCGAAAATTGAAGGAAAGTAGA		32.8571	33	58	hypothetical protein
PF10_0075	aPF10_0075_0	1204	ATCATACAAATCAACATCACGCAAATGTGCATCATCACAAACATCAAAACCAACATCTCAAACAACTTAT	32.21	32.8571	38	48	asparagine-rich antigen
PF10_0075	aPF10_0075_1	2152	AAATTAAAGGAGTTAAAAGAGGTAGAGGTAGACCACCAAAAAGAAAACTAAGTGAAGAATCACAAATGTT		31.4286	32	44	asparagine-rich antigen
PF10_0075	aPF10_0075_2	3484	CAGGAAGTGGAAATAATGGATTGAATAATATGACAAGTTGTGTTATGAATAATAATGGTGGTGAGATAGA	36.18	31.4286	36	73	asparagine-rich antigen
PF10_0076	aPF10_0076_0	589	TGGAAAGATGCACAAAAATAATTAGGGGACAAGAAAGTAATCATATGGTCAAGAAAATTAAAGAGAATGC	34.19	31.4286	33	54	hypothetical protein
PF10_0076	aPF10_0076_1	3044	CTTGTTTAAATTTTATCTTAGGTTAGTTGTCTCAAGGATAATGCTTGCTAGTAAAACATTGACATTGTGT	34.19	30	33	98	hypothetical protein
PF10_0077	aPF10_0077_0	227	AGAGTTACAATTTCAGACGGTGGATTTACGTACAGGTCAAAAACAGAAAGGTAGTATATTTAATAAGAAA	32.21	31.4286	31	77	eukaryotic translation initiation factor 3 subunit 7, putative
PF10_0077	aPF10_0077_1	1260	AGTCATAAAAATTGGAGATCACAAATTGAAAACCAAAAAGGAGCTCTACTAGCTAATGAAATACGTAATA		30	32	74	eukaryotic translation initiation factor 3 subunit 7, putative
PF10_0078	aPF10_0078_0	1533	GTTTGTGATGAAGAATATATGTGTGAAAAATTACATTTCGATGAGAATCATGTAGAAAGTCCAGATCGTA	36.18	31.4286	32	79	hypothetical protein
PF10_0078	aPF10_0078_1	1790	ACACGATACGTATTATACATCATATACAGGAACTGTTTCTATTAGGGCTATTGGCGGTTTATTAAATTTA	34.19	31.4286	33	75	hypothetical protein
PF10_0078	aPF10_0078_2	3800	GGAAGGTGGATACAACCTAAATTATTTACCAAAATGTGCCTTAGCATGTATTAAAGCGTTAATAAAGAAA	36.18	31.4286	32	86	hypothetical protein
PF10_0078	aPF10_0078_3	6295	TGAGACATCCATGTGTTATGGATATCAAAATGGGAATTAGATTATATGGTGATGATTGTAATGAAGAATC	34.19	31.4286	34	76	hypothetical protein
PF10_0079	aPF10_0079_0	1819	GTGAACCTCCGTTTTTTAACGGTCCAATAATTAATAACAATAAACAATCAGTGCAAGGATATATAAATCC	36.18	31.4286	30	69	hypothetical protein
PF10_0079	aPF10_0079_1	2481	GAACATACAGATCACGAAAAAGATAGAAAAAGTGTATCATTTGAACAAGAAAAATCGGAATTAATCAGCA	34.19	30	32	58	hypothetical protein
PF10_0079	aPF10_0079_2	5311	GAAACTCTAGTTTTATGAACTCCCTCAATAACCATGAAACAATCATAAACAAAAACAACATAGATGAAGG	32.21	31.4286	31	80	hypothetical protein
PF10_0079	aPF10_0079_3	6380	AGTTCCCAATATTCAAGTAGAAATAAAAAGAAGAGGTAGACCACCCGGAAGTACAAAATTAAGTAAATTA	34.19	31.4286	35	59	hypothetical protein
PF10_0079	aPF10_0079_4	8061	TTAAGTGATGTAAATCAAAAGGAAGAAAAAATTGGAGAATCCGAAAACGATTATGAAGGAGAAAGGGAAT	38.16	31.4286	32	46	hypothetical protein
PF10_0079	aPF10_0079_5	11429	AGCGGACGGTTTGAATTGGATTGGATGTGATAAATGTGAAAAATGGTATCATTGGATATGTTGTAAATAT	32.21	32.8571	34	57	hypothetical protein
PF10_0080	aPF10_0080_0	297	TATATAATTGAAGATATTGGTGCGCGGTGTGAATTACAGCCTGTTGATTATAAATGTAAAAAGCATGTAT	34.19	31.4286	32	83	endonuclease, putative
PF10_0080	aPF10_0080_1	913	TCATAGATTTTTGTATTTTATCAGGTTGTGATTATAGTGCAAAAATTCCTGGTATTGGTCCTGTAAAAGC	32.21	31.4286	31	89	endonuclease, putative
PF10_0081	aPF10_0081_0	564	ATGAAAGTAGAAAAAGCTCCATTAGAATCTTATGCAGATATTGGTGGGTTAGAATCACAAATACAAGAAA		31.4286	31	81	26S proteasome regulatory subunit 4, putative
PF10_0081	aPF10_0081_1	920	CAAAAGATATGAAGCTACAAGTGGAGGAGAAAGAGAAATTCAAAGAACTATGTTAGAACTATTAAACCAA	34.19	31.4286	34	62	26S proteasome regulatory subunit 4, putative
PF10_0082	aPF10_0082_0	997	ATATGTTTAAAAAGGAGGAGCTGGAAAAGTTGCAGAGTAATATTGATATACATACCAAGAGATTGTCTTA	32.21	31.4286	32	63	hypothetical protein
PF10_0082	aPF10_0082_1	3692	GGGCTTATATTTTGTAACAAACTCATTACTTCTTACATCATACCTCCCAGTTAATTATAATCACGTTATG	32.21	31.4286	33	93	hypothetical protein
PF10_0083	aPF10_0083_0	273	TTATGTTATTTTTGGAAGAGAAAAAAATGTATGAATGAGGAAAAGTGTAGATTCGCCCATGGAATTGAAG	38.16	31.4286	33	45	hypothetical protein
PF10_0084	aPF10_0084_0	347	TTTAGATGTCGTTAGAAAAGAAGCAGAAGGTTGTGATTGTTTACAAGGATTTCAGATTACTCATTCATTA		31.4286	33	87	tubulin beta chain, putative
PF10_0084	aPF10_0084_1	1241	TATGAATGATTTAGTTTCAGAATATCAACAATATCAAGATGCTACAGCAGAAGAGGAAGGAGAATTTGAA	34.19	31.4286	32	70	tubulin beta chain, putative
PF10_0085	aPF10_0085_0	453	TTTAAATTAAAATTCAGTGCTGATAAGGTAGATGTAATGATTGTTCAGGCTGTTGGGTTGTTAGAAGATT	32.21	31.4286	33	67	nucleolar protein NOP5, putative
PF10_0085	aPF10_0085_1	968	TTCAGAAAAAGCTCTCTTCAGAGCCTTAAAAACCAAATCCAAAACACCCAAATATGGTCTTATATATCAT	36.18	32.8571	32	52	nucleolar protein NOP5, putative
PF10_0086	aPF10_0086_0	36	TTGTTGAATGAATTAAAGAGGAGGTATGCATGTTTGAGTAAACCAGATGGTAGATATATTTTTTTAGGTG	34.19	31.4286	33	62	adenylate kinase, putative
PF10_0087	aPF10_0087_0	129	GATGTATTAGAAGAAACATATAAAAAAAGTATAGAGGAGGTAGATCGTGATTTTGCGGAAGAAAATTGTG	38.16	31.4286	34	52	diphthine synthase
PF10_0088	aPF10_0088_0	76	TAGAAGATACCCTAAAAATTTCCCTTATGAATATAAAATCGGGGGATTACATAAAGCTGTGTTGTGATAT	34.19	31.4286	31	73	hypothetical protein
PF10_0088	aPF10_0088_1	1117	AGAAGCCCCATATTTTATATTCAAAAGATATGGAAATAATAGAATCACATACGGTAAAAAAGAATAATAG	36.18	25.7143	34	89	hypothetical protein
PF10_0089	aPF10_0089_0	402	ATAATATGTACAAAACCTGTGTTTACCTTTTCCATGTGTGCTGTAGAATGTTTACAAAAACAAGAGAACT	32.21	31.4286	30	74	hypothetical protein
PF10_0089	aPF10_0089_1	2539	AAAATGACATCCTTGTCGAGTATCAACAAAACCAAGAAAAAGACACTGACACAAATAATAACGTTATATG	34.19	31.4286	31	62	hypothetical protein
PF10_0090	aPF10_0090_0	537	GAAGGGAGAATTAATTTTGGAAATAAGTATTTGTATAAAGAGAAGAAAGAAATTACAATGATGGATGAGA	38.16	27.1429	36	75	hypothetical protein
PF10_0090	aPF10_0090_1	1667	TTATTATTTATATTTTAAGCAACGAAAAGACAAAATGGAAAAACACCCTCCTGGATATTTGAAGCGTGTG	36.18	31.4286	30	71	hypothetical protein
PF10_0091	aPF10_0091_0	179	ACATAAAACGAATTTAAAGAGTGTTCCGAATGCGTTACCTAAAAGAAATGACCCAGAACTTGTAATAAGA		32.8571	31	67	hypothetical protein
PF10_0092	aPF10_0092_0	38	TCATAATATAAAAGTTTTAAACAAAAATGATAAGAAGGCAAAAGCGATTTTAAGCCGAGCTGCCGAGCAA	36.18	32.8571	34	70	hypothetical protein
PF10_0094	aPF10_0094_0	774	GATGATGCAACAATAGGACATAAAAGAAGTTGGAAAGTATTTCTGCAAAAATTAAAAGAGCAAGGATTAC	34.19	31.4286	33	58	hypothetical protein
PF10_0094	aPF10_0094_1	1569	TCTCAAAAGGATTTTCAGAATAATTTGCACTACACAAAAATGTATGTAAACAGGCCAAACGTGAACATAA	32.21	31.4286	32	78	hypothetical protein
PF10_0095	aPF10_0095_0	144	TGTAATCATGATGATAGCTTAGAAGATATGAGTGATTATATGGTGAGTTCGTATAAGAACTTTTTAATTG	32.21	28.5714	32	86	hypothetical protein
PF10_0095	aPF10_0095_1	3878	AAATCGTTATTTGGAAAGGGTTGATGATTTGTTATTTAAGGTTGTGGAGGAGTACAAAAGTTATGACATA	32.21	31.4286	31	61	hypothetical protein
PF10_0096	aPF10_0096_0	710	TCGATTATTTGAAGCACTTTTAAATAAATCCCTAACATTCTATACACAACTCAACGAACAGTGTATAGGT	34.19	31.4286	29	72	hypothetical protein
PF10_0096	aPF10_0096_1	2118	TACTGTACTATCCATAATCTAAGGAATACAAACATATTCTCACTCTTTGCTTTAACCATAAAGGAACAAA		30	31	71	hypothetical protein
PF10_0097	aPF10_0097_0	441	AACTTAAATCATGATGTCATAAAAGGATATGGAAGGTGGGGAAATGAAAATTTATTCCCAAAAGGTTTTG	36.18	31.4286	32	73	hypothetical protein
PF10_0098	aPF10_0098_0	18	TTTAAAGATTTGCTACAATTCTATGATAACCTGGAAAAGGAAGAAGTGTTGGTTTTATTTTTCCACAGCA	34.19	31.4286	30	71	hypothetical protein
PF10_0099	aPF10_0099_0	1552	AAGGCCCTCAAGCTAATTCTGAAAAAGGTGAATTAATGAAAGGGTGTAAAGATAATAATAAAGAGAAAGA	36.18	31.4286	35	58	hypothetical protein
PF10_0099	aPF10_0099_1	2206	AGGATCAGAATGTACAAGCTGATATTATACAAAAGGACAAGAGTTTGGAAACAAGAAAATCTATGATAGA	36.18	31.4286	33	70	hypothetical protein
PF10_0099	aPF10_0099_2	4166	AAAGCGGTTTTTTATAAGCAAGGGTTATAGTAAGAATATATCGAATTTTATTGATGTGGGAACAGTGGAT	34.19	31.4286	33	67	hypothetical protein
PF10_0100	aPF10_0100_0	189	TCACGTTATAGAAGTAAAAATGCACTTTATATGTATTACGGATTTTTGGTATGTCTAATTGGTTTTGCCG	32.21	31.4286	31	89	hypothetical protein
PF10_0101	aPF10_0101_0	813	TATAAGAAATGTAAGAGTATATTAGAAGGTAATTGGGTTGAGGGATATTTATCATATGGAAAGTGGACTC	34.19	31.4286	32	76	hypothetical protein
PF10_0102	aPF10_0102_0	184	AAGGAAGTAATATAAATCATAAGGATTCCAAAGGAATGTCACCGCTTCATATATGTGTTAAATATGGACA	36.18	31.4286	32	84	hypothetical protein
PF10_0103	aPF10_0103_0	483	ATTACTGAATATGTAACTTGCCAAATGTGTAAAAGTCCTAATACAACTATGGAAAAGGATAGTAGGACAA	32.21	31.4286	31	70	eukaryotic translation initiation factor 2, beta, putative
PF10_0104	aPF10_0104_0	262	TAAATTGTGATGAAATTGTTACATTGAAGCATGTGAAGTCGAATGGGTATTTAATAGGTTCGAAGCATGA	36.18	32.8571	32	78	hypothetical protein
PF10_0105	aPF10_0105_0	126	TATAGGAAGAAAGGATTTTGGGAATGGAGAAGAAGGATTATTCATCGATATAATGAGAAGCGATATATAA	34.19	31.4286	34	66	hypothetical protein
PF10_0106	aPF10_0106_0	211	ATATTTACATAAGTATAGCAAAAACAGAAGAGGAAAGCTCAAAAGATATGTATGCTGAAGCTGTTGTACA	34.19	31.4286	32	70	hypothetical protein
PF10_0107	aPF10_0107_0	163	TTAGCGATATCAGATCTTTACTATATGGAGAAGAACAACTGAAACGTGTAGAAACACAAGCAAATTTAAT		31.4286	31	83	hypothetical protein
PF10_0108	aPF10_0108_0	6	CATTCGAATAAGAAGAAGAGTAATAAAACAAAGACGAGACATATCCATATGATTAGAAAGAACTTTTATG	34.19	28.5714	32	85	hypothetical protein
PF10_0108	aPF10_0108_1	2721	GAGAAAGACATAAACTACAAACATATATACCAAGATGTAGTGTTACATAATGATGAGGAATACGATGAAG	36.18	31.4286	33	75	hypothetical protein
PF10_0109	aPF10_0109_0	128	GTCAGATCGTATGGAGAATGTGAACAAAAAATTGTCAGGAGTTTATAGACGTGTTAAAAATATTTTAAGA	38.16	30	32	100	hypothetical protein
PF10_0110	aPF10_0110_0	62	TATTAGATTAAATGAATGCAATCGATGTAATAAGATATGTGATGAATATGTAGAGAAGAATCGTTTTATA	34.19	24.2857	35	84	hypothetical protein
PF10_0110	aPF10_0110_1	1251	CATCAAAGTGAAATCTCCACATTCAATAATTTCACATCAACAAATAATCATATTAAAAATCAGGACAACA	38.16	27.1429	34	80	hypothetical protein
PF10_0111	aPF10_0111_0	509	TATGTTTTATGTTGATGATTCAGGAAAAAAAGTGGAAGGAAATTTATTCAGTTGTGGTAGTGGTAGTACA	36.18	31.4286	32	54	20S proteasome beta subunit, putative
PF10_0112	aPF10_0112_0	266	AGTTATTGCCTTATTTGCAGCAAATAACATGCCGTTTCAACATAAATTATTAACAGCACTTACTGTGTTA	32.21	31.4286	32	98	hypothetical protein
PF10_0113	aPF10_0113_0	918	GATAATGAGCAAGAAGAAGAAAATACATTTTTCGAAGATTACTACAATGGGAATAAAGGAATTGGGAATG	36.18	31.4286	35	76	hypothetical protein
PF10_0113	aPF10_0113_1	1375	GTTATGACATGGAAAATGATGTGTCCAAATCTGATAAATCTCATGCTTGTATGGATGATAATATATTAAA	36.18	28.5714	34	82	hypothetical protein
PF10_0114	aPF10_0114_0	89	GGAAGTAGTTTTAGCAGACATGCCAAGTGATAAACAGAAATTAATATTCAGCGGGAAAATATTAAAAGAT	32.21	31.4286	32	80	DNA repair protein RAD23, putative
PF10_0114	aPF10_0114_1	791	AACAGATCCATCTTTTTTAGAATACATCAGACAAAACCAAACCGAATTCTTAGCAGCTCTTCAAAATTAT	32.21	31.4286	34	75	DNA repair protein RAD23, putative
PF10_0115	aPF10_0115_0	256	ATTGTGTTATTAAAAGTAAAGAGGTTGTTAAAGGAGGAGACCAAAAAAATGAGGGACAAGCTAAGAAAAA	32.21	31.4286	33	66	QF122 antigen
PF10_0115	aPF10_0115_1	3106	TATCACAAAGTAACCAAACAACCAATACTAAGAAACATGAACAAGCACCACAAATAGACAAGCAAACAAA		32.8571	35	35	QF122 antigen
PF10_0116	aPF10_0116_0	845	GAAATGGAGTAGATGGGAAAAGGATAATTTTTTGGCTAGTCTTCATAATGCCACAAATAAAATGATGATA	34.19	31.4286	31	82	hypothetical protein
PF10_0117	aPF10_0117_0	826	TGAATGAAAATCTAACAACAGTCACCCAATCCTATTCAGAACAAATACATAAATTAAACCTAAATTGCGG	32.21	31.4286	31	50	hypothetical protein
PF10_0117	aPF10_0117_1	1439	GCTCCCCAAGTTTTTATGCAATAAAGAAATAACCCATATTGAATCATTCGAACTAGATGAGAAAATAAGA	32.21	31.4286	31	84	hypothetical protein
PF10_0118	aPF10_0118_0	337	CACCTTATCAATGTGAATTATATATGTGGGAAAGACAAATGAGAGATTTAAGAAAAGTTTATCGAGCTCA	36.18	31.4286	31	67	hypothetical protein
PF10_0118	aPF10_0118_1	1049	AGAAGTACAAAATAATGATCTTATGTTTTATATACAATTAAAGGATAAGTTAGAGGCGTCCAAACAAGCT	34.19	28.5714	30	86	hypothetical protein
PF10_0119	aPF10_0119_0	603	TCTCACGTCATGAAACTCATAGAATTCATACCCGAGTCCAAATTATCTTCTCAATATATTAAAGTTGATA	36.18	31.4286	32	71	hypothetical protein
PF10_0120	aPF10_0120_0	336	AGACTTTTTTTACATCCTTCAGAACAAAATTATGATCCATATATACCATACCTCGCACCATATATAGAAG	34.19	31.4286	32	77	hypothetical protein
PF10_0121	aPF10_0121_0	200	TGAAGAGTTTCATATTCTTTGTTTGTTGAAAGGTTCTCGTGGTTTTTTCACTGCTCTCTTAAAGCATTTA	32.21	32.8571	31	62	hypoxanthine phosphoribosyltransferase
PF10_0122	aPF10_0122_0	824	ACAAGCATTACCTGATTCAGATTTTTCAACAGTATCATTTCCTAATCCAGAAGAAAAAGGAGCATTAGAT	32.21	32.8571	32	73	phosphoglucomutase, putative
PF10_0122	aPF10_0122_1	1258	CTCTAACACGACATGTTAAAGATAAATGTGGTATATCTGCATTAGGTTATTGGATAGAAATTGCAGTATA		31.4286	30	76	phosphoglucomutase, putative
PF10_0123	aPF10_0123_0	232	TTTTAGAAAAGAAGATTCCAATTTTTGGTATATGTTATGGTATGCAAGAGATAGCAGTACAGATGAATGG	34.19	31.4286	33	71	GMP synthetase
PF10_0123	aPF10_0123_1	1298	CCCAGGACCTGGATTAGCGATCAGAGTTATTGGAGAAATAAATAAACACAAATTAAATATATTAAGAGAA	38.16	31.4286	32	64	GMP synthetase
PF10_0124	aPF10_0124_0	1105	TAGAAGAATTAAATGCCCAAGTAGTATCTAATGCCAGCAATTCGGATGATACAAAATCGAACACAAAAAA		32.8571	30	67	hypothetical protein
PF10_0124	aPF10_0124_1	2444	TTTTATAGATTTGGATAAAGAATTTGAAACGGATAATGAAAGTGATCTAGATTTGGAGGATGACGAAGGA	36.18	31.4286	34	61	hypothetical protein
PF10_0124	aPF10_0124_2	3235	AACATGTAGAAAGTTCAAAATGTGAAGTAACTAATGAAGATGCTCCTAGTGACGAAGATATATCTTATGA	32.21	31.4286	31	72	hypothetical protein
PF10_0125	aPF10_0125_0	2	GATCAAAATAAGTTCATTAAGAAGAAAGGCAGACCCTCTATTAATTGTTAGTAAAAGATTACCGTCTTAC	32.21	31.4286	33	81	hypothetical protein
PF10_0125	aPF10_0125_1	1562	AAACGAAATCGAAAAAATGAAAACGAATCCAAAATTAATGGATGATGAAGAAAATTCAACGAACGATCCA	38.16	30	36	78	hypothetical protein
PF10_0126	aPF10_0126_0	206	TAATAAGAATGATAAGAAAGGGAAATGGGCAAAAAATGTTTTGATAATATGGGATGATAGACAAATGCGG	36.18	31.4286	34	64	hypothetical protein, conserved
PF10_0126	aPF10_0126_1	941	ACCTTGTCATCCGTATTTAAATAGTGAATGGAGTTTTGCTTCATATAAATTACCAGGCAAAAAAATTTCA		30	30	102	hypothetical protein, conserved
PF10_0127	aPF10_0127_0	694	GTTTGCTTAATAAAGAGAATGTGTATATAGAACACCATATACCAACAAACAACGTATCAAGGAATAGTAC	36.18	31.4286	30	79	hypothetical protein
PF10_0127	aPF10_0127_1	1363	TAGGAATGCCTGTTATGTTTACACTTGGTTGTATTAGTTATGTTGTAACTAAGGGTGTCTTTAAATTTTC	32.21	31.4286	31	78	hypothetical protein
PF10_0128	aPF10_0128_0	37	TTTTTGACTTTTACGAAGGAGACAAGAGTGTTTATTTCTGCAAAGAATACGAAGCGTTTTTATGTTTATG		31.4286	32	66	hypothetical protein
PF10_0128	aPF10_0128_1	3178	AAGAAGCCATGGATGATCAAAATGTGAAGGAGACCGAAATAAATAAAAGTACTAATGCGGATAATAAAAA	34.19	31.4286	31	61	hypothetical protein
PF10_0129	aPF10_0129_0	948	TGTGATAATAACAGCGTTAATAAAGAAAACAGCAATGGTGTTAAAGATGCCTCAAAAGAAGATGAAACTA	34.19	31.4286	33	69	hypothetical protein
PF10_0129	aPF10_0129_1	1675	GGAAAGGATTGAGTGCTGTGAAAAAAGAAGAAGTTACAAACAATCTTGCAGTATATAGTTACACAAATAA	34.19	31.4286	32	64	hypothetical protein
PF10_0130	aPF10_0130_0	210	GTAAAATTTGATGAGGAGAAGACATTAGGAATAGATTCTTTTTTAGATATCGAGGATGATACAAAAATTG	34.19	28.5714	33	75	hypothetical protein
PF10_0130	aPF10_0130_1	1737	TATGCTCATGTAACATTTTCTATGGCAATATCGTATGTTTTCCATTATGTACATCTTTTATTTGTTGTTA	32.21	27.1429	32	89	hypothetical protein
PF10_0131	aPF10_0131_0	1033	ATAAATTATGTAAACTTAACGACACCTTAAGTGGAAAATTGGAGAATGCCCTAGAAAATAACGATGAACA	32.21	31.4286	33	82	hypothetical protein
PF10_0131	aPF10_0131_1	1681	ATACGATGAATAGAGAGATGTCTAATCTTAAGCACATTTTATTAAAGGGAAAAGAAGGAATGAGTAGATG	36.18	31.4286	32	68	hypothetical protein
PF10_0132	aPF10_0132_0	45	ATAGTAGAAAAAAATGATGATAAAAGAATAGGTAGAATTATGAGCGATGATGAAAATGAAAGAAAGGATA	40.14	25.7143	37	35	phospholipase C-like, putative
PF10_0132	aPF10_0132_1	2480	TAATGATGATGTCGATGTTGAAAATTTTGATGCAGATGAGGATGAATATGAAATGGAGAAAACTTTTGGA	36.18	31.4286	35	73	phospholipase C-like, putative
PF10_0132	aPF10_0132_2	3654	TTATGTTCTTCATCCTTATCACATAGTAGTAGCTTCAATAGTTGTAGTAGTAACACAACTACATCAAATG	34.19	31.4286	33	90	phospholipase C-like, putative
PF10_0133	aPF10_0133_0	29	ATTAAACTCCAATATAAACGTTCAAGAGAAAAGGAAGATATGGCTAGATACTATAAAAGACGACCCTATA	32.21	31.4286	33	61	hypothetical protein
PF10_0133	aPF10_0133_1	2895	TGTGATAAACTTTCAGGTGAAGAAGGACAAAAAAATAAATGTGCAAATAATGTAGTAGATGCTGAAAAGG	36.18	31.4286	33	57	hypothetical protein
PF10_0133	aPF10_0133_2	4025	GGATAGAGCCAAATTGGACGAAATATATAATTACTGCATAAAAATGTTAGATAAAATAACGATGGAAGAA	38.16	28.5714	32	80	hypothetical protein
PF10_0133	aPF10_0133_3	6223	GTACACATTTGAAAAAGTCAGCTAAGAAGGAATATGTATTAAATCAAGAACAGGTGAAACCTTTTACAGA	34.19	31.4286	31	85	hypothetical protein
PF10_0134	aPF10_0134_0	477	ATGTACTGCTATGATTACATTGTGGAGTGGGTAGAAGCACATTACTATTTTACAAAGTTCGTTTTACTAA	32.21	32.8571	30	65	hypothetical protein
PF10_0135	aPF10_0135_0	60	CATTATTTTCATGCTTTTTGGATACTGTTAGATCTTTCCTTCCTTTCTAAAGAAGAAAAAAAGGAGAACG	38.16	31.4286	30	110	hypothetical protein
PF10_0135	aPF10_0135_1	967	AAATGACAAATATGGCAATTCCAAATGTGTCGCAAAATATACTTCCAATTATGGATAACAGCATACCAAA		31.4286	32	86	hypothetical protein
PF10_0136	aPF10_0136_0	476	AAATAATGCAAAGACATTGAACAGTTGCTTATTAAATGAATGTCCTCATTTTAGCGACTCCAGTAATTTG	34.19	31.4286	33	110	Initiation factor 2 subunit family, putative
PF10_0136	aPF10_0136_1	2112	AAAATCAAAGACACAAAAGAACGCAAAGGAGAACAACTTGAGGACGAATTAAAAAGTTCAAACAAAACTT	32.21	31.4286	34	46	Initiation factor 2 subunit family, putative
PF10_0137	aPF10_0137_0	421	AAAAAATTCATGACGGTAAATGTCACCAAAGTAACGAAGGATATAGTGTATCAAAAAGAGTACTAGAAGT	32.21	31.4286	32	59	GDP-fucose synthase, putative
PF10_0138	aPF10_0138_0	640	ATCAAACAAACCCTTTGCCAAATACACCCCACTATTACGAACATAAAAATTTTCATACGAAAGAACATTA	34.19	31.4286	33	68	hypothetical protein
PF10_0138	aPF10_0138_1	2164	TCCCAACCAAAGATATGCCAAGTTTAGAAGACAATTTTTATGAACACCTTAAATATCCTGATATAAATAC	32.21	30	32	76	hypothetical protein
PF10_0138	aPF10_0138_2	3835	ATATGGATGATATGTTAACAGAAAAAATGGTAAATGATACTTGGATTACACCTTACGCCTTTGTAGTCTA	36.18	31.4286	31	69	hypothetical protein
PF10_0139	aPF10_0139_0	921	TCACCTTTAGATGATGCGGATGTAATAGAAACTGATGTTATGAGAAATTGTGGTTTGAAAGAAGATAATC	32.21	32.8571	30	53	hypothetical protein
PF10_0139	aPF10_0139_1	1843	CTAAAGAAACAATAAATGTAGTAGAATCAGGAATAGTAGCACAACCTGTAGAAAGTGAAGCTCAAATAAA	32.21	31.4286	33	56	hypothetical protein
PF10_0140	aPF10_0140_0	1295	GCCAAATTACAAAAACTGCAGTAGTAATTATGTTTTCCTTGTGAACAAAAGAACACCCTCAAGATTTAAT	32.21	31.4286	33	92	hypothetical protein
PF10_0140	aPF10_0140_1	2695	ATGAAGTAGATCAAGATAAAGATCTAGATGATGATGAAAAGCAAGATGAGGAAGAACAAATGGATGATAA	40.14	31.4286	38	64	hypothetical protein
PF10_0140	aPF10_0140_2	4458	AATACTATGAAAAACTTAACCGAACAAAATCCACACAAATCTGCTACTTCAGAACAATTAGATGTTACAC		31.4286	30	66	hypothetical protein
PF10_0140	aPF10_0140_3	6127	TAAACAGTAACTCAAAAACCACAAAAGGAGATATGGATGGTATGGTATCGTCTAATACAGGAAATATACA	34.19	32.8571	31	55	hypothetical protein
PF10_0141	aPF10_0141_0	11	TTCAACAGAAAGATATATATTCAAGCCTAATTTTTTAGGTGAGGGTTCCTATGGTAAAGTTTATAAGGCA	34.19	31.4286	30	66	cdk7, putative
PF10_0142	aPF10_0142_0	63	TATGAGTGGAAAAGTTTAATAAAAGAAGGTTCAGGTAAATGCACAGGTTCAAGTGATGAAGAAGAATTAT	32.21	31.4286	35	61	hypothetical protein
PF10_0142	aPF10_0142_1	3787	CTAACATTCCTCAAAATGAAGCAGAAACATTTGTAAATAGTGTATGTAACTGCAAACAAGATAACTGTTG	34.19	31.4286	31	83	hypothetical protein
PF10_0143	aPF10_0143_0	41	AATGCACGAAAGACAATGTGGTTTAAGTAGTGCCTATATAGTGTATGAAAAAGAGCAGTTAGAAATATTA	32.21	31.4286	32	75	transcriptional activator ADA2, putative
PF10_0143	aPF10_0143_1	2949	AATAATATGATGCAATCTAATAATCAACAAAAATTCCCAAATCAACCAGGGGCACACAAACAATCTAATG	32.21	31.4286	34	47	transcriptional activator ADA2, putative
PF10_0143	aPF10_0143_2	5416	GTCAAAGATTAACAAAATTGCAGGAGTGGAAAGCATTAGGACTTCAAAATATAGAACAAGTACAAGAATA	32.21	31.4286	31	63	transcriptional activator ADA2, putative
PF10_0143	aPF10_0143_3	6009	TCGAAGGAAATTGATGGTAAAGAAAAGTTAGTCGTCGATGATAAGGATGAAAAGAATGATAAAAACAGTA	40.14	31.4286	34	50	transcriptional activator ADA2, putative
PF10_0144	aPF10_0144_0	626	TAGTAATGAATATGAAAAAGCTGTTGAAGCTAAGCAAGTTGCACAACAAGAAGCAGAAAGAAGTAAATAT	34.19	31.4286	34	70	prohibitin, putative
PF10_0145	aPF10_0145_0	449	GCATAAAACTACTTCAATAGAATGTGAAGAAAATGATCAAGAAAAAACAAACGAAATGGAAGACAATCGA	36.18	30	33	57	hypothetical protein
PF10_0145	aPF10_0145_1	1088	TCAAACCTTTTTAGTTCAGTTTAAAAAATTTGACACAAGTGATAGTGGATATATACATAGAAATCATTTG	32.21	25.7143	30	85	hypothetical protein
PF10_0146	aPF10_0146_0	861	AATGTACATAGTAACAATAGGGACCAAAATTCGAATGAACCTATGAATGAAAACAAACAACCAATAGTTC	32.21	31.4286	33	72	hypothetical protein
PF10_0146	aPF10_0146_1	2906	GAAGAGAACAAGCACACCCTTTTCAAAAGAATTTATTATAACGAGTGATGTAGATAGTAATGAGAAATCA	36.18	31.4286	30	71	hypothetical protein
PF10_0146	aPF10_0146_2	4063	AGATACCATTCATCTCCTCAAGCTCTAAAAGAATTGCAGATCAAATACATATACATAAAAACATTTGCGA	36.18	31.4286	32	59	hypothetical protein
PF10_0146	aPF10_0146_3	6647	TATGAAAATACCTGGAGTAAAATTGGGAAGAAATTATATTCAAGACATGGATATATGCTCTGATTGGTTA	32.21	30	31	80	hypothetical protein
PF10_0147	aPF10_0147_0	337	ATGTCTTTTTATCATTTAATGGTGGAAAGGATGCTGTTGTTATTTTACATTTATTTCGGTGTGCATATGC	34.19	31.4286	33	67	FAD synthetase, putative
PF10_0148	aPF10_0148_0	350	TGGAGGTACACGAACCTATGATGCACATAAAGAACAAGAATTAGCAGATGATTATTATAGAAATAGTAAT	34.19	31.4286	32	55	hypothetical protein
PF10_0149	aPF10_0149_0	311	AATTGGCTTTACTGAATTAGCTAGAAAATGGGAATATGAATTTTGGGAAGACATGAAAAGTTTGAACGTT	34.19	31.4286	32	65	cysteine -- tRNA ligase, putative
PF10_0149	aPF10_0149_1	981	CTTAATAAGTGGGATAATTTTATGAACTATAGCCCTAATGGAGAAAGCATGGTACAATGTATTGAAATTG		31.4286	31	87	cysteine -- tRNA ligase, putative
PF10_0150	aPF10_0150_0	648	TTATCTAAAATTAATCATGTGCCCTCACATATCGAACGACCTGATTATGCAATTAGTTCTATTCCAGAAT	32.21	32.8571	30	104	methionine aminopeptidase, putative
PF10_0150	aPF10_0150_1	1481	AATTTTGACAAAGCGAACTCAAGATTCACCTCCACTTGGTTTTGATACAAAAGATGAACTATACTATAAT	32.21	31.4286	32	90	methionine aminopeptidase, putative
PF10_0151	aPF10_0151_0	637	AAGGATGTATTGTATCAGGTAATGACACGGAAGATAATGAAATAGAAGATTTTCCTATAATATCGGAAAG	34.19	31.4286	32	83	hypothetical protein
PF10_0151	aPF10_0151_1	1734	TATGTAAAGAACCATTTTTCTAATGAGGCAAAGTATAATGCAGGCTATCAAAGACTAAGTGATAATTTGG		31.4286	30	76	hypothetical protein
PF10_0152	aPF10_0152_0	200	TATCAGCAGTGATGATTCAGACGAAGAGTATATATTGGAAAGAGGGAAATTAAAAGGAATGGAAAATATT	38.16	31.4286	33	52	hypothetical protein
PF10_0152	aPF10_0152_1	1707	GTAGGGAAAAATGTTGCAAATATCTTCCCTTCCAATTATAAAACAATCATAAATGAAATGCAAAGGGCTT	34.19	31.4286	34	86	hypothetical protein
PF10_0153	aPF10_0153_0	549	GATAAAAATATAGGTCAACTAATTGCTGATACCATGAAAAAAGTAGGAAAAGAAGGAACCATTACGGTTA	36.18	31.4286	30	60	hsp60
PF10_0153	aPF10_0153_1	958	ATATAGCAGTAATGACAGGAGCAAAAGTTATTACAGAAGAAACTGGATTAAAATTAGATGATCCACAAGT	32.21	31.4286	31	62	hsp60
PF10_0154	aPF10_0154_0	280	TTCAGATACCTGAAGGAAGAGCTTTTTATGGTTTTCAAATGTGTATGGAGAATATACATGATGAAGTATA	36.18	31.4286	32	67	ribonucleotide reductase small subunit, putative
PF10_0155	aPF10_0155_0	276	TTAATGGTTGAAGAATTAGATGGAAGTAAAAATGAATGGGGATGGTCAAAAAGTAAATTAGGAGCTAATG	32.21	31.4286	33	45	enolase
PF10_0155	aPF10_0155_1	1213	AAATCAAAACAGGAGCACCATGCAGAAGTGAAAGAAACGCCAAATATAACCAATTATTAAGAATTGAAGA	32.21	32.8571	33	62	enolase
PF10_0156	aPF10_0156_0	89	TCCAAAGGACAAAATAAATAGTAAAGGGAATGGTGCTATAAGGTTAAGCAACTTAGATATGAATAGAAGT	36.18	31.4286	34	63	hypothetical protein
PF10_0156	aPF10_0156_1	726	GATCGATCATATAATTTATGGAAAAGAATAACTGTTGATGATATAAAGAATACACATTTTACTCCTACTG	40.14	27.1429	33	72	hypothetical protein
PF10_0157	aPF10_0157_0	549	ACAACTGGTGAAAAAGAACATACGTCTTTAAGAAATGGTAATGATAATCCTAATGCTGCAGAAATTAAAA	34.19	30	31	57	hypothetical protein
PF10_0158	aPF10_0158_0	144	GATGAAGAGGAAGTAGGAATGACGTTTATAGAAGAAAAAATATGTTTTGATGAAAAGATAGAAGTTGAAG	36.18	30	36	74	hypothetical protein
PF10_0158	aPF10_0158_1	1246	TAGACATATGTATATGCCCGTGGAATACAAACTTATTATTAGCTTTAGATAATTTAGGAAGAATTTCCTT	32.21	28.5714	31	81	hypothetical protein
PF10_0159	aPF10_0159_0	569	TTCAAAAAAACAGGAACCTAAAGCCTCAAAAGTATCTCAAAAACCATCAACTAGCACACGTTCAAATAAT	32.21	32.8571	33	53	glycophorin-binding protein 130 precursor
PF10_0159	aPF10_0159_1	2403	CATAAAATATTGACTAATACCGATCCAAATGATGAAGTAGAAAGACAAAATGCTGATAATAACGAAGCAT	101.6	30	31	58	glycophorin-binding protein 130 precursor
PF10_0160	aPF10_0160_0	226	TATCAGATTTAGTTATTATTCAAAGATACAATCGATGCTTAGCCGAGTTTGGGAGTGTTCGTAATATATT		31.4286	30	94	3.8 protein
PF10_0160	aPF10_0160_1	1480	ATATAAGAATGAAAATTTGTGAACCTTTAGAACAATTATCTCCAATAACAGATCTGGATGAAAGAGCACC	32.21	31.4286	31	75	3.8 protein
PF10_0161	aPF10_0161_0	1259	TTATGAAAGGAATGATCATTTTGTAGAATATCAAAATGTAGGTGTAGATGAAATGGCATGTGGTACTACT	38.16	31.4286	33	79	hypothetical protein
PF10_0161	aPF10_0161_1	1810	TCTTTAAAGAAAATGGAGATCCTTTTAATGAGAATTCACAAAAGTGCTATCGTTGTAGGAACGAGAAAAA	32.21	31.4286	32	94	hypothetical protein
PF10_0162	aPF10_0162_0	1069	AAGGAAATTCTCAAAGAATTTCTGTAGTAGAAGGAAACGAAAGAACATGTTCCATGTCAAGTAACTATAA		31.4286	31	79	hypothetical protein
PF10_0162	aPF10_0162_1	2301	TGGTTGAATCAAAGAAGACAATTGAATGTTATGTGGAAAGATATTATGGAAAGAAGAATGAAGTGGTATG	34.19	31.4286	35	54	hypothetical protein
PF10_0163	aPF10_0163_0	156	GATACAAAGGGATATAATAATTACGTGCAACAAAAAGAGAGAAAAATTAAAGGGAGAGTATTAACAGAGG	36.18	31.4286	35	61	hypothetical protein
PF10_0164	aPF10_0164_0	89	AAATGATGATAAGAGAGCGTTGAAGGATATCGACAGAACATTAGAAAAACTTTTGAGGAAAAAGCAAATC		32.8571	32	58	hypothetical protein
PF10_0165	aPF10_0165_0	1471	TACAAAACGAAAGTCCAGAATCTAGAAAAAGGATAGCAACATATTGTATTAAGGATGGAGTATTACCATT		31.4286	33	76	DNA polymerase delta catalytic subunit
PF10_0165	aPF10_0165_1	2306	CATGACATTAGGAAAAGACGCGGCAGAACGTATTAGCAAAGAATTTTTATCACCTATAAAATTAGAATTT	34.19	31.4286	31	68	DNA polymerase delta catalytic subunit
PF10_0166	aPF10_0166_0	105	GACAAGGAGGGTAAAGAAAATGATAATGGAAACAGTGATAGGAACACACCAAATAATAACAATAGATTAA	34.19	31.4286	34	47	hypothetical protein
PF10_0167	aPF10_0167_0	723	GATTTGGTTTGGTGTGGATTAACTAAAAGATGGATATCTGATGAAAGTTTGGAATTAATGGAGATAAGTT	34.19	31.4286	34	76	hypothetical protein
PF10_0167	aPF10_0167_1	1459	AAAAATATAATCAGCACTACAATGCTGAAGGTAATACAAGTCACGACAAACTTTTCTTTTCTAAGCAGGT	32.21	32.8571	32	81	hypothetical protein
PF10_0168	aPF10_0168_0	250	GTAGATATGATAAAATAAAGAAGGTTAAAGTAATTCCAGGAAAATGGGAGGGGAATGGATTATTAGGAAT	36.18	31.4286	34	66	hypothetical protein
PF10_0168	aPF10_0168_1	1296	CATATAATAAAACCCGAACCAATAAATACAGACAATGATAAAACTAGTAGACTGGTAGAAAGCTATTCTG	36.18	31.4286	30	58	hypothetical protein
PF10_0169	aPF10_0169_0	80	TGTTGATACTTTGTTAGAACTTAAATCAAAGAAAGGGTTTGTATTAGGAATAGTTGGTGGTTCCGATTAT	32.21	31.4286	31	73	phosphomannomutase, putative
PF10_0170	aPF10_0170_0	13	TGGAAGAAAAATTTAGAGAAGCTTTTATTCTCTTCAGCTCATGCAGTGACCATATTGAGATGTATAAATT	34.19	31.4286	30	96	hypothetical protein
PF10_0171	aPF10_0171_0	20	GTTTATGGACAATGTCTATCATTTAACAGGGTATTTACACAGATTGCTTTTTCTTATGAAAGAGCTAGAT		31.4286	30	81	hypothetical protein
PF10_0171	aPF10_0171_1	2786	CTCAGAAGAAAATAAAACTACAAATCATGCAAAAAAGAATGAGAGCTTATCATCCTATACGTCATCCTTA	34.19	31.4286	33	66	hypothetical protein
PF10_0172	aPF10_0172_0	204	AAACAAAATAAAGAGGATAAACAAAAACAAAATGAAGAGGATAAACAGAACAAACAAGATAAACAGAACA	42.12	25.7143	40	10	hypothetical protein
PF10_0172	aPF10_0172_1	1164	TATTTCCATAATACACACAATCACAAGAAACCATCCCAAGATAAACATATTAAGCTGAAAAAGTGTAGAG	32.21	31.4286	31	66	hypothetical protein
PF10_0173	aPF10_0173_0	1403	CTTCTCTAGGTGTCAACTAGCCATAAAAAGTAATCATACAATTAACAAATTGTGCATGCGTAAAAGAATA	34.19	31.4286	31	70	hypothetical protein
PF10_0173	aPF10_0173_1	2925	ATATACATACCACCATCAGCTTATATACTCTTAGACATATTATACAACATGCAACTTGATAAACTCAACG	32.21	31.4286	33	77	hypothetical protein
PF10_0174	aPF10_0174_0	128	AGAACTTGATGTTATGGTTGAGGAACTTATATCGTTAGAAAAGAAATGCAGACAATCATATGATGGAATA	34.19	31.4286	30	67	26s proteasome subunit p55, putative
PF10_0174	aPF10_0174_1	1314	GAATCTTCACATTTAATACAAAAAGAGAGAATGCTCCATGAAGCCAAACTAAAAAGAATACAGCTAGAAA	32.21	31.4286	31	82	26s proteasome subunit p55, putative
PF10_0175	aPF10_0175_0	771	CCCCATATAAATAATAAGGGAGATATGGATGAAGAAAATAATGAGGATCATGTGAATAAAACCAAAGAAG	42.12	31.4286	36	53	tRNA pseudouridine synthase, putative
PF10_0175	aPF10_0175_1	1563	ACAAGCGGCACATTAATAAAACTTGTACGAACGGAACAAAATGAATTTAACTATAAAAACTCTCTTCACT	34.19	31.4286	31	66	tRNA pseudouridine synthase, putative
PF10_0176	aPF10_0176_0	141	GAAAAAGAGCATGAACTAAACGAAATGATATTTGAGCATGACGATCAACAAAACATACATGAACAATATC	32.21	31.4286	34	85	hypothetical protein
PF10_0177	aPF10_0177_0	1883	TATACATATAGGTAATTATAGTAAAGAATATGGAAACATTATTTGGTCAGAACCACGAGAAAGAGGAGGT	34.19	31.4286	32	62	erythrocyte membrane-associated antigen
PF10_0177	aPF10_0177_1	1885	TACATATAGGTAATTATAGTAAAGAATATGGAAACATTATTTGGTCAGAACCACGAGAAAGAGGAGGTAT	34.19	31.4286	32	64	erythrocyte membrane-associated antigen
PF10_0177	aPF10_0177_2	3819	GAACACATCCATGCTAGCGGAACAAAAAATTACACATTACAAGAATATCCTCATTATATATACGAATCTA	36.18	31.4286	33	63	erythrocyte membrane-associated antigen
PF10_0177	aPF10_0177_3	5751	CATGTAGAATGTGCAGATGAACAAAACAATGACCATATACCTACAAAGGACAAAATAAATAATGAAGATG	38.16	31.4286	33	60	erythrocyte membrane-associated antigen
PF10_0177	aPF10_0177_4	8490	GAATATGAAGAAGATGATAAGATAGAAAAGGAGATACAAAGGGAGGAACAGAACGATATACAAAATAATG	36.18	31.4286	39	27	erythrocyte membrane-associated antigen
PF10_0178	aPF10_0178_0	325	TCAAACCACTATTTAGTTATATAGCACTATGTAAAGGTTCACTTTTAATTATGGAATTTTATAATATACG	34.19	24.2857	32	99	hypothetical protein
PF10_0179	aPF10_0179_0	1163	AAATTTTAATAAACATGTAACTGTAGCGATAAGAGGCTCCATGAGATTAGAACATCTACTGGGAGATATT	32.21	32.8571	29	84	hypothetical protein
PF10_0179	aPF10_0179_1	3124	TAAAGAATGTACTGATTTTTTCTGAAGATAGAGAAGTGAAGGAAGGACAAGCAACGTATAATAATGAGAT		31.4286	35	63	hypothetical protein
PF10_0179	aPF10_0179_2	4918	ATGAAAAAAGGGATAGGGTAAAAGAAAATGTAGTGGATTTATTTTGTGGTGTTGGTTATTTCACATTACC	34.19	31.4286	33	71	hypothetical protein
PF10_0180	aPF10_0180_0	4	AAGATACCGAGCCTGACGATGAAGGCGAGGAATATAAAATAGGCAAAAATATAATTCATAACAATTTTTA	38.16	31.4286	32	67	hypothetical protein
PF10_0180	aPF10_0180_1	1233	TCATTTGGAAATATAAATTCTCATTCTAACAATCTTGTCGACCCGTCCGTGTTTAATAAAACCATTACTT	34.19	31.4286	31	68	hypothetical protein
PF10_0181	aPF10_0181_0	896	TATGAATCCCATATATCATTCTACAAATCCCTCATCTGTTACTACATATAATAACTTATTCTCAATCAAA	34.19	27.1429	35	76	hypothetical protein
PF10_0181	aPF10_0181_1	1781	AGCGAAAAAGGGAACATGTATCATATCTAAAGAAACAATATCAAGAATGATGAATGTATACTCAAGCATA	32.21	30	32	84	hypothetical protein
PF10_0182	aPF10_0182_0	1038	CATTCTAATGTAAAAAATGTACACACATATCAATCCAAAGAAACATACCCACATACAATTCCATTAGTCG	38.16	31.4286	32	76	hypothetical protein
PF10_0182	aPF10_0182_1	1852	AAAGTGAAGAAAATAGCATACAGCAAGACACCCACCAACATGATAGCACTAATAATACAATGTCAAATAT		32.8571	33	48	hypothetical protein
PF10_0183	aPF10_0183_0	1388	GGGACCTTTTGGAAATATGATTGCTTTAGGTGGTTTTGGTAATCTAGCAGGAGATATTAATTTTTATTAT	34.19	31.4286	32	61	hypothetical protein
PF10_0183	aPF10_0183_1	2491	ACGACTATATCCCCAATGAACAAACCACACAAGATGACAAAAATCAGACGCTTAAAAACGATAAAATTTT	34.19	32.8571	32	56	hypothetical protein
PF10_0183	aPF10_0183_2	4034	ACCAATATATCAAAGTAAAGGCAAAGACAATGAAAATGCAACCAGCAGAAATAACACAAATGATAACATG	36.18	31.4286	34	41	hypothetical protein
PF10_0183	aPF10_0183_3	6396	TACTCACAACAACAAAGAAATTTACGAAATCTAATGAACACAAATGAAGGGGACACAAATATACCTAATG	32.21	31.4286	34	48	hypothetical protein
PF10_0184	aPF10_0184_0	28	GACTAGAAGAATCTGTAGAAAAGCACAAGAGGCGATTATTAATAACAAGAGAAAAGAAGAAACAAAGTAA	36.18	31.4286	35	63	hypothetical protein
PF10_0184	aPF10_0184_1	3519	TTAGGAACATACAATCCTACATATGAGAGCGAAAAAGTAACTCCATATTTATCTGAGAAACACAAAGTAA	34.19	31.4286	31	75	hypothetical protein
PF10_0184	aPF10_0184_2	3963	AATAATAGCAAATCTCAGTCTTCTTACTTTTGTTCTCCTGCTCCATCGAATTCAATACTTAGAAATAACA	32.21	31.4286	31	75	hypothetical protein
PF10_0185	aPF10_0185_0	309	ACAAAAGGTGAAAATATTCCCGATGTGTGTATAAAGCAGAATGACAGTTTAAAATTAATCAGTTTAGGAA	32.21	30	33	75	hypothetical protein
PF10_0186	aPF10_0186_0	1722	AATAAGGAAAACCAAAATGTAATTACAGAGAAAGGTAAGACCAATACAAGGGATGATGATAATTCAAAGG	34.19	31.4286	35	60	hypothetical protein
PF10_0186	aPF10_0186_1	1919	TAATGTGGTAAAGAATGTTACGCATCTCAATACAAATGATTCCTTCGTTTACTCGAAAGAGGAATATAAT		31.4286	29	74	hypothetical protein
PF10_0186	aPF10_0186_2	3668	CGACTTATATACATCTAGTATAAATAACCCAGGTGAATTGATAAAAAATGGGGAGAACAATTCTGTGAAT	34.19	31.4286	31	69	hypothetical protein
PF10_0187	aPF10_0187_0	240	GGTACTGCTTGTGGTAAATTATTCCGTATAAGTTGTTTAGTTATAACAGATGTTGGAGATTCTGATATTA	32.21	31.4286	32	74	ribosomal protein L30e, putative
PF10_0188	aPF10_0188_0	57	AGAGTATATATGCCATCGTTTCACTTATACTCCTTTGTGTCTTTTGACAATGTGTCCATTTCAATGATAA	32.21	32.8571	30	79	hypothetical protein
PF10_0188	aPF10_0188_1	1394	TGCCTACAGGCCACTGAGTTCAAGCGAAGTAACTTATTTAAAAGAAAATTTCAGCAAAAATATTTATGTT	36.18	31.4286	30	71	hypothetical protein
PF10_0189	aPF10_0189_0	1008	AAGGTTGAAGACATGAGAGAGAACCTTCTGACCTTTTGTAAGAAACTTACAAGTGAAAATTTTTATATTG	32.21	31.4286	32	79	hypothetical protein
PF10_0189	aPF10_0189_1	2491	ACACAACTATTTATGGAAATAATAAACAGGAAAAGAGGAATGAAGACATGAAAGTAAATGTGCATCATCC	36.18	31.4286	34	62	hypothetical protein
PF10_0190	aPF10_0190_0	535	AAAATAAAGATGCCTTAACATTGTGTGTTTGTGTAGAGGACGATAGAAAGAAGTATGTGACAAAAGAGAA	34.19	32.8571	31	53	hypothetical protein
PF10_0190	aPF10_0190_1	2078	AAAAGGAGATTATAAAAAGGTTTTAAATCAGATGGGTGAGAAGGCAATCTATGAGGGAAATGAAAAAGAT	34.19	31.4286	33	67	hypothetical protein
PF10_0191	aPF10_0191_0	1347	ATAGCTCATATGCTAAGCGGAGGTGTGGATTCTTTAATGGCTTTACATTTATTGGAGAGAAAAAAATTTT	32.21	32.8571	31	67	hypothetical protein
PF10_0191	aPF10_0191_1	2672	ATTTACACATATACGAACAAAATGTAAATTGCACAATATAAAATGGATAGAGGGGAAATTACCTGCATGT	34.19	30	32	78	hypothetical protein
PF10_0193	aPF10_0193_0	66	AAATATCCTAATCGTATACCTGTAGTATGTGAGAGAGCTAACAGATCTAATTTACCCATAATAGAAAAGA		31.4286	32	76	hypothetical protein, conserved
PF10_0194	aPF10_0194_0	490	AAGGGTATGTTTTAAGGGTTAATAAATTTGGAGATAGCAAATCGTTCAGTAGGAAGAAATCCATATGTAT		31.4286	32	72	hypothetical protein
PF10_0195	aPF10_0195_0	902	AACTAATAAAAGAGAAAGCATAACTAGGAGTATTGCGAAAAAAGGGGACACTATGGAAATGTGTAAATAT	32.21	31.4286	32	51	hypothetical protein
PF10_0195	aPF10_0195_1	2588	AAAAACACCTTTAACACAAGCAAACAGTATCAATGAAAAAGACAACAATAGGAAGAGCAGTAATCATAAG		31.4286	32	48	hypothetical protein
PF10_0196	aPF10_0196_0	736	ACAAAAGTGAAGGCGATTCAAAGAGTCATCATAAGAACAAGATAAAACATACGAACGATACAAGTATACA	34.19	32.8571	34	41	cytoplasmic dynein intermediate chain, putative
PF10_0196	aPF10_0196_1	1347	TTATTATGGAATGTTACTATGAAGAACAGACCTGAATATGTATTTACCTCAGAATCTAGTGTATGTACAG		31.4286	35	83	cytoplasmic dynein intermediate chain, putative
PF10_0197	aPF10_0197_0	684	AATATTAAAAGAGGAATGATTATAGTCGATGTTTGTTCTTCTCCAGGAAGTAAAGCGATATTTTCTCGAA	32.21	31.4286	32	84	hypothetical protein
PF10_0197	aPF10_0197_1	1095	ACATTCCCAAATATCGATGTTGTATTTATTGATCCATCATGTTCATCTAGTGGTATGCCAGATTTTATAT		31.4286	31	78	hypothetical protein
PF10_0198	aPF10_0198_0	12	TTCAGCCCCTTGTCGTTCATGGTTTTACAAAAGCGATATAATAAAAGTGAACAGAAAATTTTTGATAAGA	34.19	31.4286	32	99	hypothetical protein
PF10_0198	aPF10_0198_1	1012	AAGGAGAAGACGACATGACATTAGAAAAAGGTATAATGCCTACGATCGAACAAATTGTATGTATATTAAA	32.21	31.4286	32	76	hypothetical protein
PF10_0199	aPF10_0199_0	241	GGACAGAGAACCTGAGATATGAAACACAGAAAATAAAATTCAAAGAAACAATACATAAAATGAACATAAC	40.14	28.5714	35	46	hypothetical protein
PF10_0199	aPF10_0199_1	2542	ATTACATTGAATTGATAAGATATGTGTACTGTTTGTTTGTGTGGAGGGTTAGGAAAATGAGCAACATAAA	36.18	31.4286	33	64	hypothetical protein
PF10_0199	aPF10_0199_2	4646	TTATGATAATGGGAGGGATACACATAAGTTGAACATGATAGAACATATGAATCAAGAAAAAAAGGAGGAA	38.16	31.4286	34	70	hypothetical protein
PF10_0199	aPF10_0199_3	5908	ACAAAGCAGAAGATCCACAACATAATCAAGAGGATCATCAAAATGAAAACAAAACAATTAATCATACGGA	38.16	31.4286	33	67	hypothetical protein
PF10_0200	aPF10_0200_0	672	AATGGTATAGGAAATAATGTAACAAAATTAAAGCATATGGAGGTTCAAAAGGAAGGAGAACAATCTGGTA	36.18	31.4286	33	61	hypothetical protein, conserved
PF10_0200	aPF10_0200_1	3053	ACCATTAAAACAAGACGATGCTCCTACAATAGTTAAGGATCATAATAACACAGATCATACATATAACCAT	32.21	31.4286	33	66	hypothetical protein, conserved
PF10_0203	aPF10_0203_0	375	AATAAACAAGATTTACCAAATGCTATGTCAGCAGCTGAAGTTACAGAGAAATTACACCTTAACACTATAA	32.21	31.4286	31	93	ADP-ribosylation factor
PF10_0204	aPF10_0204_0	8	CGATAAAGAAAAGATGGAGAGCTTAGTTAGCAAGGTTAAAGAAAAGTTTGGTAAGAAAGTAGAAATTGTT	32.21	31.4286	34	62	hypothetical protein
PF10_0205	aPF10_0205_0	23	AATGATTAAAAGTAAAGAGCTTTGTGAGATATTTTTGAGGTCTTTAAAGAATGACCAGGGTAGCGTAAAA	32.21	31.4286	31	71	hypothetical protein
PF10_0205	aPF10_0205_1	3473	TGTACACCAAGCAAATGATACAATGTTACAAGTAGCAACCTTTGATTCTATTCATAAAAAAGAAGACATG	36.18	31.4286	31	81	hypothetical protein
PF10_0205	aPF10_0205_2	5659	CTGACGATTATACATTAACACACGAAAGTAGAGAAAAAGTACTGGATATTATACGACAAACACGTTTAAT	32.21	31.4286	32	70	hypothetical protein
PF10_0206	aPF10_0206_0	622	GAGAAGATGTAGATGTAGACGTAGACGAAGAAGATGAATTACAAAAATATGTAAGAGAAGAGAAGAATAA	38.16	31.4286	35	46	hypothetical protein
PF10_0206	aPF10_0206_1	1996	CGTTGGAAAAGGCTAAAAGAATAGCAAGAGAAAAGAAAAAGCAGCTTATGAATAATCGCGTTAAAATAAT	34.19	31.4286	33	55	hypothetical protein
PF10_0207	aPF10_0207_0	880	TAATACATATACTTTTCTTTTCCTATATATCTATATTCCCATATTTCCTTGTCCAAGCTAACTGGGGAAG	38.16	31.4286	33	71	hypothetical protein
PF10_0208	aPF10_0208_0	406	AAATATTTAGAGAAGACCCTAAGCGAAAAGGATTTTACTATACAGGAATACCTATAGGATATGTTCACGA		32.8571	32	80	hypothetical protein, conserved
PF10_0208	aPF10_0208_1	1271	TTCCTTAACGTCTGTGTGTATTTTGTGGTTTGGAATTTCTGTACCTTTGATTTGTCTTGGATCATATATA		32.8571	33	52	hypothetical protein, conserved
PF10_0209	aPF10_0209_0	1	TGGATGTTATTAAACAACTGACTTACGGTTTAAATTTGAAAAGTTCTTTGAAAAATGGTGATTTGATGAG	32.21	28.5714	32	106	RNA helicase, putative
PF10_0209	aPF10_0209_1	1687	AATATAATTATATGCATAGAATAGGAAGAGCTTGTAGATCGGATAGAAAAGAAGGAAAAGCTATCACCTT	38.16	31.4286	32	75	RNA helicase, putative
PF10_0210	aPF10_0210_0	250	ATGTTGTTGAAAAAGTATTGGAAGATACAAAGAAGGTATTAGAGGACGGAGTTGATGAAATTGATTTAGT	40.14	31.4286	33	49	deoxyribose-phosphate aldolase, putative
PF10_0211	aPF10_0211_0	1101	TTACAAAATAATGAGCATGGGGCATTATTAAATGATGAAAATGGAGAAGTGTGTGAAGTCGTAGTTATTA	40.14	31.4286	32	80	hypothetical protein
PF10_0211	aPF10_0211_1	1920	AATTCTAAGAATTCTTATGTAACACCTGTCTCAATGGTATGTGATTTAAAAGGAAGCTTCAGTGCAGATA	34.19	32.8571	29	67	hypothetical protein
PF10_0211	aPF10_0211_2	5500	ATAAAATTGATGTTACGTACAATAATGAAAAAGACGCAACCGACGATCAACCTACATATGAGGATGATAT	34.19	32.8571	32	84	hypothetical protein
PF10_0211	aPF10_0211_3	5806	AACAAACCACTGAAATGATATATATACAACACGACTATACAGATAATATACCTGCTGACGATGAGAAAAA	36.18	31.4286	35	62	hypothetical protein
PF10_0211	aPF10_0211_4	9084	AATGAAAAAGAAATGTACTCATCAGGTTCATCCAGAACAAGTTATACAAATAAAAAGAAGGGATATAAAT	38.16	27.1429	32	54	hypothetical protein
PF10_0211	aPF10_0211_5	9460	AAAATGGATTCAACACGGATAATTATGAAAAGGTGCACATGAGGGAAATAAATATGATGAAAGAACAACA	36.18	31.4286	36	87	hypothetical protein
PF10_0211	aPF10_0211_6	12513	ATAAATAGTTACTATAAGAAAAAGGGTAGTAAGACAGCCAAAAAAAGTAGATCCAAAAATACCCCATCGA	32.21	31.4286	33	49	hypothetical protein
PF10_0212	aPF10_0212_0	1507	GAAGTAATAAGAGTTATAAGGAAAATGAAGAGGATGCTTTGTTTGAGGTATGTGGTAGTTTAAAAAACGA	36.18	31.4286	33	58	hypothetical protein
PF10_0212	aPF10_0212_1	3383	AAGAAACCCTTACACAGGAGAAATAGATGTTGTAGGATTTAGTGAGTGTAAAAATTTGCAAGATTTGTCA		32.8571	32	67	hypothetical protein
PF10_0212	aPF10_0212_2	5319	GAAGAGGAAAATAGTTTGAACGAAATGAAAGAAGACATAAATGAATACGTTGAAATGGAAAACAAGTTGG	34.19	31.4286	35	78	hypothetical protein
PF10_0212	aPF10_0212_3	5989	AAATGAATATTAACGTGTACTGTATTAGGATGGAGCCGCATGAAAAATACAGCTCATATAGCCATAAAAA		32.8571	31	84	hypothetical protein
PF10_0212	aPF10_0212_4	9261	GAACAAATGAAAGAAAACTCTTCATATCAGAATAGTCAAAGTTGTAGTAATACAAGTAGTGTGGGCTTTA	34.19	31.4286	32	82	hypothetical protein
PF10_0212	aPF10_0212_5	10823	GGATGGTCAAATCGAATGTAATGAAAATGTTACAGAAAAAGAGATACCAAGTAATGTACCCAATTCAAAT	36.18	31.4286	34	58	hypothetical protein
PF10_0212	aPF10_0212_6	12174	AGTAGCAGCCCAAGCGAAAGAACACACATCTCCAAAAAAGATGAAATAAAATTCAATAAAGAAAACATTA	36.18	31.4286	34	39	hypothetical protein
PF10_0213	aPF10_0213_0	1597	GAGTACAAGCAAACTCAAAAGTTAGTACTAATATGAAGGAAGATAACAAGGCAAATATAGAAATAACCAA	32.21	30	33	65	10b antigen, putative
PF10_0213	aPF10_0213_1	3007	TAAATAATAAGAAAAAATCTAAGAATGTTCAACAAGAAACCCCCATAAAGCATCTTCCGAATGAGGAAGA	34.19	31.4286	33	64	10b antigen, putative
PF10_0213	aPF10_0213_2	4119	ACCATACCCCCAGGTTTAAGTTTACCAGATATTAACAGAGCTTTATTGCATAGTGCTTATTTAGATAATA		32.8571	32	72	10b antigen, putative
PF10_0213	aPF10_0213_3	5486	CAAGAAAAATGAGGAAAATGGGTGTATAGAAGACAAATGTGTTGATGATGATAAGGAAGTAAAAGGAAAT	34.19	31.4286	36	36	10b antigen, putative
PF10_0214	aPF10_0214_0	298	CAAATAACAAAAGCTCGAATAATAACACAACTAACCATAATACTACAAATCATAGCATAACCAATAAAAA		25.7143	36	38	hypothetical protein
PF10_0214	aPF10_0214_1	1640	ACATGTTGTAGGTCTAAGAATTCCGTATATCAGTAAAGAGAATGACAAGAAACAAGGTAATAGAGGTTTT		32.8571	31	66	hypothetical protein
PF10_0214	aPF10_0214_2	3991	TAGTATATACAAAATCAAATACCAATATGCTTAATATGAATTATAACACTCCCAATAGGTACCAGCAAGG	34.19	30	31	70	hypothetical protein
PF10_0215	aPF10_0215_0	1003	TTTTACTTCTTTCATTCCTAACAACCTGTGCTAGCTTATTATATTATTTCCACATCTCTTTAGATACCTT	36.18	30	34	64	hypothetical protein
PF10_0215	aPF10_0215_1	2013	GCTTATTTTGGTTCGAAGTCTTATTATTTTGGATTTGAAGATGGAACAGGTTCAAATAGTTTTGTGACAT	32.21	31.4286	30	88	hypothetical protein
PF10_0216	aPF10_0216_0	712	GCATATATGCTTGGTCTTTTATCTTATCTTTACCATTAGGAGTTTTTATTGCAATATTTTCCTTCCCTTC	32.21	31.4286	32	54	hypothetical protein
PF10_0217	aPF10_0217_0	733	GCGATAATAGAAATAGTTACAGAAATAGAAGTAAGGGTAAAAAAAGAAGTGGATATAAAGGGAAAAGAAG	34.19	30	35	26	pre-mRNA splicing factor, putative
PF10_0217	aPF10_0217_1	1028	TGTAAGTGAAGATAGAAGTGAAAGAAGGAGAAGTTTAAGTGAAGATAGAAGTAATAGTAGAAAAAGGAAC	32.21	31.4286	37	22	pre-mRNA splicing factor, putative
PF10_0218	aPF10_0218_0	631	AAGAAGTACCAGCTGTAGATGACTTAAAACTTTTGTCAAGAGAATTATATTGCAGAGCTAAAAAAATTCC	34.19	31.4286	31	82	citrate synthase, mitochondrial precursor, putative
PF10_0218	aPF10_0218_1	1516	AATATCCTGAATATTATACTGTACTTTTTGCCCTTTCTAGATCCATTGGTGTAATGTCTCAATTGGTTTT		31.4286	30	74	citrate synthase, mitochondrial precursor, putative
PF10_0219	aPF10_0219_0	575	CAGAAGTGGTCATCGTATGATTTTGTGGAAAAATTATATTGTAATGTTTGGAGGTTTTTTTGATAATGGG	36.18	31.4286	34	90	hypothetical protein
PF10_0219	aPF10_0219_1	2056	CTGATTCAGATAGTAATAAAGAAGAGAAGAAGAAAAAATTCGTAATAAGTGAGGAAGAACCTATTGGAAG	42.12	31.4286	33	44	hypothetical protein
PF10_0220	aPF10_0220_0	99	CCTCAACAACAAATGCAGTTGTTTGTAAATGATTGGAAGAGTATTTTAAGTCCTATGCAAACTTGTAAAA	32.21	31.4286	33	90	hypothetical protein
PF10_0221	aPF10_0221_0	392	TGGAGGAAATAATAAAATAGCTATTCAAACTATGGCTAGCTGTGATACAAGAAATGTAGAAGAATGTGTA	34.19	31.4286	31	61	GcpE protein
PF10_0221	aPF10_0221_1	2063	AGAAGTAGAGGAAGAGGGAAACAATAAAGATATTCATAGACTTTTGAGCAGAGTTGCATTAAATTCATTT	32.21	31.4286	32	64	GcpE protein
PF10_0222	aPF10_0222_0	112	AAGCAGCTGCATTTACATATGTTGCACTTTTTTCGTTTGGTATCATGACATCGTGGTTATTTCATCCTTA	34.19	35.7143	31	78	hypothetical protein
PF10_0223	aPF10_0223_0	887	TTCTTTTGATTTTGCTGCAGGGTTATTAGCAGGAGGCATCTTTGTTTTATTATATGGAATTATCTTTTTC	36.18	31.4286	33	46	hypothetical protein
PF10_0224	aPF10_0224_0	1185	GTAATTCAGAGGAAAACACAGATACAAGTAACTTCTGAAAAAGGAAATGAGCTAGATATTAATATGTCAC	32.21	31.4286	31	71	dynein heavy chain, putative
PF10_0224	aPF10_0224_1	2192	GAAGGACAAACTAGAGATAGATAAAATGGAACGAGAAATCAAAGAAAGGTTTGAAGATAACTTGAAAAGA	32.21	31.4286	33	57	dynein heavy chain, putative
PF10_0224	aPF10_0224_2	4181	CAAGCGATATAAAAACAAGAATGCTCTTAAGAATGAAGTGGAAGAGAAAGAGAAAGAAAAGACAAATGTA	38.16	31.4286	35	49	dynein heavy chain, putative
PF10_0224	aPF10_0224_3	6244	TTAACACAGATGGTAAAATGGATGGTTATACAGATGACAAAATGAATGGTTATACAAATGATGCCTCATA	34.19	31.4286	33	54	dynein heavy chain, putative
PF10_0224	aPF10_0224_4	8366	TGTAAGACATTGTGTATTTATATTGGGAGAAGACGGGTGTGGGAAATCTAGTGTCATAGATATTTTAATT	32.21	32.8571	32	73	dynein heavy chain, putative
PF10_0224	aPF10_0224_5	10182	TCATTCGTACTACAAAAAATCATAGAAAATAATGTGGAAAAAAGAAATACAAGAACCTATGGTCCTCCTA	38.16	30	33	51	dynein heavy chain, putative
PF10_0224	aPF10_0224_6	12528	GCTATTCAAGAATTGAAATCATTACAGAATCCTCCAAAAGAATGTCTAGATGTTACACATGCAGTTTTAA		31.4286	30	78	dynein heavy chain, putative
PF10_0224	aPF10_0224_7	14888	AAGAGGTAAAGGTGTTACAGAAAACCCATTAAAAGAATGGCTTAGTGATGATTGTTGGGAAAATATTTTA	32.21	31.4286	31	70	dynein heavy chain, putative
PF10_0224	aPF10_0224_8	16958	GAGAGGACCTACATATGTAACAAATATAAAGTTAAAAACCAAGGAAAGTTCAGAAAAATGGATCTTAGCA	34.19	31.4286	31	65	dynein heavy chain, putative
PF10_0225	aPF10_0225_0	871	ATATTGGAAGAGCTATAACAAAAAATCCATACCCTCAAAAAGCAGCTCAAATGTATTACGATCAGATTAA	32.21	31.4286	33	61	orotidine-monophosphate-decarboxylase, putative
PF10_0226	aPF10_0226_0	27	GTAAATGTTTATAAGCGTCTACCATATTTGTACATAGGAATGTTTTTTATTGGAGGCTTACTTGAAGTAG		31.4286	30	104	hypothetical protein, conserved
PF10_0227	aPF10_0227_0	403	TTTTGAGAGATTGTGAAACCAACACTACTGTAAATGACAACTTGAAAGATGACTGGGAATTAATATCATA		31.4286	32	72	hypothetical protein, conserved
PF10_0228	aPF10_0228_0	760	AACTTGTGTATGAGTATCAAAGGGAAAGAGAGCAAGAAAGGAGGAAGCAAATGAGATTTGAAATAAATTT	34.19	32.8571	33	59	hypothetical protein, conserved
PF10_0229	aPF10_0229_0	556	AAGAAGCAGCACATATGCAAGAATTGTTAATAGAGAACTTTAAAAAAACCGAGGATCTAATCAAAGTAAG	34.19	31.4286	31	62	hypothetical protein, conserved
PF10_0230	aPF10_0230_0	30	AGTGGTCAAAGAAAAGAGAAAGGGGTTTCTAGTTACAAAGAAGAATTAATAAAATGTGAATCGAGTGATA	38.16	31.4286	33	51	hypothetical protein, conserved
PF10_0230	aPF10_0230_1	1392	ACTCAAAGTCTTGAAATGAAAAAGTTGAAAGGGAAAAATGAAGATTATATGGGTCATACGAATGATGCTT	34.19	31.4286	32	54	hypothetical protein, conserved
PF10_0231	aPF10_0231_0	63	ATTAGGAATCAGAAAATTTTAGAGAAAGGAGGATTTTATGAGGAGAAGGAAAGTGCAAAAAATTGGTTTG	36.18	31.4286	34	68	hypothetical protein
PF10_0231	aPF10_0231_1	1695	AATATGTATCTCAATCAAAATGTATTACAATCACAATTGAGGAATCAGCAGGAAGATGAAAAGTGTCGAT	32.21	31.4286	33	87	hypothetical protein
PF10_0232	aPF10_0232_0	1108	GTAAAGGTGTGGGTAGTTTTATTTCTAACCCTAGTATGAATGTTAAAGGTATAAGCAGTGTATGTAATAT	32.21	31.4286	32	69	hypothetical protein
PF10_0232	aPF10_0232_1	2974	ATAAGAAGAATAAGTTGAAGGGAAATGAGAAAAACTCAGATAGTAATGATAAGGAAAAAAGTGGTGCATG	34.19	31.4286	34	27	hypothetical protein
PF10_0232	aPF10_0232_2	5838	TTAAAATTGAAAAGAATGAAAGAGGAGGAGTTATTAGTACATGGTCCAAGAAAAACGAGAGCAAAAGATA	34.19	31.4286	34	46	hypothetical protein
PF10_0232	aPF10_0232_3	7851	ACAAGTAGACTTAGTAGTAATAGAAAAGGTAATCATTATAGCAGAAGAAGTGGTGAACGCATGAAATTTA		31.4286	31	49	hypothetical protein
PF10_0232	aPF10_0232_4	9617	AATGAATAATAGTGAAGTTTTGAGGGACATGTATAAGCAATGGAAAGATAAGAAGCAAGTTAAAGGAAGT	32.21	31.4286	34	50	hypothetical protein
PF10_0233	aPF10_0233_0	541	AATATCTTTTACATAGTGAAGATAGAAAAAGAGCAGACCAGCTAGCGAAAATGTTAAATTTGGAAGTTGT	32.21	31.4286	33	66	hypothetical protein
PF10_0233	aPF10_0233_1	1577	CAATAATTCTGTAGATATACCAGACCATTATTTGCACATTTTACAAAATCTATCCAATAACGCAAACATG	34.19	30	30	94	hypothetical protein
PF10_0234	aPF10_0234_0	30	GATAATATGGTTGTACTACAACAAGAAGATGAAAAAATCGATAAACAAAAAGACATAGACAAAAAGGAGG	36.18	30	32	75	hypothetical protein
PF10_0234	aPF10_0234_1	3181	CTCCTTCATACAACTTTCCTATGACTAAACAAAAACATTGGAATGTAACATTAAATCGGGAATTACTACT		31.4286	32	82	hypothetical protein
PF10_0235	aPF10_0235_0	412	ACAATATAACACCTGTAAAAGAGCATGTTACAACATTGATGAGGGACAGATATAAAAAAGACAACCAATA	34.19	31.4286	31	74	hypothetical protein
PF10_0236	aPF10_0236_0	92	AGGTGATTTAAAAATGATGACAGCTTATGAAATGTCATCTGAATGGAAAGATACAAATATGATGAATGAA	34.19	28.5714	35	81	hypothetical protein
PF10_0237	aPF10_0237_0	346	AAATACTTGAAGCTATATCCTTAGAAAATAAACAGAACAATGCAAAAGACATAAATGATTGCAGGCCACA	34.19	31.4286	31	71	hypothetical protein
PF10_0237	aPF10_0237_1	1259	TATGTTTTTATTTCCATCTTATCCAGTTCATTTGTGTTTCACAAATTACTGTTCTTTTGTATCTCCCCCT	32.21	31.4286	33	77	hypothetical protein
PF10_0238	aPF10_0238_0	522	GAAGAAGTTCTTTTTTCAAGGTTCTGGTCAGGATTCTTAAATGATAACGATGCTCGCATTATCATAAATA		32.8571	31	88	hypothetical protein
PF10_0239	aPF10_0239_0	50	TATTAAAGATACAGTAACTACATCCAAAATTCAACAACAGATAGCCAAGCTATTTAAGGAAATTGGATTG		30	30	92	hypothetical protein
PF10_0240	aPF10_0240_0	83	TTATAATATAAAGAGATATATGAATGAAGAGGGTGAACGGAAAATATCACTACATACCGCTCCCATTTTT	34.19	31.4286	31	75	hypothetical protein
PF10_0241	aPF10_0241_0	72	CGAAGGGTACATAATAAATCAGGAGGTGATGAAAAAAGTGTTGTGGTTAATAAATTGTTAGAGAAGTATA	34.19	31.4286	32	62	hypothetical protein
PF10_0241	aPF10_0241_1	1241	TTTAGAAAGATCAAAACATTGGGATCATCAAAGTAAAATTAAAGCAATCAATACATTAATCCAGGTCTGG	34.19	30	33	61	hypothetical protein
PF10_0242	aPF10_0242_0	412	CTGCCGATAATATAGACATAATAAAGAAGGACGATGCTGTAGATAATAAAGAGAATGAGGAAAAAAATAG	34.19	31.4286	34	50	hypothetical protein
PF10_0242	aPF10_0242_1	2169	AATACCTTTTTGCCATGGAGATTTTCTGTTGAATTGTTTTTATGGGATCTATTAAATGTCTTACCACATG	36.18	31.4286	32	68	hypothetical protein
PF10_0242	aPF10_0242_2	3188	ATTAGCTCAAGCAAATTGTAAATGTCAAAGTATTGGATTGTGGAGAGATATACCTGAAAAAGATATGTCT	32.21	31.4286	31	65	hypothetical protein
PF10_0243	aPF10_0243_0	625	AATGTCGTAGTTATGTAATGGAGAAAGAGTTTTTGACGAGGATCAATCATACGATCGAATATTTAAAGAA		31.4286	34	89	hypothetical protein
PF10_0243	aPF10_0243_1	3095	TTCTAACCAATTTAATGTTATGATTTTGAAAGATAATATTTGTAACCCTGAAGATGAAACGACCTGCACC	34.19	31.4286	33	85	hypothetical protein
PF10_0243	aPF10_0243_2	3944	GAGAGGAAGTACAAAATTGTTAGTAGAACAAGGAGAAGACAAAAAATGTGATTCGCAATTATTACATATG	32.21	31.4286	32	70	hypothetical protein
PF10_0244	aPF10_0244_0	271	GATATTTAACATTAGAAGATTTTTTTATTTGTTGTCGTCTTGTTGCTCATGCTCAGAATGGTAACGTCAT	34.19	31.4286	33	66	hypothetical protein
PF10_0244	aPF10_0244_1	2646	ATCTTACTAAATAATTTGCCTATCGACAATTATGTTTTGTGTAACGCACCCTCGAATCAGCATAAAAAAT		31.4286	32	87	hypothetical protein
PF10_0245	aPF10_0245_0	1078	AATCATTTCAAGATGCCGTTTTGTCAGCGATAACACAATTAGAAGGTACATGGAGTTTTTGTATAATACA		32.8571	28	77	glucosamine--fructose-6-phosphate aminotransferase, putative
PF10_0245	aPF10_0245_1	2233	ATGATAACACCAAAAATGCAATGATCAATACAGGAGAACAAATAAAATCTAGAGGAGCACATATTGTATG		31.4286	34	63	glucosamine--fructose-6-phosphate aminotransferase, putative
PF10_0246	aPF10_0246_0	780	CCAAATTATGATAACATTGAATATGAGAAACAAAAGGGAAATGGTGAACAAGATCAAAAGGAACATGAGT	36.18	31.4286	33	63	hypothetical protein
PF10_0246	aPF10_0246_1	2464	TTAAAACGAAAGAACCACAAGCAAATCTTGAAAACAATAAAGAAAATGCCGATGATAATATTACACAGGC	36.18	31.4286	32	60	hypothetical protein
PF10_0247	aPF10_0247_0	520	ATAAAGACCCTAAACAGGTACCTTTTAATAACACCAACATATGCGAAAACTATGATATCCTACTATACTT	34.19	31.4286	31	70	hypothetical protein
PF10_0247	aPF10_0247_1	1309	TTCCTTATAGACCAAATGAAAACGCTCAAACATCAAGCCAAATAATGAATGGCAAACATAATTATGATCA	32.21	31.4286	32	68	hypothetical protein
PF10_0248	aPF10_0248_0	519	AGCAATACATTAAAACATAACAAGGTGCTTTTCATTTCTCTTTCTGCTTTTGTAGTAGTACCATTTGTCA	34.19	31.4286	32	73	hypothetical protein
PF10_0249	aPF10_0249_0	46	ATGCCATTAATATGAACACCAGCTTAAGTAATCTGAGTGCCTCTTTTAAATACTCGGAGAAAATTAACAA		32.8571	32	106	hypothetical protein
PF10_0250	aPF10_0250_0	631	ATTACGAAAAGGAAAAAAATCAATACGTTCAACAGAATGATGAGATCAATCAGGAGGATTATCAAGAAAG	34.19	31.4286	33	61	hypothetical protein
PF10_0250	aPF10_0250_1	2613	AATAATAATAATGTTACTTTAGTAGATATAACATCAGAGCATTGTGCTGGGCACACCAAAGTTAGTGATA	34.19	31.4286	32	79	hypothetical protein
PF10_0251	aPF10_0251_0	687	GGTGTTATGATCAACGAAAAGAACGAAACGAGTTTCTATGAACTTAATGAATGGAAAAGTCATATGAATT	34.19	31.4286	32	80	hypothetical protein
PF10_0251	aPF10_0251_1	2188	CAAAGAATGATGTGTGCCTCTTCAATATCTCCATAAGCATAAAAAATAATCACCTACATATATATCCAGA	34.19	31.4286	34	70	hypothetical protein
PF10_0251	aPF10_0251_2	4387	ACCAAAATAATGAAACTCACCAAAAGCACAACCACATTGATAAAGACCAATATGAAAAACAGAATAGTAG	32.21	31.4286	33	43	hypothetical protein
PF10_0251	aPF10_0251_3	6577	ATTTCTCATATACCATATATCAATCCTCTAAGCCATTTCCCTTGTCCATTTTTTACCTCATTTACTTTTC	42.12	31.4286	33	44	hypothetical protein
PF10_0251	aPF10_0251_4	7430	AAGTAACAATATGAGTGATGATACCAATGAAAAATTAGAAGAAAGGAAAGAAGCAGGAGAGTATAGTATG	38.16	31.4286	36	47	hypothetical protein
PF10_0251	aPF10_0251_5	9551	AGAAGTTGTAAACGAGTGTAATAATTTCATTAGTTTTCTCTTGGAAGTATTCGAGAATATATTCCGAAGC	34.19	31.4286	31	88	hypothetical protein
PF10_0251	aPF10_0251_6	10654	TTGTGGATGATTATTATAACGACACCCAGCATACTAGAAACGTTTTTCTTTCAGAAATATTTGAAGATGA	36.18	31.4286	32	77	hypothetical protein
PF10_0252	aPF10_0252_0	80	TGTTTGTTTAGAAACCAAAAAGTTAAGAGATGAATGTATTGTTAAATTGGGGGAAGAGCAGTGTAAGAAA	34.19	31.4286	33	68	hypothetical protein
PF10_0253	aPF10_0253_0	437	AAGAGATGATGTTAAAAAGTTCAAATTTCAAATGCCCAGTTATGTATTACGAATAAGAGATTCACCGGTT	34.19	31.4286	29	72	hypothetical protein
PF10_0254	aPF10_0254_0	657	CTTTTAAAAGGAAAACACAACGAAGACTTGGTTGAAAATACGAAAGAACACATAAATTCATTTGGACATG	34.19	31.4286	34	76	hypothetical protein
PF10_0255	aPF10_0255_0	0	ATGGAAGCTTTAGGAAAAACCATTTTAGCTAGCGATGATATAAATAGTATAAAAAAGAATTTAGCCAAGC	42.12	30	32	98	hypothetical protein
PF10_0256	aPF10_0256_0	516	CTTATCGATTTACCTAAAAATCATCTACTTAACAAATTAACCACATCCATTATACACAGTATTAATCCAC	32.21	28.5714	33	71	hypothetical protein
PF10_0256	aPF10_0256_1	1814	ATCGTTACCCCCTCAATTATATACAACACAAGATATTACTCAACCCATTTACACTCACGATATTTCTTAT	32.21	32.8571	32	59	hypothetical protein
PF10_0257	aPF10_0257_0	300	CAGATTAATAAGTACACCTCATGGGCTGATATAGTAGACGAATATGATGAATTTTTTTATGAAGTGGAAA	36.18	31.4286	30	86	hypothetical protein
PF10_0258	aPF10_0258_0	124	ATTCCCATATGAAGAAATTCAAAATAAGTCCAAAGGAAGAAAAAAGCTTGAATAAGGAAGAAATAAAGAG	34.19	28.5714	35	77	hypothetical protein
PF10_0259	aPF10_0259_0	828	TTAACTATACCTAATGGATCTCCAAGTATTAATTATCCTATCTTTACATATCCCTTACATTCCCCATCAA	32.21	31.4286	33	85	hypothetical protein
PF10_0259	aPF10_0259_1	942	AATATGACACAACTATATTTCTTAGGGATGGATGAGAAAAAGGAACATATCAAACATGCAAATCGTAACT	34.19	31.4286	32	64	hypothetical protein
PF10_0260	aPF10_0260_0	317	TCTGAGGAGTACTTATTCACAACATGGATCTTATAATAGTCACAAGAAAAATGATTCACCTTTTCTAATG	34.19	31.4286	31	80	hypothetical protein
PF10_0260	aPF10_0260_1	2668	TGGAAAATAAAAGGTATGATAACAATTCGGTGTCGTGTAGAAATGAGGAAAATGAAATTACAAGTGACAA	34.19	31.4286	34	55	hypothetical protein
PF10_0261	aPF10_0261_0	82	TACACCTTACAGAATTACCTTTTCCTTGTGATTATAATACCTATGGACACTTTTGTTTATCGAATGAAGA	34.19	31.4286	31	82	hypothetical protein
PF10_0261	aPF10_0261_1	1610	TTTACCACAACTTAAAAAAGTTACTACATTAAGAGGACATAAATCAAGAGTACTGTATGCAGCCTTAAGT		31.4286	31	81	hypothetical protein
PF10_0262	aPF10_0262_0	946	CTAATGCGGTAGAGAACAGGGGAAGTATTAAATATAATTTGATTAAGGAGAGACAAGAATTTATGTATGA	34.19	31.4286	31	72	hypothetical protein
PF10_0262	aPF10_0262_1	2988	GAAAGAATAAATAAACCTGGATTATCTAAGGAAGATGATGTTGATATAAAAGAACCCGTTTTGATCAACG	32.21	31.4286	34	74	hypothetical protein
PF10_0262	aPF10_0262_2	4491	GATGTTGATATGGAGAAAGAAGCTGATGAAGATGTTATGAAGATAGAAGAAAGTGTAATGAATAAAAAGG	32.21	31.4286	35	52	hypothetical protein
PF10_0263	aPF10_0263_0	4	ATAGGGTAATTTTATATTGCCCATATTTGGACCCCCCATTTCCCTATATTTTTAAGAATATATTTGAGGT	42.12	31.4286	35	86	hypothetical protein
PF10_0264	aPF10_0264_0	629	ATTAAAAAATCTAGCTAATGAAGAAAATACACCAACCGCTCCACATTTAATTGAAAATCAATATGCCGCT	34.19	31.4286	32	70	40S ribosomal protein, putative
PF10_0265	aPF10_0265_0	1737	AATATGGGAGGTGTACAAGACGTGGAACCTTATAAAGATACATTACAAAAAGATGAACAAAGTTTTTTGA	34.19	31.4286	32	62	hypothetical protein
PF10_0265	aPF10_0265_1	2663	TAAAAACGTAGGAGAGCAACATCACAAGGGAAATGAAAAAGAGGATATTCACATGAATAATATACAACAA	34.19	31.4286	32	57	hypothetical protein
PF10_0265	aPF10_0265_2	5324	AAATAATAAATACCAAATGACCACAAAAGAAGATATCCAAGGAGACGATATCTATTATACGAGCCTCTAT	34.19	31.4286	33	87	hypothetical protein
PF10_0266	aPF10_0266_0	576	AACCATAGGGAAAATCTTGAGGAAGATGAGAATCAAGATAGGTTTTTTAATTTTGATGAAATGGAATCAT	36.18	30	32	69	hypothetical protein
PF10_0266	aPF10_0266_1	2216	ATCAAAAGATCACATACTAAATACTAAAACAGGAAACAGGTATAATTTTGGTAGCGAAATATCAAAGGCA		30	30	63	hypothetical protein
PF10_0267	aPF10_0267_0	57	GGGGAAAGTCAAAGTTTGAGTGCAGATGTTATTGAAGAGTTAGATAAGATAAGTATGGTTTCTTTAAAAA	32.21	31.4286	32	74	hypothetical protein
PF10_0267	aPF10_0267_1	1289	ATCCCCCCTAATAACAAACCTCAAAACAAAAACAGGACACATATTAAAAGGATATGGATATAAAAATGCA	36.18	31.4286	36	51	hypothetical protein
PF10_0268	aPF10_0268_0	602	TGAAGAGAAAACAGCAGACACCGATAAAGAAAAACCAAAGAAATCATCCACCAGCACACAAAAGAAAAAA	34.19	35.7143	36	22	merozoite capping protein 1
PF10_0269	aPF10_0269_0	380	TTTTTCATCAGGAGATTATAACATAAAACCTCAGACAACAGTTCGCATAAAATTACAGGGTATACGATAT		31.4286	32	67	DNA-directed RNA polymerase II, putative
PF10_0270	aPF10_0270_0	68	CAGCCTGCCATATTTTATGTATTGTAAAAACAAGCCGTTTTTAATGAACTCTAAATTAGTTCAGAAATAT	36.18	28.5714	33	115	hypothetical protein
PF10_0271	aPF10_0271_0	51	AATAGACCAATCAGTAGTAATCGAAGAAGGGGACGTAACGAAATAACAGATGAACAAAAAAATGAAATAA	36.18	31.4286	33	54	centrin, putative
PF10_0272	aPF10_0272_0	206	AAAAGAAATTGTAGAAGCATGTACTATTATTGAATGTGCTCCTATGGTAGTTGTTGGTATTGTAGGATAT	32.21	31.4286	30	70	ribosomal protein L3, putative
PF10_0272	aPF10_0272_1	677	TGTAAGCAGATATGGTGTTAAAAGATTACCCAGAAAAACACACAGAGGTTTAAGAAAAGTTGCTTGTATT		32.8571	33	64	ribosomal protein L3, putative
PF10_0273	aPF10_0273_0	621	ATCATATTTCCATTTTTCCTATTCCACATATATTTGACCTCTAAGAATTATACGACGCTCGAATTTTGTG	36.18	31.4286	33	84	hypothetical protein
PF10_0274	aPF10_0274_0	101	TGGGTCGACATTAAGTACATCTGATGTGAGTGCAGAATATGCCAATATAAAATACGAAATAAATAACAAT	38.16	31.4286	31	73	hypothetical protein
PF10_0274	aPF10_0274_1	782	AGGATTAGATTTTAGTCTTTATTTATTGATGTTGGCAAGGAAAAAGATGAACACGGATTTGTTGTTAGCT	32.21	31.4286	32	67	hypothetical protein
PF10_0275	aPF10_0275_0	26	ACCTTCACATGAAATTTATGATGTTATTTTAATTGGTGGTGGCTTATTTAATTGCTGCCTGTACTATTAT	34.19	30	33	66	protoporphyrinogen oxidase, putative
PF10_0275	aPF10_0275_1	1703	TAAATTGTCTTATAAAAATTTGTACCTCGATTCTGGATGGATAACTGGAACGTCAATATCGGATAGAATA	32.21	31.4286	30	70	protoporphyrinogen oxidase, putative
PF10_0276	aPF10_0276_0	510	CAAACGGATGATATATTCTCCAGATGGACAGATAATATCGACTTAATGAGAGACTATGGTATTTTTATTT	32.21	31.4286	32	89	hypothetical protein
PF10_0277	aPF10_0277_0	494	GTCTGATATACACATGGAAAAAATTAGACAAAAAATATTAAAAGAACATGAACAAGCTGAAGTTAGAGAA	36.18	27.1429	32	49	hypothetical protein, conserved
PF10_0278	aPF10_0278_0	56	AACTCGGAAGGGGCATTTGATTTTGAAGAAAAGAGAAGGAGTATATGAAGAGAGTTCAAAATATTGTTTA	32.21	32.8571	33	76	hypothetical protein, conserved
PF10_0278	aPF10_0278_1	1208	CAAGCTACAAGAAATAGGACCAAGGTTTGAATTCACTTTAGAAGAAAACTACAAAACACCTGAATATAAT	34.19	31.4286	32	76	hypothetical protein, conserved
PF10_0279	aPF10_0279_0	854	AATGCAAGATTTTAAGGAACCTAAAACGAATGTGGATAATCAAAGTGAAAATGATTGTGGTGATGATTCA	34.19	31.4286	32	71	hypothetical protein
PF10_0279	aPF10_0279_1	1273	ATGACAAAAAAAGGAAAATTCAGGAAACTCCGAAGACCCTATTAAAAGATGTGAACAATAATTATGGTGA	36.18	31.4286	31	52	hypothetical protein
PF10_0280	aPF10_0280_0	331	ATACGGAAAAAATGGTAGAGGGAAACGAAATAAAAACACCTATAATACAAAGTGAAATGGATAACAACGA	34.19	31.4286	35	33	hypothetical protein
PF10_0281	aPF10_0281_0	175	TATGTACAAAATGTGATAAATGGGGAGAATGGTCAGAATGTAAAGATGGGAGAATGCATAGAAAAGTTTT	34.19	32.8571	33	53	hypothetical protein
PF10_0281	aPF10_0281_1	1122	GAAGAACAAACAAAACAAGAAAATAATCAGAACAATGAAAAAGTATCCTCCTCAGAAAAACAAAATGATG	36.18	28.5714	36	44	hypothetical protein
PF10_0282	aPF10_0282_0	9	AGAAGTATTAGTAAGGAACTAACAAAAAGGATGTATAATCCTTCTGGACACAGAATTATGATGATGGATT	32.21	31.4286	31	85	hypothetical protein
PF10_0283	aPF10_0283_0	370	TATTTTGCCATAAAGTAATAGAAGTAACATCTTCTCTTCTCGCCTTTACGGGTATAGCTATTATTATGAT	32.21	31.4286	31	97	hypothetical protein
PF10_0284	aPF10_0284_0	43	GATGGAGCCCTCCTTCGAAATATAACATAAAGTGTAGTAGAAGGTTATATCATAAACATATGATTAACAA	38.16	31.4286	32	83	hypothetical protein
PF10_0284	aPF10_0284_1	1807	AACATATAAGAAAATCACACAGGGAAGGAAATCAACACAATGTACAGACACAAAGAAAACAAAGAATAGA	40.14	31.4286	36	33	hypothetical protein
PF10_0284	aPF10_0284_2	2956	GCGAAAATGGTGAACTAGCCAAAACAATGAAAGATGAGACAAATAAGGACAATATGAGTTATGAAATATA	34.19	31.4286	33	43	hypothetical protein
PF10_0285	aPF10_0285_0	17	AGAGGACGAAGAAATTGAAAATGTTGAAGATGTTGATGATGATGTGATTTTTGAAGGTATAGAAAATAAA	42.12	28.5714	36	62	hypothetical protein
PF10_0285	aPF10_0285_1	919	TGATAGTTGGGTTCAATAATGGAGAAAGTTGTGTGTATGACTATGATATATATAACGCAAAAAAGATTGG	38.16	31.4286	32	76	hypothetical protein
PF10_0286	aPF10_0286_0	193	ATAATCATCAAAATAATGACCACCCCGTTGATAAAATATTCAAAACGAATGAGGAACAAAAAAAGGAGGA	38.16	31.4286	32	58	hypothetical protein
PF10_0286	aPF10_0286_1	1732	ATATATATGACATTGATTTTTTCCATCCTCTTACAATACGTGCTTCATCTGGTTATTTATTAGATATTCC	32.21	28.5714	31	68	hypothetical protein
PF10_0287	aPF10_0287_0	117	CATGGGAAGGTACTGGATGATGATTATGATAGGAATAAATCACGCATTAAGAATAAAAAGAATGTTTCTT	36.18	31.4286	30	71	hypothetical protein
PF10_0287	aPF10_0287_1	1096	AAGCAGGAGATGATTATAAATTAACTTTTCTTCAAAACGTATGGCCAGCAGATGAATGGAATGCAAAAAA	32.21	32.8571	31	69	hypothetical protein
PF10_0288	aPF10_0288_0	86	TAAATACGCAGTTTTTCATTCGTGCTTATTATTACTATCAGGTATACAAATATATTTTATCTGCCCTTCC	38.16	30	31	88	hypothetical protein
PF10_0289	aPF10_0289_0	458	TAAAGGTCTTAATGAAGCCGTTGCTTTGTTAGAATATAAAATACAAGTAGGATTACTTTGTACAGGTGAT	32.21	31.4286	31	86	adenosine deaminase, putative
PF10_0289	aPF10_0289_1	978	TATGAAGAATTATATACACACTTAAATTTTACATTGGCTGATTTTATGAAAATGAACCTCTGGGCTGTGC	34.19	31.4286	31	77	adenosine deaminase, putative
PF10_0290	aPF10_0290_0	154	TAATTTTTAGTAATTGCTGGAAAATAGAAAATGGATGCATAAATATAACCAGAAGGAACTGCTCCTTGTC	32.21	31.4286	30	64	hypothetical protein
PF10_0290	aPF10_0290_1	2001	TTATTCCCACTAAAACAAAATGATGAACACTTAACAAGAAACAGGCAAAAGAAAAGTACTACATCCCTTT	32.21	31.4286	31	58	hypothetical protein
PF10_0291	aPF10_0291_0	205	AAGCGGCAACATTAAGAAAGCATGATTATGAATTATGGAAAGGATATAGTAAAAGGGTGTTAGAAATAAG	32.21	31.4286	32	61	hypothetical protein
PF10_0291	aPF10_0291_1	1164	AAAATGCTCAGACAAAAACAACCATTAGATAAAACATTAACACATTCGCCTTCAATCTCTTCACAACAAA	34.19	31.4286	33	50	hypothetical protein
PF10_0292	aPF10_0292_0	610	ATGGAGAAGGAAAGGATTATATATATGAGAAAATAAAACGAGATATGAACAAGGGAGATACAAATCAAGG	42.12	31.4286	35	52	hypothetical protein
PF10_0292	aPF10_0292_1	2397	AATTTAAAGAGTAAGAAGGTAGATCATATGAAGCAAGAAAGGAATATTCAAGTGGTAGATAAGGAGTTGT	34.19	31.4286	33	54	hypothetical protein
PF10_0292	aPF10_0292_2	3355	AAACCTGTACTTACTCTATATCATATTCTATATATTTTTCTCTCCTTTCACGTCTTGACGATATGTTGGA	38.16	31.4286	33	58	hypothetical protein
PF10_0293	aPF10_0293_0	244	CTACAGAAAACTTTAATGGCTTTATGGCTATTACAACTCCTAATAAATCTTGGATGGCACAATATAATGA		31.4286	33	70	transcription factor, putative
PF10_0294	aPF10_0294_0	1030	TATTTGTTTCCTTTAAAACTAATGAAGGGTACAAAGAAGGACTTGTCCATGCTACAGATATACTACCAAA		32.8571	31	77	RNA helicase, putative
PF10_0294	aPF10_0294_1	3559	TATGTAAAAGAGATACACAACAAGGATATACAACACTCTTAACAAATCAACAGGTCTTTATTCATCCATC		31.4286	33	81	RNA helicase, putative
PF10_0295	aPF10_0295_0	185	ACAACGAGTACAGAATATGAAAAGGAAAGGTATAGAAGGTATACAACAAGGTAAAAATAGTGAATCAGCT	34.19	32.8571	35	36	hypothetical protein
PF10_0295	aPF10_0295_1	648	AAAGGCAAACAAAAATCATCACACCGAGATCAACTTAATGCACATAATAGAAACCCTATGAATAATAAAG	32.21	31.4286	32	54	hypothetical protein
PF10_0296	aPF10_0296_0	554	AAAGAGGAAATACTATGAAAACAATGCGCACAACGATACTTTCAGATTAACAAAAGAATTATTGGACGAT	34.19	31.4286	31	70	hypothetical protein
PF10_0296	aPF10_0296_1	2712	AAGGTAATATCATGCCATAATTATAACTGTACGAAAAACATAAAGTCGAAAGTTGACGAATGCATTCATG		31.4286	31	85	hypothetical protein
PF10_0297	aPF10_0297_0	596	AAACGAAGCTAACGGTTATGCTGCCATTAAAATGGTAGGTCCTTTTATTTCTCAGGAATATTATACATAT	34.19	32.8571	30	80	hypothetical protein
PF10_0298	aPF10_0298_0	74	AAAGGGTAAATACGAATTTATGGATATGGAAGAAATAAAGAATTACAAAGAGAAGAAACTTCATCATGAA	38.16	27.1429	35	72	26S proteasome subunit, putative
PF10_0298	aPF10_0298_1	1096	AAGAAAGTATAGATAAGTGGATCAACAATTCTAAAAACCTCATTACATATATGGAAGACTTATCAGTCGA	34.19	30	32	108	26S proteasome subunit, putative
PF10_0299	aPF10_0299_0	850	AGAAGTCAAAAACATTAAATAAGTTGGAAAAACAAACAACCAATCAAGGATGCAATGAAAAACGAAAGGA	34.19	30	36	44	hypothetical protein, conserved
PF10_0299	aPF10_0299_1	1515	ACGGAAAGAGCTATAGCATTTACAAATAGTAAAGAGGTTATTATTGTAGGAGGTGTTGGATGTAATTTAT	32.21	31.4286	32	73	hypothetical protein, conserved
PF10_0300	aPF10_0300_0	532	GTACTGCTTCATTAAACGTATCTGTATCTTGTGCTATTATTTTACAAAATTTTGCTGTGTGGGCAAATTA	34.19	31.4286	32	72	hypothetical protein, conserved
PF10_0301	aPF10_0301_0	89	AGAAGAATTTAAAATACTCATACGCGTCCTGGGGCAAACAATAAACGAAAAAGATCTGGATGAAATAATA	36.18	32.8571	32	57	calmodulin, putative
PF10_0302	aPF10_0302_0	159	AATGAGGACACGTGTGGAAAAAAAGTAGTCTGTGATAAAGTTGAAAATTCATTTAAAGCTTGTGATGAAT	32.21	31.4286	32	71	ookinete surface protein Pos28-1, putative
PF10_0303	aPF10_0303_0	155	AGTAAATGAAGAAACATGTGAAGAAAAAGTTCTGAAATGTGACGAAAAGACTGTAAATAAACCATGTGGA	38.16	31.4286	34	56	25 kDa ookinete surface antigen precursor (pfs25)
PF10_0304	aPF10_0304_0	76	CAATGATTCATATTGATAAAAACTCCGATGACGAAATAAATCGTTTAAAGTTAATTTGGAAGGAAACTCC	36.18	30	31	94	hypothetical protein
PF10_0305	aPF10_0305_0	53	TGTAAGAAAATATTTTAGTTTCCATGATGCAACAGTATTATTGATAGATGAACTTATAAATATCATGATA	32.21	22.8571	32	113	hypothetical protein
PF10_0306	aPF10_0306_0	399	GGTAAAGGATGTGTTAAATATAAAGGTAATGAAAATAAAATAGCTGAAACATATGAAGGGGATTGGGTTG	38.16	31.4286	35	51	hypothetical protein
PF10_0306	aPF10_0306_1	957	AATAGAAAACATGGAAAAGGTACTTTAACCTTTGTTAATGGACATATACTACAGGGAATATGGAATTCAG	32.21	31.4286	33	67	hypothetical protein
PF10_0307	aPF10_0307_0	11	TACTGGAAAAGTTAATTTTTCATCAAGTGGAAAGGAGAAGGGTATAGGTTTAGAATCAGTTTTGGAAAAT	34.19	31.4286	33	74	hypothetical protein
PF10_0307	aPF10_0307_1	1888	CAAAAGATAGTGATGACAACTATGTAAGGGGGAAAAATAATATGTACGAGCAGGACGATTTAAAAAATAA	34.19	31.4286	32	59	hypothetical protein
PF10_0308	aPF10_0308_0	768	ACCAAAACCTTTTACGAAACTACAGAAAACGAACTGACGGATGAAAATGAAAGTGCTCAATCTAATAACA		34.2857	31	41	hypothetical protein
PF10_0308	aPF10_0308_1	2333	ATTGATAAGATCAAAAAGTAATCCAAACGGAAAGAGTGAATATAACATTGATGAGAATATATATTCGACA	34.19	27.1429	32	73	hypothetical protein
PF10_0309	aPF10_0309_0	2	GAAGGAACCAATAAAAAATGAAATGGGGGATAGAGAAATAAATGCAGAGAATGTTTTTAGAAACAATAAT	36.18	28.5714	35	59	hypothetical protein
PF10_0309	aPF10_0309_1	1880	TAATAGCTTAACGAAAAATATGAGTATAGTTTGCATGTCCTTTTATGGAGGGGAAACAATGAAGGACCAA		34.2857	29	72	hypothetical protein
PF10_0310	aPF10_0310_0	1	TGCTGAATGAAGAAAAGCTAGGGGAGGAAAATGACTTGGATAAATTCAATAATGATGTTAATGAAGATAT	36.18	31.4286	33	68	hypothetical protein
PF10_0310	aPF10_0310_1	2357	AAAGAAGAGAAAGCATGATGGTCTAATTAGTAAAAACAAGGACCAAGATTCTGATAACAATGAAGAAGAT		31.4286	33	68	hypothetical protein
PF10_0311	aPF10_0311_0	29	CACTACTACGTATGTTCAAGATACGAATACGCAAAATGATACTAATGAAAACTCTAGTACAATTGTAAGA	32.21	31.4286	31	88	hypothetical protein, conserved
PF10_0312	aPF10_0312_0	3	AGTGAACAAAATTTAAAAGTGGAATCAAATTTCAGCAAGGAAGGAGAACAACAAAAAGACGATGCTATAA	34.19	31.4286	31	62	hypothetical protein
PF10_0312	aPF10_0312_1	661	ATCGATGTGCAAATCTTAAACCATTAGACAGAATGAATTGCCCTATAGTATTAAAAACGCTAGAACAAAA		31.4286	30	77	hypothetical protein
PF10_0313	aPF10_0313_0	1130	ACAAATTATTGGAGTACGAGGGCTTTTAGGATGCTTAAAAGTAGTTAGCTTTACGACATTTAACGATATA		32.8571	31	88	hypothetical protein
PF10_0313	aPF10_0313_1	2937	CCAAAAGATATCTTTAGAGGTAATGAAGACATAAATAAACAAAGAATAAAAGTCATGGGGTCCTGTGTAT	36.18	31.4286	32	64	hypothetical protein
PF10_0314	aPF10_0314_0	952	GTTTTGTTACTGTATACAAGATGAAAGATGATGAATTGAAATGGAAAAGAGCAGATATTGAAGGGTTTCT	38.16	31.4286	33	56	asparagine-rich antigen
PF10_0314	aPF10_0314_1	1860	CTCAAGCCTGATTACAACGTGGGCAATGATAAGGAGCACATATTAGAATTAATAAAAAACAAAAATGATA	40.14	31.4286	31	60	asparagine-rich antigen
PF10_0315	aPF10_0315_0	388	TGGATCCTCCTAGAACGTGTTATTTTGTTGTAGGATCTGAAGGTGTTGGTAAAAAATTTATTATTGAAAA	34.19	31.4286	33	64	hypothetical protein
PF10_0315	aPF10_0315_1	1293	AATATAATCATAAAGTGGATACGTGATAAACATGTCGTCAACCAAACAAAAAGCAAACACATAGAAAAGG	34.19	31.4286	32	58	hypothetical protein
PF10_0316	aPF10_0316_0	235	ATGGTATTAAGGTTTATTATTTGCCCTTCCAGCCTTTTTTAGATGTAGTGAGTTTTCCAAATATTATAGG	34.19	31.4286	35	66	phosphatidyl inositol glycan, class A, putative
PF10_0316	aPF10_0316_1	1028	AGCTAAACCAAATCATATCGAATTATGTAAAGCAGTCGATAAAGCATTAAAAATTGTACAAAAGGTGGAC	34.19	31.4286	31	74	phosphatidyl inositol glycan, class A, putative
PF10_0317	aPF10_0317_0	290	TTTATATTTCATTACCATTCAATGTACCTTCTTATCTCTCATCAGTATTTTGTTTTATTGGCCACGAGGT	34.19	31.4286	31	52	hypothetical protein
PF10_0318	aPF10_0318_0	959	TATTATCATGATTATTGGATTGGAGCTAATTCTCGGTATCATGCAAATGATTAAAACCGTGGATTTAGGA	32.21	32.8571	31	93	hypothetical protein, conserved
PF10_0319	aPF10_0319_0	503	TGAAGATAGTGCTATAGAAAAAAACTCACACATTGATGTAGTTAATAATATGGAGGACGAAAAGGTTAAC	32.21	31.4286	32	75	hypothetical protein
PF10_0319	aPF10_0319_1	1539	AATATAAAATATCCATCCGGTCTTCCTCCATATTTACCAGATGATTGTTCTGTTAATACCATATTACCAT	34.19	31.4286	32	95	hypothetical protein
PF10_0320	aPF10_0320_0	585	CAAGATGATGCACAAAGCAAATACAACCTTACCTTTCAACTTAACAAAAATGAAGTAGCAAAACTCGAAT	32.21	32.8571	32	68	hypothetical protein
PF10_0320	aPF10_0320_1	2981	CATTCCACAATATGAAAAACATGATCGATTAAATGATCTATCGAAAAATGGTAGTACAGCATGTTACACT	34.19	31.4286	31	80	hypothetical protein
PF10_0320	aPF10_0320_2	3867	ATAAAAAATGACACACCAATTAAAAGGATTACTCTCGATAATGTAGATAATATAGAAGCACAGAGCTGTC	40.14	31.4286	31	76	hypothetical protein
PF10_0320	aPF10_0320_3	5241	TATAATGTGCTTGGTGAACTCACAACCTTTAACGAGGATGAAACGATAATTACACATCAATATTCAAGAA	32.21	32.8571	29	93	hypothetical protein
PF10_0321	aPF10_0321_0	181	CAGAGAATTGTTGTGTAAAAAAGGTTGATGATGTAATAATATGGAGTGAGATATGTCGTCATTCTATAGA		31.4286	33	72	hypothetical protein
PF10_0321	aPF10_0321_1	1158	CAGGTCTATCATTATCCTTCACGTTCAACAAAAAGACCAACAAGTTATCAACTCATAAAGTTATATGAAT	32.21	31.4286	34	77	hypothetical protein
PF10_0322	aPF10_0322_0	1086	GAAGATAACAATAGAAATGCACAACTAGAAAAAGAAAAGGACGAAGATGTAAGAAGAGATGATGAAGAAA	34.19	31.4286	35	33	S-adenosylmethionine decarboxylase-ornithine decarboxylase
PF10_0322	aPF10_0322_1	1795	CGTCAAATGGTGGTGTAATAAAACAATTAACGGAAAGAGATGTTGATGATATGTATGAGTATGCTTTAAA	34.19	31.4286	32	64	S-adenosylmethionine decarboxylase-ornithine decarboxylase
PF10_0322	aPF10_0322_2	4199	TTTTGTCAGCTCATCAAACTTTAATGGATTTAAGAAATGCAAGAAGGTGTATATATTCCCTGAATCGAAA	32.21	31.4286	30	75	S-adenosylmethionine decarboxylase-ornithine decarboxylase
PF10_0323	aPF10_0323_0	80	ACAAACTACTCGTGGGAATTTATTAGCATTAAAAGCCATTGAACAGGATTTACAACAAAAGAAGAATAGA	34.19	31.4286	31	69	hypothetical protein
PF10_0324	aPF10_0324_0	265	GCACATCTTGCCATAGTAACTTAATTTCATTAAAAGAAATGGAGAAAATGAGAAAGGAAAATAGTACAAA	36.18	28.5714	32	93	hypothetical protein
PF10_0325	aPF10_0325_0	98	AAATAGTGAGAATAAGGTTTCAGAACAGAATTTGGAGAGTTTAATAAGAGCTCAAGAAAAAGGCATAAAG		31.4286	33	69	hypothetical protein, conserved
PF10_0326	aPF10_0326_0	73	AATTTCTTAGTGACGTTGAGAAAAATAGTAACAACTCATTGGATGATAAATCCAAAGGAGGAAAGTGTTT	32.21	31.4286	30	79	hypothetical protein
PF10_0326	aPF10_0326_1	1549	CAACCGACGGAAGATGTCTTATATATTATGGTGATAATTCAAAGAAAGGTGTATTAGATTATTTACAACA	34.19	30	31	74	hypothetical protein
PF10_0327	aPF10_0327_0	519	GAACAAGCTAGGAGATTAGCTTTATTACAAAAAAAGAGAGAATTAAAAGCAGCAGGGATAACATCATTAA	36.18	31.4286	32	65	Myb2 protein
PF10_0327	aPF10_0327_1	2005	ATATGTTTAATTATCCCCTCAGAAATTCAACACCAGTACAAAATAAAGTTCATGTGGAAGATCTCGAAAA	32.21	31.4286	30	76	Myb2 protein
PF10_0328	aPF10_0328_0	549	AATCCATCTATAAAAGATGCTCAAAGAAGAACAGCATTAACATTCGCAAAGGGAAATGGTCATAATAATA	34.19	31.4286	33	66	hypothetical protein
PF10_0328	aPF10_0328_1	901	TAAAAGAATTCGAAAGAAAATTTCCTGAACTAGCTTTATGGCCTAGAAATGTATCCCAATCAAATGTAGA	34.19	31.4286	32	83	hypothetical protein
PF10_0329	aPF10_0329_0	435	TATGATAAGAAGGGTTTACCTTCGGTTATTGAAATATTTTATCTTAGCGGGAAAATAGTAGCTTTTGAAG	34.19	31.4286	32	89	aspartyl protease, putative
PF10_0329	aPF10_0329_1	891	TTTGAAGAGAATAAAGAGGAGGAGGAAGTAATCGTAAAATATGAAGCATTTCATGATGGAGGAAAAAATT	34.19	31.4286	35	62	aspartyl protease, putative
PF10_0330	aPF10_0330_0	305	TAACGTTTTTGAAGTATTTTTACCACAACTATTAACGTACCCTAACCCATCCGATCCATTGAATAGTGAT	32.21	34.2857	31	72	ubiquitin-conjugating enzyme, putative
PF10_0331	aPF10_0331_0	69	ATTCAAGAACAACAGAAGAATAGTGCGATAAGTATGCTAAATTTGAACGAGTACCAAGAAAATGGAAATA		31.4286	33	61	hypothetical protein, conserved
PF10_0331	aPF10_0331_1	1700	CATCTTACAAGGAGCAAAAAACTTATTACCTAAAAGAAGAGAAATCAAAATCACCAAACTTGTTGAAACC	34.19	31.4286	31	61	hypothetical protein, conserved
PF10_0332	aPF10_0332_0	340	TAGGAAGTAGTCGAAATGGTAGAGATAGTAATCCAAAGAATTTGGGAGTGAAAGTATTAGGTAATAATTT	32.21	31.4286	33	67	ribosomal protein L27, putative
PF10_0333	aPF10_0333_0	87	GTCAACCAAGAGACAATGACCAATAAATTATTAACAACATATAATCGAAGTCCACTACAATCAAATTACG	38.16	31.4286	31	66	hypothetical protein
PF10_0333	aPF10_0333_1	1005	ATAACTGTTGATAAGAATCAGAGGATGAAAAAATGGAATGGGTATGAATGGGATGTAATTGAAAAGGATT	36.18	31.4286	33	37	hypothetical protein
PF10_0334	aPF10_0334_0	398	AAGAACAAAAGATGGGAAAATATATCAAAGAGCTTTTGGAGGACAAAGTTTAAAATATGGTAAAGGAGGA	34.19	31.4286	35	75	flavoprotein subunit of succinate dehydrogenase
PF10_0334	aPF10_0334_1	1630	TATTAGAAACATTAGAACTTGAAAATTTACTAACACTCGCATCACAAACTATCTTAGCAGCTGTTGAAAG	32.21	31.4286	32	71	flavoprotein subunit of succinate dehydrogenase
PF10_0335	aPF10_0335_0	1399	TAATAAAAACGGGAAAAGAAGTAGCCGAATGTTTATATGTAAAAAGAGACATGGAACAGGAAAATCTCAA	34.19	31.4286	31	60	hypothetical protein
PF10_0335	aPF10_0335_1	1552	ATGGTAATTATGAAATGTATGAAATGAACCAAACAAAGGATGATTATAGTGATCAGAAGGTGGGAGATTT	34.19	31.4286	33	59	hypothetical protein
PF10_0335	aPF10_0335_2	4186	TTATTAATTTATCGGATGATAAAATTCAAGTTGTGAGGATAACGTGGGAAATGTGTGTTTATAGCCAGTT	32.21	31.4286	31	84	hypothetical protein
PF10_0336	aPF10_0336_0	687	GAAGACGAACAACAAGAAGAACCACATAACCATTATGATAGACAAATATTTAAAAATTACGAATCCAACA	38.16	30	32	65	hypothetical protein
PF10_0337	aPF10_0337_0	73	TAGACAATGCAGGAAAAACTACGATATTAAATAGATTACAACTAGGAGAAGTAATACAAACCATACCTAC	32.21	31.4286	33	70	ADP-ribosylation factor-like protein
PF10_0338	aPF10_0338_0	362	TAAGTTGGACAGCTCATTTTATGGCATAACAATAAAATCAATGCTTATGTTGAAGAATCATTCCATTGAG	34.19	31.4286	31	104	hypothetical protein
PF10_0339	aPF10_0339_0	123	GAATTAATGAAAAATCGGAGATCTGTAAAAATGTCCTCAAAAAGTTTGAGTTTATTTGCTTGGACTCACA	32.21	31.4286	31	85	hypothetical protein
PF10_0340	aPF10_0340_0	254	ATTTGATGAGAACCTTAGTTATTATTTAGGTTGGTTAGAATGGAGTGATCTTTTAGAGAAGCATATAGAG	32.21	31.4286	34	61	methionine -- tRNA ligase, putative
PF10_0340	aPF10_0340_1	2412	CCACATGTACGTAAAGAAATATTTACATTTCCCATAGAAGAAAGAATTCCAACAGGAACTTTAATTCAAG	34.19	31.4286	32	75	methionine -- tRNA ligase, putative
PF10_0341	aPF10_0341_0	235	CAAATAAGGAAGAACATTTGCATATCCTGTCACATTATTTGAGTGAATATAATAGAAAGGTTTTCTCCCA	34.19	31.4286	31	114	hypothetical protein, conserved
PF10_0341	aPF10_0341_1	2758	TAAAAGAGCAATTACCAAATAAGACAAACCAAGCTTCTTCACAAATTATAACAGAACAGCAAAATGTGGA	32.21	31.4286	31	61	hypothetical protein, conserved
PF10_0342	aPF10_0342_0	578	TTTACAAATAATTTCTCTTAACGCTCCCCCAAGTCCTATATTTGATCAGAAAGATGTTTCTATAGATGTT	34.19	31.4286	30	81	hypothetical protein
PF10_0342	aPF10_0342_1	1386	GATATAAATAATGTTGAACAATTAAACGAGATTCAAGGTGAAATAACGGAAGACGAAGTTGAAGAGGAAA	32.21	31.4286	35	67	hypothetical protein
PF10_0343	aPF10_0343_0	184	AAGAAAAAGAAGGCGAAAATGACGACGAAGAGGATTCAAATAGTGAAGAATCCAATAATGATGAAGAAAA	34.19	32.8571	34	55	S-antigen
PF10_0343	aPF10_0343_1	1663	CTGGAACGGATGGAGAACTTTCACATAATAGCGAAAGTCATACTAAAAACAAAAAATCAAAGAATAGTAT	38.16	31.4286	31	70	S-antigen
PF10_0344	aPF10_0344_0	52	TATTGGAAATAAATGCAAAAACCAATACAAGTGAGAATAGAAATAAACGAATCGGGGGTCCTAAATTAAG	32.21	31.4286	31	52	glutamate-rich protein
PF10_0344	aPF10_0344_1	3384	AAACCAAATAAAAAGGAAACACCAGTAGTAGATGGTCCAAAACATGTAGAACAAAATATACAAGAAGATG	38.16	31.4286	35	52	glutamate-rich protein
PF10_0345	aPF10_0345_0	223	AATTAAAAGCTAAAAAAGCTTCCGAAGATGCTGAAAAAGCTGCTAATGATGCTGAAAATGCTTCAAAAGA	34.19	32.8571	36	66	merozoite surface protein 3
PF10_0346	aPF10_0346_0	364	CTATAAAACAAAGTGGAGAAAATCAATATACTGTTACATCTATATCAGGTATTCAAAAGGGAGCAAATGG	32.21	31.4286	32	68	merozoite surface protein 6
PF10_0346	aPF10_0346_1	885	CCAGACAATGAAATTACAAATGAAGTTAAAGAGGAACAAAAATATAGTTCACCAAGTGATATAAATGCCC	32.21	31.4286	31	78	merozoite surface protein 6
PF10_0347	aPF10_0347_0	256	TAAAAGCTATTGATGGGGAAAGTGGTACTTCAATGGATTCTAAACCTAAAGAGAATAAAATTAGTACTGA	36.18	31.4286	32	69	hypothetical protein
PF10_0347	aPF10_0347_1	761	ATATTCTCCTATTCTGGATGATGGGATAGAATTTAGTGGTGGTTTATATTTTAATGAGAAAAAGTCGACT	36.18	31.4286	32	74	hypothetical protein
PF10_0348	aPF10_0348_0	567	CCCAGAAGAACAAAATTATGTCTAAGAAATATTAACAAGGTTTGGCATCGAATCAAAGACGAGAAAAATT	32.21	31.4286	31	71	hypothetical protein
PF10_0348	aPF10_0348_1	1146	TATGAAGAATGGGTTAATAGAAGGAGACCTGAATGGAAAGGCCAATGTGATAAATTTGAAAAAGAAAAAA	36.18	31.4286	33	45	hypothetical protein
PF10_0349	aPF10_0349_0	90	TTAAGTATTAATGCTGATGAAGATAAAATATCCAATGGTATAAACAAAACAGACAATATTGAATTAGGAT	36.18	24.2857	33	83	hypothetical protein
PF10_0350	aPF10_0350_0	736	CTAACAATACAAATTCGGATTCTAATGTGAAGAACACTTCTATGGGAAATGGACAAAATAAATACGACAA	34.19	31.4286	33	73	hypothetical protein
PF10_0350	aPF10_0350_1	1148	TATAAGTTTAGACGAATCAGATGATTTGAGTGACCCCGAAAGTAAAACAAAAGAAGATAACTACCATTTA	36.18	31.4286	33	66	hypothetical protein
PF10_0351	aPF10_0351_0	61	CCAATGGAACACTCTCTGAAAATATTGAAAGTGCTGAAGAGATAGATGCTTTAAAAACGAATTTAAGAAA	32.21	31.4286	30	74	hypothetical protein
PF10_0351	aPF10_0351_1	1531	ATGATGCATCTTCCGAGGAAATTAAGGATTCTAGTGATTTTAAAGAATCTCATGAGGAATTATTTAAAGT	34.19	30	30	96	hypothetical protein
PF10_0352	aPF10_0352_0	426	GACGATGAAAAATTGAAGTATGGAGGGTCGTTTGACACAATTTTTTCAGGTTTTGTTAATTTATTAACAC	34.19	31.4286	32	84	hypothetical protein
PF10_0352	aPF10_0352_1	894	GAAGAAACAGAAGATATGGAAGATGAAAACGAAATTGTGGAAGATCAATTACAAGAAAATGAAGATGATG	36.18	31.4286	38	52	hypothetical protein
PF10_0353	aPF10_0353_0	15	TTTAAAATTGATGGATCTGAAGCAAATATTTCTATTGAAATATCAGGCATTACACGTTATGATACAAGCT	32.21	28.5714	31	114	hypothetical protein
PF10_0354	aPF10_0354_0	33	AGAGGATGGAGAAGAAAGAATTATAAAATAAAACAAGTAGAAGAAGAAGAAGAAGAAGTCAGAGAAAATA	50.05	28.5714	36	35	hypothetical protein
PF10_0355	aPF10_0355_0	567	TCAAGTGTAAAAAATTTTTCAAGTGATAATAAGGGGGTTCTTGTTCCTCCAAGAAGACAATCTTTATGTT	32.21	31.4286	34	79	hypothetical protein
PF10_0355	aPF10_0355_1	1550	TGAACATCAAGGACAAACAGAACCGAATAAAGGTGACAACAATAATGAAAGAGAAAATCATGAAAGTAAT	34.19	31.4286	33	41	hypothetical protein
PF10_0356	aPF10_0356_0	151	TTCTTCAAATTCTAGGAATCGAATAAATGAGGAAAAGCACGAGAAGAAACACGTTTTATCTCATAATTCA	32.21	31.4286	32	86	liver stage antigen-1
PF10_0356	aPF10_0356_1	2918	GAAGGGATATACATAAAGGACATCTTGAAGAAAAGAAAGATGGTTCAATAAAACCAGAACAAAAAGAAGA	32.21	31.4286	34	56	liver stage antigen-1
PF10_0357	aPF10_0357_0	679	AAACAACAAAACAAAATGTGGAACAAAGTATGGAAGAAACTGCTGAAGAAAATATTGAAGGGAATAAGGA	34.19	31.4286	37	32	hypothetical protein
PF10_0357	aPF10_0357_1	1023	AAAATTAAAAAGGTAGAGAAACCAACTGATCAGAAATCCGAAAAAATGAAACGACGTGGAAGAAAAAAAG	34.19	31.4286	34	55	hypothetical protein
PF10_0358	aPF10_0358_0	68	TAAATTATTAGAAACTCGATATTTGCCTTATATTCCCCCAGCGTATGTTGTTGATACTGTATCATTTTTC	32.21	31.4286	31	74	hypothetical protein
PF10_0359	aPF10_0359_0	147	ATTAAAGTTTTACCAAGTTTATGCTTATTTATTGATGGAGTGTTGATACAAACTTGTGTGGGTTTCGAAG	32.21	31.4286	31	80	hypothetical protein
PF10_0360	aPF10_0360_0	93	TGCAGTTTTACGATGATATATTTTAGTAATCATGTCAGTATTTGGTTAGGAGAAAAAGACAATATTCCGA	32.21	30	31	74	hypothetical protein
PF10_0360	aPF10_0360_1	864	TTGCCATTTGCTTCTGTAGAGGTAGGAACAAATTTTAAAATGTTAAAAAGAGGGATAACTAAAGAGGAAT	36.18	31.4286	32	92	hypothetical protein
PF10_0361	aPF10_0361_0	74	ATCCAAAAAACAGCTTGATGATAAATCGAGCTACTCCCCTAGAACAGAAAAGTTAATAGAAATAATATCT	34.19	31.4286	32	59	hypothetical protein
PF10_0361	aPF10_0361_1	1773	GAACATAATAAAAATGATGTATCCAAAACAAAAACACAGCAACAAACTCTTGTCAAGAATGCAGAAGAAG	36.18	31.4286	33	56	hypothetical protein
PF10_0361	aPF10_0361_2	4434	AATTCATTAGGACAATATACGCAAAACCAAATACAGCCAAATACATCTCAAAATACTGCATCTTCAACAT	34.19	31.4286	32	44	hypothetical protein
PF10_0362	aPF10_0362_0	359	TGTGTGTGTTTATAATATAGAAAGAGTTAAAAGGAAAGGGATTTATGGGTATAATGAAGAGTGCGATGAT	34.19	31.4286	36	60	DNA polymerase zeta catalytic subunit, putative
PF10_0362	aPF10_0362_1	3237	GATCAAAGACCCATTTTACATACTCCTTTAATATTGCAACCCAAAAGTTCGATCAATTTTTTCCCATTAT		31.4286	30	81	DNA polymerase zeta catalytic subunit, putative
PF10_0362	aPF10_0362_2	4156	TTGCTACAGGTTATATTGGTGCAAATTTTTCTGGTAGGATGCCATGTGTAGATATTTCTGAAAGTATTAT		32.8571	31	65	DNA polymerase zeta catalytic subunit, putative
PF10_0362	aPF10_0362_3	5399	TATATATAGAAAAGTGAAATTAGGAACATACAAAGGAGAAATGCAGGGAATTAGGCGAAAAGTATCACTA	34.19	31.4286	32	49	DNA polymerase zeta catalytic subunit, putative
PF10_0363	aPF10_0363_0	175	ATAAAAACGTAGAAAGAAAAAAGAACATTCTCGCACATAGCGAAATAGGGACTGTAAGAAATATAGATGA	34.19	31.4286	33	50	pyruvate kinase, putative
PF10_0363	aPF10_0363_1	1484	AATCAAATATAACAAACCAGTAATTGTAGCAACACAAATGATGGAAAGTATGAGATTTCTTCCATCTCCT	32.21	31.4286	31	80	pyruvate kinase, putative
PF10_0364	aPF10_0364_0	50	TTGTTCTTCGCCTGAAAAAAATGAAAGACCAAAGAAAGATACCAATATTTACTCTACAAATAAGACGATA	34.19	30	34	65	hypothetical protein
PF10_0365	aPF10_0365_0	354	ACACTTACGTATGATATATACAACAAGGTGAATAGTAACAAATGGATTAGACGCCCAACAAAAGAAAATA	34.19	31.4286	32	68	hypothetical protein
PF10_0365	aPF10_0365_1	997	TATTATGTATTAGCGTATCAATATTACTAGGGAAGAAAGAATGTTTAATTGAGCACGTTGTTTTAGGTTT		28.5714	31	71	hypothetical protein
PF10_0366	aPF10_0366_0	138	AAATCAGGACAAGTGGAAAGATATTCAGGTTTAATAAATTGTTTCAAAAGGGTTTCTAAAGAACAAGGTG	32.21	31.4286	32	68	ADP/ATP transporter on adenylate translocase
PF10_0367	aPF10_0367_0	708	GTTCAAGCAGAAATACAAACAAACAAAGAAATGCATATAATAGAAAACAAAGCAAACGAACATATAAATC	34.19	27.1429	34	43	hypothetical protein
PF10_0367	aPF10_0367_1	3330	TTCCCACATTTTGAAGAAACTCTTTTTAATACCATTAGCATATATTATGAAGACCTCTTTTTATATATGC	32.21	27.1429	33	96	hypothetical protein
PF10_0368	aPF10_0368_0	688	TGAAGAAAGGTTTTGTAGCTGTTGTTTGTCGAAGTCAGAAAGATGTAGAAGATGATATTACTATTGAAAT	34.19	31.4286	34	56	dynamin protein, putative
PF10_0368	aPF10_0368_1	1601	GTTACAGCGTCCAAAAAGAGAATATCAAGAAACTTGTGGAAGTAATATGAATTATTCAACTATACACCAT	38.16	31.4286	30	76	dynamin protein, putative
PF10_0369	aPF10_0369_0	922	TTAGCGAAAGTGAAAAACAACTTATGATGGAAGAAAAGAAACATGCGAATTTAAATGCAAACGAGAATTC	36.18	31.4286	33	57	helicase, putative
PF10_0369	aPF10_0369_1	1615	GTTTAACAGCTACCTTAGTAAGAGAGGATTTATTGATTCGAGATTTACATTGGATTATTGGTCCTAAATT		31.4286	32	64	helicase, putative
PF10_0370	aPF10_0370_0	231	ACACCTACATTTAGCTACAAACCTCATGATAAGATATGGATAAAACAGAAATTGGTTGACCATATTAAAG	34.19	31.4286	32	82	hypothetical protein
PF10_0371	aPF10_0371_0	288	GTACATATAACAAATAAGGATGTAGAAACAAAAGGAGATACGAAAATAAGTCAAACAGATGTAAACTCTT	34.19	28.5714	32	53	hypothetical protein
PF10_0371	aPF10_0371_1	898	ATTCAACAAATTCCATTGTACTTCATGATAAGAATTCACAAACATATAAAGCCGTTTTCAAAAACTTAGG	34.19	28.5714	32	70	hypothetical protein
PF10_0372	aPF10_0372_0	57	GCCATGATAATATCGGCATCCTTCCTTTATATGTTTTCAGAATTTTTTATGATGTCACATGAATCCAAAT	34.19	31.4286	31	72	hypothetical protein
PF10_0373	aPF10_0373_0	743	TAATCAATCCTTAGCCGAGGATAGTCAAAAAGTAAAAGGTTCCTTGAGAGAAATAAAAGAAAGAGGAACA	34.19	34.2857	33	51	hypothetical protein
PF10_0373	aPF10_0373_1	1752	TATAGTAGTGGGTCATGTCCCCTTGGGTTTTACTTAACCTATTTTACATATCTAGAGATAGAAACAGAAA	32.21	34.2857	31	74	hypothetical protein
PF10_0374	aPF10_0374_0	897	GGTGATAGAGGTGGTGATGAAAATAAGGATAAAGATAATGAGGAAAATAAAGATAAAAAAGGGAATAAGG	40.14	31.4286	38	16	Pf 11-1 protein
PF10_0374	aPF10_0374_1	2013	TTACATGAAGGAAAAAGTGTAGTAACTCAAGATATGGATGAGAAATTATTATCTGAAAATCTCGAAGATG	36.18	30	30	83	Pf 11-1 protein
PF10_0374	aPF10_0374_2	3971	AGAAGTTGTCGAAGAGGTAGTACCTGCAGAAGTCGTTGAAGAAATGATACCTGAAAAACTAGTAGAAGAA	63.93	38.5714	34	59	Pf 11-1 protein
PF10_0374	aPF10_0374_3	6553	TAGAAGAAAAGATATCTGAAGAAGTAGTAGAAGAGGTATTACCTAAAGAAATAGTAGAAGAGGTTATACC	65.91	31.4286	33	66	Pf 11-1 protein
PF10_0374	aPF10_0374_4	9027	GAAGAAGTTGTTGTAGAGATTATACCTGAGAAATTAGTTGAAGAGTTTGTAAGTGAAGAATTAGTTGAAG	59.96	31.4286	35	60	Pf 11-1 protein
PF10_0374	aPF10_0374_5	10258	TTATAGCTGAGAAACTGGTTAAAGAGATTGTACCAGAACAAGTTCGTGAAGAAGTAACATTAGAGGAAAT	38.16	34.2857	31	78	Pf 11-1 protein
PF10_0374	aPF10_0374_6	13452	GAAGAAGTGGTACCAGAAGAATTGATTGAAGAAGTTGTTGAAAAAGTAATACCTGAGGAAATAATTGAAG	69.88	32.8571	34	65	Pf 11-1 protein
PF10_0374	aPF10_0374_7	15296	AGTTATAACTGAGGCATTAGTTGAAGAGGTTGTTGATGTGGTGGTACCAGAAGAAATATTTGAAGAAGTA	50.05	35.7143	32	59	Pf 11-1 protein
PF10_0374	aPF10_0374_8	17737	TAATTAAGGAGGTAATTCCAGAAGAAATAATTGAAGAGGTCATATCTAAAGAGATAGTTGAAGAAGTGGT	54.02	31.4286	33	54	Pf 11-1 protein
PF10_0374	aPF10_0374_9	17748	GTAATTCCAGAAGAAATAATTGAAGAGGTCATATCTAAAGAGATAGTTGAAGAAGTGGTAGAAGAAGAAA	54.02	31.4286	33	58	Pf 11-1 protein
PF10_0374	aPF10_0374_10	21371	TGAAGAAATTATTGAAGAGGCGATACCAGAAGAAATTGTTGAAGAGGTGATACCAGAAGTAGTTGAAGAG	67.89	37.1429	31	53	Pf 11-1 protein
PF10_0374	aPF10_0374_11	22513	TTGTACCAGAAGTTCTTGTAGAGGTAATACCTGAAAAAGTTGTTGAAGAAGTAATACACGAGGAAATAGT	69.88	34.2857	32	88	Pf 11-1 protein
PF10_0374	aPF10_0374_12	23984	TCCTGAAAAGGTTATACCAGAAAAACTAGTAGAAGAACTAATACCAGAAGAAGTTGTAGAAGAACTAATA	71.86	31.4286	33	61	Pf 11-1 protein
PF10_0374	aPF10_0374_13	27346	TAGAGGAGGAAGTTGTTAAAGAGGTGATACCAGAAGATGAAAAGAAAGTAGAGATTGTAGAAATAATTAT	42.12	31.4286	34	40	Pf 11-1 protein
PF10_0375	aPF10_0375_0	274	GGAGACAATTATCCGAATCATATGATTATTTTCAAGACCCTTTAGACTATTTTGAAAATGTGCAAAACAG	36.18	31.4286	30	87	hypothetical protein
PF10_0375	aPF10_0375_1	1054	ATTTGTTTCTTGGTGCTTTAGGCCCAGAAATGGTTAATCGTATTGGTGTTAGTCTTATAGCATATGGTTA		35.7143	31	74	hypothetical protein
PF10_0376	aPF10_0376_0	535	TGAACGATGAAGATCCATCATATATGGAAAGACGCCATGATATACAATATAATGACAATAACATCCTATT	34.19	31.4286	32	89	hypothetical protein
PF10_0376	aPF10_0376_1	1462	CAACGGTAGCATCATTATTAACCATGTTTATATCTTATTGGACATCTCCTTATGTTTTTCGAGGTATATT	32.21	31.4286	30	74	hypothetical protein
PF10_0377	aPF10_0377_0	146	TAATCATGTACACAGTCACTATACCCAACAACATTCTAAGGAGTTTGAAGAAACAACAAATTATGAACAA	34.19	31.4286	32	70	hypothetical protein
PF10_0378	aPF10_0378_0	1143	AATGAAGAATTAAATATGAACGATGAAAGGGAAAATAGAGGGAATCCAAATGGAAATATGGAAGAAACAA	34.19	30	35	51	hypothetical protein
PF10_0378	aPF10_0378_1	1717	CATATCAAGTATTAAGTGACGAAGAGAGAAGAGAACAATATGATAATTACGGGAAAAATGCAACACAAAA	34.19	31.4286	33	54	hypothetical protein
PF10_0379	aPF10_0379_0	458	TAAATATACTATAGAAAATCGAGAAGAACTTCTTCCCATGTATTTAGTTGGATTATCAATGGGTGGGAAT	32.21	31.4286	31	105	phospholipase, putative
PF10_0379	aPF10_0379_1	701	TTTCCCAACTTTTCGACCTGGAAAAAAGAAATTCAAATTTGAGAAATATCCATTTGTTAATGACCTGTTA	34.19	30	36	84	phospholipase, putative
PF10_0380	aPF10_0380_0	1271	TGAAGAAGGTAGTGATAGCAATTTAGAAGAAAATACGGAAGAAGGAATAGAAGATGGAATTATAGGATTA	32.21	31.4286	34	42	trophozoite antigen R45, putative
PF10_0380	aPF10_0380_1	2296	GTGATGAAAAAAAGTCCTTTTTATTTCAATCTTATCAGCCGTGTATTGGAAAATTAACGTGTATGCCAAA	32.21	31.4286	30	84	trophozoite antigen R45, putative
PF10_0381	aPF10_0381_0	470	AGAAGGAGAAAAACTGAATCAAATAGATGAAATATCTCCAAGTGTTATTAGGAATATAAAAGATGAGGGT	139.3	30	33	64	hypothetical protein
PF10_0381	aPF10_0381_1	739	GCGAAGCATATCAAATATTAAGTGATAAGGAAAAAAGAGAAAAATACCATAAGGAAGGATTAGATGTAAC	135.3	30	33	70	hypothetical protein
PF10_0382	aPF10_0382_0	5	TATGGATGAAAAAAAGGCAAGAAAACAAGCAAAACATAGAGAACAAATGAATAGGAAGGAAGCCATGATA	139.3	32.8571	35	36	hypothetical protein
PF10_0383	aPF10_0383_0	1	TGTACTCTTCTCCAGACTACACTCTACCATTCGTAGGGTTATCAGATACTATGTACTTTTCTCCAGACTA	131.3	40	32	89	hypothetical protein, conserved
PF10_0384	aPF10_0384_0	83	GATAAGTACAAACAATATATATTATCAAGATCATAATAACAAAATTCCTCTTGATAATCTCGGATCAACA	139.3	25.7143	33	99	hypothetical protein
PF10_0385	aPF10_0385_0	25	GCGATATAATTAAAGGAACAGATTTGTGGGATCAAAACAAAGATGCAGAACGATTACAAGAAAATTTGAA	139.3	31.4286	32	57	PfEMP-1, truncated, putative
PF10_0386	aPF10_0386_0	38	TTTTGTTGGTTTTGATTTACATCATCCTTCTTCGTTTCCCATGGCGTTCCTATTTCAAATCTTTTTTATT	139.3	31.4286	32	58	hypothetical protein
PF10_0387	aPF10_0387_0	148	AAAAAACAGTGATGCAAATCGCAGAACAGTTTCAACAGGAGGAGAAGCAAAAAGCGAATGGTATTTTAGT	139.3	37.1429	32	73	hypothetical protein
PF10_0388	aPF10_0388_0	147	GGTATGATTATGAAAGAAATGATGGAAGGGCAAAATATAAGAGAAGAGGAAGTAGCTGAATTATTAAAAG	139.3	31.4286	36	36	hypothetical protein
PF10_0389	aPF10_0389_0	136	ATGTTGAAACAACGGTAAGAAGATCAGCACAAAAAGTATTACAAAATGCAGAAGGAGATACAAATTTGAT	139.3	31.4286	34	54	hypothetical protein
PF10_0390	aPF10_0390_0	379	GCATAGCATTTGTATTTTATCTTGCAAGTACTCATGTTTCTTCTCAATTATATTACTTTGCATTTAGTCC	36.18	30	33	90	hypothetical protein
PF10_0391	aPF10_0391_0	575	AGCCTGTCCACCTATAGGAACTGTCACTCTTCCTTATATTACTAACAGAATAAATTTTTTGAATAGATAT	139.3	31.4286	29	72	hypothetical protein
PF10_0392	aPF10_0392_0	821	AATATTATTAAGCATTATAATTGTTATTTGTCTTCTTGTGTGGTTGTGGCCATCAAGAGGGAAATTGATG	139.3	31.4286	31	80	hypothetical protein
PF10_0393	aPF10_0393_0	102	GCCCATATGAAAAACATAGAACCTACAAAATCATATAGATCATTATGCGAATGTGAACTATATACTTCCA	107.5	31.4286	31	93	rifin
PF10_0394	aPF10_0394_0	691	TTGGTCCAAAAGTATTACAGGCTACAACTGAAGGTATTAAGATCGCTAAAACTACTGAAGATTCTAAAAT		32.8571	29	77	rifin
PF10_0395	aPF10_0395_0	660	TCTATTCCAATATTTAGTTTACCTGGTAATTCAACTGTTTTTTCAGCTCTTCAAGCAGGCACTGAAATTT	32.21	32.8571	31	92	stevor, putative
PF10_0396	aPF10_0396_0	71	ATACAATAAAAGGAATCATAAAAGCATTATACTTCATACATCAAACGAAAACCCAATAAAAACACATAGA	52.03	25.7143	33	45	rifin
PF10_0396	aPF10_0396_1	674	AATATTTAATTCCTTTGTTAATAACAGCCATTATACTGAAGTCACAGGGCTTGCTATTGCTATTGATACT	34.19	31.4286	30	87	rifin
PF10_0397	aPF10_0397_0	774	AATGATCTTATAATAAAAACTATAGAAAATATCGTCACAGATGCCAAAAAAGCTGCTGGAGAAGCTACAG	81.77	32.8571	30	58	rifin
PF10_0398	aPF10_0398_0	702	AATGCTAATGAACTACTAAGTGATTCGTGTATACCTGATGAAGTAACTAATAGGACGAGTACTTTTTGTA		32.8571	31	103	rifin
PF10_0399	aPF10_0399_0	585	GAAAAATCGTTCAATGATGCAAATCTTCTTGTACCTTCTATTCAGAAAGCATATTATAATTCATGCAGTC	32.21	31.4286	30	91	rifin
PF10_0400	aPF10_0400_0	764	TAAGCCTATTTGCCATACAGTTTATACATTAGATTTTGTTCAAGGGAAAGTTCATGTCCCAGGTTCATTA		34.2857	31	70	rifin
PF10_0401	aPF10_0401_0	449	TATTCAGGAGGGTATTGATGCTGGTGTAAAGGTAGTAATTGCAGAAATAAAAGCAACTAATGCTTTTAAA	34.19	32.8571	31	76	rifin
PF10_0402	aPF10_0402_0	569	TTATACTGATAAGTCTCTTGTTGATGGAGTTATTAGGGAATTAGCTCGTACACTTTGCAGAGGTTCTGAA	52.03	37.1429	30	66	rifin
PF10_0403	aPF10_0403_0	581	AGAAGTCATGAAAGGATTATGTAGAGATTTTAGGTTATCAGAAGTAGATGTTAAGAAATTGGGCTTAGTT		31.4286	33	48	rifin
PF10_0404	aPF10_0404_0	565	TGGAAACCTTTTTTAATACAACACTTTATACGGAGGTCTCAAAGATTGCTGATGCTGTTTATAATCAATA	32.21	31.4286	33	80	rifin
PF10_0405	aPF10_0405_0	788	AAAAATCATAGGAAAAACTATTCTGCGGAAGAGTGGTACAGCGAAAGATGTTATAAATGAAAGTGTAGAA	36.18	32.8571	31	71	rifin
PF10_0406	aPF10_0406_0	1453	GTCAAAATGGAAAAGGTGGAAAATGGGAACCTAAAAATGAAGCTTGTTCACAGGAAGAAGAAAGAATATT	34.19	34.2857	33	60	erythrocyte membrane protein 1 (PfEMP1)
PF10_0406	aPF10_0406_1	2161	AGAATACAATTGATTTGATGATCGATCACGAACAAAAAGAAGCCCAAAACTGCAAAGAAAATAATCCAGA	32.21	32.8571	34	75	erythrocyte membrane protein 1 (PfEMP1)
PF10_0406	aPF10_0406_2	4222	ATGGCCATTGCGATAATAATAAAGGGAACCATTGCCAAAGTAAAAGTAGTATTGAAGCAAAACATATTAA	32.21	31.4286	32	68	erythrocyte membrane protein 1 (PfEMP1)
PF10_0406	aPF10_0406_3	5164	AAAAGGAAGACACCAAATCCAAAGACATCCAACCCCAACCGCCAACAGCACCCCCAGAGGAAAAAAACAA	36.18	47.1429	35	22	erythrocyte membrane protein 1 (PfEMP1)
PF10_0407	aPF10_0407_0	374	TTTAACTACAGAGGAAAACGAAAATATGGATGAAAAGAAATATAATGATGGGGACATTAACAAGACAGAG	36.18	31.4286	35	47	dihydrolipoamide S-acetyltransferase
PF10_0407	aPF10_0407_1	1196	TTCTACTAATGTTACTTACTGCGAAAAACCAAAAGTTGAAACAATTGAATATGGAGATCCAAAAACTGTC	34.19	31.4286	31	65	dihydrolipoamide S-acetyltransferase
PF11_0175	aPF11_0175_0	651	GCAATTATTGAATCTTTGTTAAGATATAATAAGAACAGTCCAGTTTTAGTTGGTAATCCTGGTACTGGTA	32.21	31.4286	32	79	heat shock protein 101, putative
PF11_0175	aPF11_0175_1	1622	AGAATTATATAAAGAAACAGTAGCTTATGTTGAAGCAAAAACACACAATGCAATGAATGTTGATGCAGTT	32.21	30	34	79	heat shock protein 101, putative
PF11_0176	aPF11_0176_0	58	TAATGTGCGTGATTTTTTTCTCCTGCTCTACTCACATATTTAAGAATGTTTTCCCTTTTCTATTTATGCT	34.19	31.4286	32	64	hypothetical protein
PF11_0176	aPF11_0176_1	3408	TTCCTTTCCCTTCTTTTATGTTCTTCTCTTTTTATCTTAATAGCCATTTCGGGTTCCATTTATTGCTATA	36.18	31.4286	34	50	hypothetical protein
PF11_0177	aPF11_0177_0	3	GCGAGGGATAATGAAAACATTTTAGAAGAGTGGTGTTTAATAGAAAGTAACCCGTGTATATTTTATGATA	34.19	31.4286	31	83	ubiquitin C-terminal hydrolase, family 1, putative
PF11_0177	aPF11_0177_1	1113	GAAGACGAATTTCCCTTATTAAACGATATACCCTCAATAGAAAACCTACCAAACAATGTAGATACTTTAT	34.19	31.4286	32	61	ubiquitin C-terminal hydrolase, family 1, putative
PF11_0178	aPF11_0178_0	594	AACAAAACTTATCATCACTCTATACACTATAATCTAGGTGCAAATACAATATCTGAACAATCACACGTTC		31.4286	32	77	hypothetical protein
PF11_0178	aPF11_0178_1	3067	TGAACAGAAATGTGGAGAAAACCCAAAATTGTTATTATAATAGGAAAAGTGAATTACGAGATGGTTGCTA	36.18	31.4286	32	81	hypothetical protein
PF11_0178	aPF11_0178_2	4505	AGATGAGATTGTTTATAATAACCCCTCTGGCAAATCTAACATAACCGTTTGTGTTGAGAAAATACATTTT		31.4286	30	88	hypothetical protein
PF11_0179	aPF11_0179_0	4	TGGGTTTAATATTTAAAGTAGTAATTTTTATTGTTGGTTATGTTCTCCCCATCGGATTATCATTACACGG	34.19	31.4286	33	75	hypothetical protein
PF11_0180	aPF11_0180_0	92	TGAAAAAAGTGAATATGAGACGGATAAAAAGGAAACCCCTTTATATGACGACATTGAAGATAATGTAAAC	36.18	31.4286	33	62	hypothetical protein
PF11_0180	aPF11_0180_1	961	CTATACCATTCAATCCAATGAATCCAACTAATCTTATGCCTTTAAATCAAATTGGACAAAATCCAGCATT		31.4286	33	85	hypothetical protein
PF11_0181	aPF11_0181_0	384	CAAATAGGAGACCCTTCATTTCAAAAAGTAGAAAGACAAAAAACGTTGGAGAAAGATATATTAGAGAATG	36.18	31.4286	32	60	tyrosine --tRNA ligase, putative
PF11_0181	aPF11_0181_1	801	CAAATAGGAGGATCAGATCAATGGGGTAATATACAATCAGGAATAGAACTTGCTCAGTATATATCTAATA	32.21	32.8571	34	85	tyrosine --tRNA ligase, putative
PF11_0182	aPF11_0182_0	21	TTTTTACTATCTTTTGAAATTCCCTTTAATCAAATTCAAAAAATTACAGCACGTTCATCAGGTCCAGGAG	36.18	31.4286	31	98	hypothetical protein
PF11_0183	aPF11_0183_0	304	ATTGGTATAGAGATATTACAAGAGTGTGTGAAACAATTCCTATGGTTTTAGTTGGAAACAAAGTTGATGT		31.4286	32	70	GTP-binding nuclear protein ran/tc4
PF11_0184	aPF11_0184_0	795	AAGAAAAGAAAGGAACGGTTTGATGAAAACAATACTACCGATGGGAATTTACCCTGTGATAATAATATGA	32.21	32.8571	32	59	DNA mismatch repair protein MLH1, putative
PF11_0184	aPF11_0184_1	2510	TTTTTCAATAATTATTGAAGATGGTTGTATTGTTACTTTTCCAGCTTGTTGTGGAGAATATTTCCCAGGA	32.21	31.4286	31	84	DNA mismatch repair protein MLH1, putative
PF11_0185	aPF11_0185_0	1442	AAAGACAAAAAAAGGGACTTCAAAAGATGCTCAGGTACAAACCAACGAAGAAGAATTAACAAAACATTTA	34.19	31.4286	32	46	hypothetical protein
PF11_0185	aPF11_0185_1	2250	GCATATCTACCGTTTATATATCATATGCTAAATATCCCTTGCCATGATACAAATGTAAATTTGTCCTTTT	34.19	30	31	104	hypothetical protein
PF11_0185	aPF11_0185_2	4322	AAACGAAACAAATGCTTCCACACGTTCAAAATCTATAGACACAAATATAGTAGAAACAAAAAATGTCCAG	36.18	31.4286	33	69	hypothetical protein
PF11_0186	aPF11_0186_0	452	AATTGTACTAGACGTAAATGCTGGTTTATTTTTGCACACACAAAAAGATGTTTTGCAATATACAGGGAAA	32.21	31.4286	31	80	hypothetical protein
PF11_0187	aPF11_0187_0	61	TCCCTTTATCTCAAAAGGAAAAGGCAAAAATAATAAGAGAAACATCACAAATAACTTTAAACAGGACTCC	34.19	31.4286	32	52	clathrin assembly protein AP19, putative
PF11_0188	aPF11_0188_0	733	ATAATTCATCAAAGGGATATCATTGGGTATCTTATGGAAATGGAACCTTTACCTTAAAAGAAGTCGACAA		32.8571	33	79	heat shock protein 90, putative
PF11_0188	aPF11_0188_1	1646	TGTTAAAGGTGTTATAGATTGTGAGGATATGCCATTAAATATTAGCAGAGAAAATATGCAAGATAGCTCT	34.19	31.4286	30	73	heat shock protein 90, putative
PF11_0189	aPF11_0189_0	538	GATATGAAACAGGGGGGACCTTAGAAGGATTAAGACAAACTAATAATAATCGAGTGAGAGAATATTTTAA	32.21	32.8571	32	52	hypothetical protein
PF11_0189	aPF11_0189_1	2069	CAAAACGGATGAACAAATTTTTGCAAACGTCAAAGCTACAATCACCAAGGATGATAATCAATATAATCAA	32.21	31.4286	31	71	hypothetical protein
PF11_0189	aPF11_0189_2	3642	AATTGTATTTTGGGTGAAGTTAGTTTACGTATTTATAGATCAAGCGATATAATAAGCGCCTTAAGAGAAG	34.19	31.4286	32	76	hypothetical protein
PF11_0190	aPF11_0190_0	835	TTAGAAAAAAGGATGTGGTTCTACCCTTTGATTATATAGATATAGAAATAAGACACTGTCGAGATCTAGA	36.18	31.4286	32	77	hypothetical protein
PF11_0191	aPF11_0191_0	100	AAATATTGAAGAGTGATATATTTCATCAGATGGTTGAGTTTTGTGCATTTATTCCTTTTGAGACTGCCGA	34.19	32.8571	32	79	hypothetical protein
PF11_0191	aPF11_0191_1	1265	TATTAACGAGGCAGAGCAAATATATCGTAATGAATTGAAGTCCTTTCATAAAGACGGAAAGATAAACAAA		31.4286	31	73	hypothetical protein
PF11_0192	aPF11_0192_0	56	TATAGGCAAGTATATTATGAAGGAAAATGGTAGTAAAATAAAAGAAGTGGGGGAATGGAATAACAGTAGT	34.19	31.4286	35	43	hypothetical protein
PF11_0192	aPF11_0192_1	1455	AATTTTAGTTATTTCTTATCACAAACTGAAAAAAGAACAGGAACTCCTGAACGACCTTTATCCGATTTAG	36.18	31.4286	33	75	hypothetical protein
PF11_0193	aPF11_0193_0	700	TGTTGAATGAACAGGAAGCTTTTGAAAACATGAAAACTTTTTTCGAAATATGGGATATAATGGTAAGACG	36.18	31.4286	32	81	hypothetical protein
PF11_0194	aPF11_0194_0	61	ATTGCAACGATCAACCATATGATTCATTATTCAGAAAAAACTGTGTATCGTTCTATGAAGATTTCGATAC	34.19	31.4286	34	95	hypothetical protein
PF11_0195	aPF11_0195_0	14	AAAATGCAATTGCATAAAATACAATATCCCTGACGAAGACTGTGAACCTGTAATAAAGGTATCAGAAAAT		31.4286	31	66	hypothetical protein
PF11_0195	aPF11_0195_1	738	AGCACGTATGAAAAGCAGCAAATAATAATTTTGGACTATTTCAAATCCCCAGCTAATACTCAATATGTTT	36.18	31.4286	31	94	hypothetical protein
PF11_0196	aPF11_0196_0	268	TTGAAAAAGAACAATGGAAATTATATTATATGGAGACTTTTGATGTGAAAAATGAATCATGGACCCCCTC	36.18	31.4286	33	66	hypothetical protein
PF11_0197	aPF11_0197_0	132	ATAGTACAATATTCCTGTAGTTTTTTGAAAAGGTATGACAGCATACAGCTCCCTATAATAGACAAAGATA	34.19	31.4286	31	80	hypothetical protein
PF11_0197	aPF11_0197_1	1000	TGGCAGCATACTCAGAAAAACTAAATGTTGTGGACTTTTTAAAATCAGTAGGTGCAGATATTAATAAAAC	32.21	31.4286	32	96	hypothetical protein
PF11_0198	aPF11_0198_0	608	GGAATTAGAGGAAATAAAAAAGGATGAAGTATATATTATATCTGCCTTAGTAGATAGGAGCGTTTCAAAG	36.18	31.4286	33	90	hypothetical protein, conserved
PF11_0199	aPF11_0199_0	352	GTACTCCAGACGGATTACCCATATATTCTATGGATGAATTAAATATGGGTGAGTTATTCTTAAACATATA	40.14	31.4286	31	114	hypothetical protein
PF11_0200	aPF11_0200_0	626	TGGACGTCGTGAAAGTTATAGAGAAGGAAAAGACAAATATAAAAGAGATAGACGTAGTAGTCATCATTAT	36.18	32.8571	32	54	U2 snRNP auxiliary factor, small subunit, putative
PF11_0201	aPF11_0201_0	884	CATTCCAGTGGGTAATAATATAAGTGAAAAACACACACTCCAATTTGATGAAAATAAGAATGATAATGAT	38.16	28.5714	32	76	hypothetical protein
PF11_0201	aPF11_0201_1	2708	GGGCATTATGTTTTATTCAGATATGAATGATTTTCCCTTTTTAGCAAATAATCAAGTGACACATTACAAT	34.19	28.5714	33	83	hypothetical protein
PF11_0201	aPF11_0201_2	4124	TATTAATCATAGTTACAATGAACGAATAATGACAAGCAACCATAATAACATGTCTTCACATAACCGCGGA		32.8571	32	74	hypothetical protein
PF11_0201	aPF11_0201_3	6307	TACCTGATCATACAAGATTGCCTACTGCTTCTACTTGTGTTAATTTGTTGAAATTACCTGATTATTTATC	32.21	31.4286	31	75	hypothetical protein
PF11_0202	aPF11_0202_0	3	GTGATATCCCAATTTTATATTTTGTCTCCAAGAGGGGATACCATTATTAATAGAGATTTTCGTGGAGATA	32.21	32.8571	34	93	clathrin coat assembly protein, putative
PF11_0202	aPF11_0202_1	1197	TCAAAACTTAGAATAAAATATCTGAGGATAATTGAAAATTACAAAACAAGTAATACGCACCGATGGGTGC	32.21	31.4286	32	68	clathrin coat assembly protein, putative
PF11_0203	aPF11_0203_0	1135	GCGACAGTTTTGAAAAGAAGGTAGAAGCTGTACAACGAGAAATGAATATAAAAAGAGATGAATTAATAGA	34.19	31.4286	32	65	hypothetical protein
PF11_0203	aPF11_0203_1	1586	ATTTTTTAATATAAGCGGTAGTGATTTTATTGAAGTTTTTGTTGGAATAGGTCCATCAAGGGTTCGAGAA	32.21	31.4286	33	65	hypothetical protein
PF11_0204	aPF11_0204_0	574	ATCATCAATCTCCTCATCATACTCTTATAAATCCACATTCTCACCCTTATCAACTTCCAATGAATAATAA		31.4286	34	56	hypothetical protein
PF11_0205	aPF11_0205_0	135	AGTAATGGAACGAATTATGCATTTATCGAATATGAGAACCCTAAGAGTGCTGAGAAAACTATACAAAAAA	32.21	31.4286	33	84	hypothetical protein
PF11_0206	aPF11_0206_0	119	AAAGGAGAATGATAATTGTGATGTAAATAATAAGGATACACAAGGTGAGTTAAGTAGCCAAAAAGGGAAT	36.18	31.4286	33	69	hypothetical protein
PF11_0206	aPF11_0206_1	3356	AGTTGGGTATTGTGGATTGTTGAATTCCCATTTCGATATTATGTGCTTTCAAGTTTGTGATATATATGAA	34.19	31.4286	32	73	hypothetical protein
PF11_0206	aPF11_0206_2	5148	ATATCCCCACCTCCTACTGGTATAAACTATTCATCAGAAAGAAATAAAAATCCTTTAAATATGACTGATG	36.18	31.4286	33	79	hypothetical protein
PF11_0207	aPF11_0207_0	122	ATTTATAAGAAAAAACAGAACGTTAGAAAAGGATGAAGTGGTTCAAAATATAGACTGGAGAACATTTGAT	32.21	28.5714	32	58	hypothetical protein
PF11_0207	aPF11_0207_1	2177	AGAAATGAGATTACAACTAATTAGAAGTAAAACCCAAGGTACTTCATCTACCTTTATTCCATCTGCAAAA		31.4286	31	103	hypothetical protein
PF11_0208	aPF11_0208_0	290	TTTAAACAAATCAGAAACAGCCAAGAAGTATGGAGAGGAACAAGTAAAAATATGGAGAAGATCATATGAT	34.19	31.4286	34	50	phosphoglycerate mutase, putative
PF11_0209	aPF11_0209_0	21	GTCACGTATTACTTTGCCATCGTATCATTATTTTCTGCAGTTTTTTTGTCAATCATTGGTCTTATGTTAT	34.19	31.4286	33	65	hypothetical protein
PF11_0210	aPF11_0210_0	381	AGTTCAGGAGTTGAAATTCCATTGAATGAATTGAAGGATGAAAAATGCCAAGAGAATGTAAATATGTATG	38.16	31.4286	35	79	hypothetical protein
PF11_0210	aPF11_0210_1	1414	CCTCCTGGTCTATTGTTGGAATATACTTTACCAAAAATATAAATACCCTCTTAAGGTTTTTCGACAAATA	36.18	31.4286	31	95	hypothetical protein
PF11_0211	aPF11_0211_0	228	GGACGCATGGTGAAAAAAATGGCCTTTGTTCCTCCAATCATTAAAGGATATAATATAGAAAATGATAATA	38.16	31.4286	31	77	hypothetical protein, conserved
PF11_0211	aPF11_0211_1	985	GAAATAAAAAGATCAATCATTTAGATGTACATGATTCAATACTTCGATTCTGGGGAGTTGAAAATGCTGA	32.21	31.4286	33	96	hypothetical protein, conserved
PF11_0212	aPF11_0212_0	862	AAAGTCGAATACCAGAAATTGTTATAGGAACACCAGAAGAAGATGCTTTAAGAAGAGATTTTACAGTAAA	32.21	31.4286	32	62	hypothetical protein
PF11_0212	aPF11_0212_1	2230	AATGGCCTGATATTAAGCACAACTTTCCTAATATTTCACCCAACCAAATAAATGAAGTCTATGAGCAAAT	32.21	32.8571	32	74	hypothetical protein
PF11_0213	aPF11_0213_0	1836	GAAAATACAAGGGAAGATCCTTCTAACAATATGGATTATACGAACAAAAGTACGAGTGATTCTAATGATA	36.18	31.4286	31	67	hypothetical protein
PF11_0213	aPF11_0213_1	3713	TAATAAGAAGGAACGAGACAGTAAAAAAGATAGAGACAGTGTATATGATGAGAATAGAAGGAAAAGTAGT	34.19	31.4286	34	40	hypothetical protein
PF11_0213	aPF11_0213_2	5284	TTGAATGTGATGATGATCATATGTGTGATGTAACTAAAATTAAAGGTGTAGATAAACAAATGAGTGATAC	34.19	28.5714	34	96	hypothetical protein
PF11_0213	aPF11_0213_3	7443	GAAAAGCTCGAGGAACTTGAAGAACAAGATATGATAAATGGGGTGTTAGATGAAAAAGGAAATTATATTT	36.18	31.4286	32	60	hypothetical protein
PF11_0214	aPF11_0214_0	181	ATGATGAATGTATCGAATATGTAGAAAGTAACGAACAGGAGATAAATGGGATTTGTACTTCTTCCTTAAT	32.21	31.4286	33	86	hypothetical protein
PF11_0214	aPF11_0214_1	2631	CTTTTACAAAATACACAACATTTACAAACTACACGGAACACAGAACATGTTCATAATATAGATGTCATAC	36.18	30	32	74	hypothetical protein
PF11_0215	aPF11_0215_0	121	GTGGAGATCGAAAATTTTTTGGATTGATTTCTGTATGTTTCAGTTTTTTAGCTTTATATCGAGCCTTTAC	34.19	31.4286	32	60	hypothetical protein
PF11_0216	aPF11_0216_0	173	AGCAGGAGAAGAATTAGAAATTTATGTAGAAAACATGCTTAACGAATTAAAAACCAAAATGCAGAGCTTG	34.19	31.4286	34	70	hypothetical protein
PF11_0217	aPF11_0217_0	358	AAAGTAAGCACTGTAAAGTCTGTAATAAATGTGTGTCTGTTTTTGATCATCATTGTATGTGGGTCAACAA	34.19	32.8571	32	56	hypothetical protein
PF11_0218	aPF11_0218_0	69	GTACAAGGTGGAATCGTTTCTCCTTATATGGAATCATTAAAAAATGAAAAGGGTAGTAGTAGTAGTAATA	38.16	31.4286	32	70	hypothetical protein
PF11_0218	aPF11_0218_1	2880	AATATTCAAAATCAACAATGGCAAGAAAATATGCAATTACAGAAAGATAAACAAATAGATATGCTCAATG	38.16	25.7143	36	69	hypothetical protein
PF11_0218	aPF11_0218_2	3219	CTGCTAGAAGAAGAAATCGATCGTATCAGAAAAGAATCCGAATCAAAAGTTGAAAGTTACATAAAACAAT		31.4286	32	52	hypothetical protein
PF11_0219	aPF11_0219_0	91	GTGATGAAATATGGACAGTCACAAGATGTGATAAGAAATTTTCATATTGGATACGTTATTATGAAGAAGA	32.21	30	33	97	hypothetical protein
PF11_0220	aPF11_0220_0	515	AGAAAATGTCGAATCAAGAACACCAAATGAAGGTATGGAATTTAACAGAATAGAAAAACGTGAAGAGAAT	38.16	31.4286	34	45	hypothetical protein
PF11_0220	aPF11_0220_1	2838	AACAAAGAAGGAAAACCTAGTTCTTCCTTTAAAACACCCATTGAAAGATTATTTAAAATTTATCAAGAAG	34.19	27.1429	33	88	hypothetical protein
PF11_0220	aPF11_0220_2	4875	CTACCAAATAATATCTTATCTTTACTTGTCTTTTCTGAGGATAAATTGATCAAAGGAAAATATCACCCTG	36.18	30	31	93	hypothetical protein
PF11_0221	aPF11_0221_0	0	ATGAAGAACAGAACAAGAATATTAAAAGACAGTAACATACAAACATTCAATACATGTTTTGATAATATAA	34.19	22.8571	33	98	hypothetical protein
PF11_0222	aPF11_0222_0	127	GAAATGAAGTTCTTTCAGGAGGACTGGATGGAAAATTGTGTCTATGGAATACTATATATTGTTGTAAAAT	38.16	31.4286	33	65	hypothetical protein
PF11_0222	aPF11_0222_1	1390	TATGGGCTTTCGGGGCTTGCAAAAAAGGAGGAATTAATTGTATTGATTGTATATTTGTTTATGATTCAAA	36.18	31.4286	34	63	hypothetical protein
PF11_0223	aPF11_0223_0	23	TTTAAAAACTTTTGTGTGTGCGACACCTGTGGGCATATTATTATTTAACGAAATTAAGAGAATTGTCAAC	36.18	31.4286	33	76	hypothetical protein
PF11_0223	aPF11_0223_1	1470	CATGTAAGACAGGAAGAAGCAGAAAAACTTCAAAGATATTTCTATCAGTTTAATAAAGTACCCAAATCTG	36.18	31.4286	31	81	hypothetical protein
PF11_0224	aPF11_0224_0	231	ACTTCAGTACTTGCAGGTTTATTAGGTGTAGTATCCACCGTATTATTAGGAGGTGTTGGTTTAGTATTAT		35.7143	33	65	circumsporozoite-related antigen
PF11_0225	aPF11_0225_0	853	TAGAACTTGAACAACTGGAAGCACGAAAAATTAAATTAGACCCAAACGAAGAAATATTAAGCAATGAAAC	32.21	31.4286	33	51	PfGCN20
PF11_0225	aPF11_0225_1	1520	AAGAGCAGCCTTAGTTCAAAGTAGAATCAAACTCTTAAATAAATTACCCGTTGTCAATTTAGAGAAAGAA	32.21	31.4286	31	68	PfGCN20
PF11_0226	aPF11_0226_0	81	TGTCAAAATTCGTTGAATTATAGTAAAAATAACTATGGATTAAATGACCAAGAGCTCCGAGCAATGCTAT	34.19	31.4286	30	82	hypothetical protein
PF11_0226	aPF11_0226_1	2123	TTGTGGAGGATATGATGATTTTCGTGAAATCCCAGGAATTTCTAATCTATTAAGACATGCTATTTTTTAC		31.4286	31	85	hypothetical protein
PF11_0226	aPF11_0226_2	4003	AAAAGAAAATAGAGCGTTTTCTTTCTGATTACACTACTTGTTCAGTGAATGCGAATATTATGCATGATGC		32.8571	30	76	hypothetical protein
PF11_0226	aPF11_0226_3	5858	CGAAAGCTGCGACGAAGAAATGTCGAAAGACAACTTTCAAATATTTTACAACTTCACAAATGATATAAAT	34.19	31.4286	32	75	hypothetical protein
PF11_0227	aPF11_0227_0	543	GGTAGTTCGAAAGATTTAGATAACATAAGCATCAAAACAAATAATGAGGAAGATACAATAAATCATGAAG	34.19	28.5714	32	70	hypothetical protein
PF11_0227	aPF11_0227_1	1135	ACTTAATAGAAAAGTTAACAACTATGAATCCAGAAGAAAGATTAGGGTTTAACGGAGGATGTGAGGAAAT	32.21	32.8571	31	59	hypothetical protein
PF11_0228	aPF11_0228_0	470	GACTCTTCATGAATTATCATTAATATCATGGGCGTATTCTAAGATAAACAGATTACCTCCTTTAGAAATG	36.18	31.4286	31	94	hypothetical protein
PF11_0228	aPF11_0228_1	951	ATACAAAATAACAAAATGATGATAACAGCTCAAGGAATAACAAGTATATGGGTATGCTTAAGAGAATATG	36.18	28.5714	34	66	hypothetical protein
PF11_0229	aPF11_0229_0	88	TACCCTTAGAAAATGATTTAGTACACGTAAAACTAAAGCTAACTGTAAACGGAAAAGATTATAAAGAATT	32.21	27.1429	33	83	hypothetical protein
PF11_0229	aPF11_0229_1	1275	AAAATACAAATCCGATCCTTTGAATTTGACTTTGATATAGATAGGGGAATATTGTTGGAAAGTGGCATAT		31.4286	32	74	hypothetical protein
PF11_0230	aPF11_0230_0	423	GTTCACAAAAATGGTTTGATTACCTATTGGCCATTTATTAGAAGTGATGGTAAGTTATGTATGGATGTAT	32.21	31.4286	31	93	hypothetical protein
PF11_0231	aPF11_0231_0	1	TGACCCCAGTTACTTTTGAATGTATATCTGTGGCACTCGTTTCATTATTTTTCATAAAAATATTGGCATA	36.18	31.4286	29	85	hypothetical protein
PF11_0232	aPF11_0232_0	310	CACCTTTACAATCAGAAGATATAAATAGTAATGATAGTGTTTACAAAAGAGAAGAAAATATGATGTCTGC	38.16	28.5714	31	80	hypothetical protein
PF11_0232	aPF11_0232_1	2251	TATATGCATGTTGTCATATTGAATTGTCTACCCCCTATTTGGTTAAAGCATATATTAACGTTCCTTGCAA	32.21	32.8571	32	86	hypothetical protein
PF11_0233	aPF11_0233_0	998	TAATTTCCCACCTGGACAGGATGATCATGATAAATCAATACAATTACAAAAAGACCACAAAACAGGTATT	34.19	32.8571	32	72	hypothetical protein
PF11_0233	aPF11_0233_1	3238	ACAAATCAAATGACGAAGAAATGTTTGTTAATGTGAATCATGGATCAGCCACAACTCTTTTAAAAATAAC	34.19	30	32	80	hypothetical protein
PF11_0233	aPF11_0233_2	5047	AAGGTGTTTTTGAAATAACAGCTGAAGGACAAGTTATGTTTACCTTTTTAGGAAGATCCGAAATAAAAGA	34.19	31.4286	30	84	hypothetical protein
PF11_0234	aPF11_0234_0	0	ATGGAAAGTTGTAGAATGTATGGTCTTGAATTTAACTCGTTCATCGAATTTGATAATTATGAAGGAGGGG	32.21	34.2857	31	90	hypothetical protein
PF11_0234	aPF11_0234_1	1594	AAAATGATTATATCGATATATGGGACTTCCCAGTGGAATTTGATACTTATGAGGACACTGCATACGATTT	32.21	34.2857	31	88	hypothetical protein
PF11_0235	aPF11_0235_0	264	ACCGAAACGGAAAGCATTAAAAAAGTACCCATAGAAAATATGACTGAGAGAAATGTTTTATGTTTCCTAA	34.19	31.4286	30	100	hypothetical protein
PF11_0236	aPF11_0236_0	29	CGAAGAAGAAACTAAAGAAGCTGAAAAAAATATAGTAACTGAAGATACGGAAGACATGATAAATTCGTGT	38.16	31.4286	33	56	hypothetical protein
PF11_0236	aPF11_0236_1	1098	AACGATGTACTAATAGATATTGAGGGCAACATTCAAATAGAGTTAATGTTTGTAGAAACAGAAATCTTTG		30	30	96	hypothetical protein
PF11_0237	aPF11_0237_0	184	GGCACTATCTTGATTTCGATAAATTGGAAAAGTTAAATGTGGAGGATGAAAAAAATAAGGATATTCCAAT	38.16	30	33	85	hypothetical protein
PF11_0238	aPF11_0238_0	344	CAAAAATGTTTTAACAAAGCTTGTCTGTGCAGGTACTTTCTGTTTAGCATTATATCCTGTATATACTATG	34.19	31.4286	30	85	hypothetical protein
PF11_0239	aPF11_0239_0	861	GACAAAAATAAAGAAACGACGAAAGATATGGATTACGATTATTATGATGAGGATAACGTTGATTATGAAG	38.16	30	34	71	hypothetical protein
PF11_0239	aPF11_0239_1	2296	GAGCATTTGGTCACTTTTTTCATCGTAATAAAAATGGTTTATCGCGTTCTTTTGTATCATCTGATGTTAA	34.19	31.4286	33	77	hypothetical protein
PF11_0239	aPF11_0239_2	3533	AAGTTTTAAGAAAATACTTGGGTATGGTGCTTTTGGTGAGGTACATTTAGTAGAGGATAATATATGTAAG	32.21	31.4286	32	63	hypothetical protein
PF11_0240	aPF11_0240_0	496	ATGGAGAGAATCAGGATTATGGAAGTAATGATAGTGATAGTAAAGATGGTGAAGATATTGATAAAGATGA	36.18	31.4286	36	52	dynein heavy chain, putative
PF11_0240	aPF11_0240_1	2759	TGAAAAGTTCAAAAATGATCAGACCGATGAAATGGGAGAATATACTGCTACTACAACAAATAACGTAAAA	34.19	31.4286	32	59	dynein heavy chain, putative
PF11_0240	aPF11_0240_2	5784	AGTATGGGAAATATTTTTAAAGGAATTGGTAGTACAGGGTGTTGGTGTTGTTTTGATGAGTTTAATAGAT	38.16	31.4286	34	54	dynein heavy chain, putative
PF11_0240	aPF11_0240_3	6180	GATAAACATTGTGATTGGGGTTTAAGAAGTATCAAAAGTGTATTAACAAAAGCTGGGGATCTTAAAAGAA		31.4286	33	84	dynein heavy chain, putative
PF11_0240	aPF11_0240_4	9323	AAACGATGGAGATGATCATTATAAAGACATGGATAAAACAAATATGAAAAATGGGGACATTACAACAACG	36.18	31.4286	35	62	dynein heavy chain, putative
PF11_0240	aPF11_0240_5	9914	ATCAGAAGAGAAAATGGAAGCTGCTGAAAAATATGCAATAGATATTGGTAATGAAAAAATGGTTGTAAAA	34.19	28.5714	34	55	dynein heavy chain, putative
PF11_0240	aPF11_0240_6	12025	AAATATTCTTGAAAATATTTATCAAATGCTTGAACGACAGTTCTCCAAATAGATCACCCAGTAAGGTGAA	36.18	31.4286	29	76	dynein heavy chain, putative
PF11_0240	aPF11_0240_7	14776	CACATGATCAAAAAAAGGAAACCATACATAAAGAGGAAGATGATGAAGATGAAAAACATTCAGGAAGTAA	44.1	31.4286	35	36	dynein heavy chain, putative
PF11_0241	aPF11_0241_0	1581	TCAATGGAGAAGTTTTATGATTATGTATTTGCCGATGATTCATGTGATGTCTTATCTAATGATGATATGG	32.21	31.4286	34	76	hypothetical protein
PF11_0241	aPF11_0241_1	3584	TATTTTTACATGGGGTATTTTACCTGTAAGAGCATTTGACCATCCAAATATATTTGTTCCATTACCTTGT	32.21	31.4286	31	94	hypothetical protein
PF11_0241	aPF11_0241_2	4063	CAACAAATATGAATCTCAAAAACGTGGATGGAAATAATGTGAATTATACAAACAGTGTGAATGATACCAA	38.16	30	35	75	hypothetical protein
PF11_0241	aPF11_0241_3	6400	TTGTCGCAAGTAAAATCAAAGAAACAAATCCAAAGAGACAATTACAAGATGTACGGGTAGAAAACGATAT	32.21	32.8571	32	47	hypothetical protein
PF11_0242	aPF11_0242_0	1458	GCAGATGATAATATTAAGAGGAAGGAAAAAGGAGATGATGAAATTAAAAGGAAGGATAAACCATTAGATG	36.18	31.4286	35	48	asparagine-rich protein
PF11_0242	aPF11_0242_1	2619	GATAAGGATGATAAGAAGAATGCTAATAGTTCTTTTGAAAGTGAGCATGAAGATTTAAAGCGCCAATTTA	34.19	31.4286	32	79	asparagine-rich protein
PF11_0242	aPF11_0242_2	4300	ACAATAAAGTAGATGAAAAGAGAGGATCTTTTAGTAAGAGTCAGGATGGAATTGAAGCTGATGTAATAAA	32.21	31.4286	33	62	asparagine-rich protein
PF11_0242	aPF11_0242_3	6173	AGAATTAAATGTAGAAAAAAGAATTTCAGCAAATGAAGCTTTAGAACATATATGGGTGAAGAACCCAACG	36.18	31.4286	31	68	asparagine-rich protein
PF11_0243	aPF11_0243_0	892	TTAAATCTACTACTTCAACAATTTCAACGAGTTCATCTATTACAACACATGCAGGTCCAATAAGAAATAC		31.4286	30	68	hypothetical protein
PF11_0243	aPF11_0243_1	2144	GCAAAACGTTGATAACTTTTGCTTGAGAGAATTTTTGAAGTACTGTAAGGATCTAACATGCATAGACTTT		32.8571	30	84	hypothetical protein
PF11_0244	aPF11_0244_0	652	AAATACCTTCTGAAGTTGAATGTGCTATATGTATGAAATTATTAATTGTACCTGTTACCATACCATGTGG	36.18	31.4286	31	81	hypothetical protein
PF11_0244	aPF11_0244_1	1357	ATTATAATAATGAGCAAGATGTTGGTTTGTCTAATAATACCAATATTGGGGGGAAGGAAAAAATTGGAGA	34.19	31.4286	33	86	hypothetical protein
PF11_0245	aPF11_0245_0	509	TATTATGGATATTAATGAAGAAGAAAGACAGAAAGGTAAAACAGTAGAAGTTGGAAGGGCACACTTTGAA	36.18	32.8571	34	43	translation elongation factor EF-1, subunit alpha, putative
PF11_0245	aPF11_0245_1	1244	TGGAGAGAATGTTCGTGTAAGATTATTTGGTGTTGAAGAAGATCAAATAAGTAAGGGTTTTGTTTTATGT		31.4286	32	72	translation elongation factor EF-1, subunit alpha, putative
PF11_0246	aPF11_0246_0	1369	CTGTAAGTAGTGGTTTTGGTTCTCGTTCAAAAGAATCCATGTTATTAGAATATCAGCATAATAAAAGTGA	32.21	31.4286	30	76	hypothetical protein
PF11_0246	aPF11_0246_1	2144	AGTACCACGTGTTTTATTTTTAGCTAGTCGAAAATCATTTTCCTCCTCTTTTGACAGATCATTATTTCAT	32.21	31.4286	31	83	hypothetical protein
PF11_0247	aPF11_0247_0	780	ACCCCTGATACCAATACAATCAATACTGTTAAAGCTAGAGATTTAAGATTTCTAATGATGAATGAAGCAA		31.4286	32	101	hypothetical protein
PF11_0247	aPF11_0247_1	1516	AACATAATAAAAGTATGAGAACATTATCAAGGGTTGACCAAGTAGGAAATGAAAAGGGTGAGGTTAATTT	36.18	31.4286	33	60	hypothetical protein
PF11_0248	aPF11_0248_0	107	AAAACCTGGAAAAAAAGGACAAGATAAAAAAGATACAACATCAGGAAGTACTACTGAAAGCAGTGAAAAA	36.18	31.4286	36	52	hypothetical protein
PF11_0249	aPF11_0249_0	5	AAATTTAAACAAGAGGAAGTTAACATGTGTCGAAAACCAAAGTTGTAAAAAAAGAAGTAGGTGTGATGTG	34.19	31.4286	34	60	hypothetical protein
PF11_0249	aPF11_0249_1	3522	GTTCTAGATGAATTAAATCAAGGGTTAGATCATATTAACGAACAGAAAATTTTCCAATTACTTTCTTGCT	32.21	28.5714	31	96	hypothetical protein
PF11_0250	aPF11_0250_0	104	AACAAATCAAATATTAGATGTTATTCAAAGGGCTACTGTGTATAGGCAATTAAAAAGAGGGGCAAATGAA	32.21	31.4286	30	70	high mobility group-like protein NHP2, putative
PF11_0251	aPF11_0251_0	495	GCACCTTCAAATGAAGGATTTATATCTTATGTAGATCTTGTTTATAATTCTCCATCCTTTACAGCATATG	32.21	31.4286	32	104	endoplasmic reticulum oxidoreductin, putative
PF11_0251	aPF11_0251_1	964	ATGACCTATTAGAAAATTTTTATCATTCCTGTTCCTCAAAAGAATTTCTGGAACCTCTTTTTCCACAACA	34.19	31.4286	34	83	endoplasmic reticulum oxidoreductin, putative
PF11_0252	aPF11_0252_0	43	TAGAGGAGGATGAGGAATACATTGATGACATGTTAATAACGATGAAAACAAAGAAAGAAAAGCATGATAA	34.19	31.4286	34	74	hypothetical protein
PF11_0252	aPF11_0252_1	1811	TTGTATTGGTGGTAGAAGTCGAAAAGATTTTTCTCAGTATCCTATATATCCATGGGTTATTTCAAGTTAT		31.4286	31	77	hypothetical protein
PF11_0252	aPF11_0252_2	3945	ACAGGTTCATCTGATGAAACCATAGAATTAATAAATGCGGACACAAACTTTGATATTGTACAAGTTTATG	32.21	31.4286	31	89	hypothetical protein
PF11_0253	aPF11_0253_0	197	TTATGTTAGGGCTCCTGACAAACATTTTAGCCAAGCGTTAATTAATGATATGGATGATTCAAATTTCTAT	34.19	31.4286	30	96	hypothetical protein
PF11_0253	aPF11_0253_1	1050	CCAAATTTAAAAGAAACAGAAAGTGAGGACAAAAAAACACCAGATGTTGTTGAAGAATACAATACCATAA	34.19	30	35	50	hypothetical protein
PF11_0254	aPF11_0254_0	200	CCCGGTTGCACATGAAGAAAACAATAATGAAGATAGGGAATATAATACGAATGAAAGTAATTGTAATAGA	36.18	31.4286	31	58	hypothetical protein
PF11_0254	aPF11_0254_1	1389	TTTCGTAAATTTAAGAATAAAGCTGTGTGGAAGACACTTGAAGGTGGTGAAATTGAATTGGATGATAAGT		32.8571	34	71	hypothetical protein
PF11_0255	aPF11_0255_0	3	GAGCATTCGTCTATGCCCTTATGGTTAAGTAGCTTTGAAGAAGAAATTGACACTTACATTTTTATTTCAT	32.21	32.8571	31	65	hypothetical protein
PF11_0256	aPF11_0256_0	159	GTGGAACTAAGCAGAAAGATGGTTGCTGAGAATATTCAAATGAGAAATATGAAGAGTAACAATAATAGTA	32.21	31.4286	31	73	pyruvate dehydrogenase E1 component, alpha subunit
PF11_0256	aPF11_0256_1	1328	TCAACAAATTAGAAATAGAACATCCGGACCAATAATTATAGAAGCTATTACATATCGAGCTAAAGGACAT	32.21	31.4286	31	78	pyruvate dehydrogenase E1 component, alpha subunit
PF11_0257	aPF11_0257_0	129	AACGAACAAGGTGTGATACCTTTGAGGGAAAAGGATTTAACAATAAATGTTGGGGATAATAGAAATTTAA	36.18	31.4286	31	66	ethanolamine kinase, putative
PF11_0257	aPF11_0257_1	980	TAACCATTTTAATGAATATGCTGGATTCAACTGTGAATGGGATTTAACACCTAATAGATCTGAAGAATAC	32.21	31.4286	30	77	ethanolamine kinase, putative
PF11_0258	aPF11_0258_0	764	TAATCCACAATTACATGAAGCAATATTTGAAATTAATGACAGTACAAAAGAAAAGGGAACCGTAGCAACT	36.18	31.4286	30	63	co-chaperone GrpE, putative
PF11_0259	aPF11_0259_0	654	ACCAACCAGAAGTATGAAAAACGAGATCTTAAAGATGAAGTAAAACAAAATAATAGATTAGCAGCTCTTG	38.16	31.4286	33	62	hypothetical protein
PF11_0260	aPF11_0260_0	151	ATTAGATAAATTAGATGAATTGAAAAAGGAGTTAAGTGGCTTAAGAATAAGCAAAGCCTTAGGGAACTCT	34.19	31.4286	32	84	ribosomal protein L35, putative
PF11_0261	aPF11_0261_0	274	TATATCCGAATTTTGAATATGGAGAACTAAGAAAAGACCAAGACTATGATTACGTTATAGCTACTAACCT		31.4286	32	65	hypothetical protein
PF11_0262	aPF11_0262_0	79	GGCTTAGGGAATACGTATATACAAAGTATCGTATAAGTTTGCCAAACATTGAAAACGTAAAATATGATGA	32.21	31.4286	33	95	hypothetical protein
PF11_0262	aPF11_0262_1	1414	AATTTATAATAGATACAAATAAATCCTTTCAACATAAAAAACTCGTTGCCTTCTTAAGGGAGTTCCAACA	34.19	28.5714	31	75	hypothetical protein
PF11_0263	aPF11_0263_0	207	GAAAATGCATCAATAACTATACATGTAAAAATCACAGAAAGTTTTTCATCTTCAAGAAATGGTAAGCTGG	34.19	30	32	98	hypothetical protein
PF11_0264	aPF11_0264_0	218	GGATAAGCCCAGTACACCAAACATAAAAGATGAATATGAAAAGAAAACAAATGATAACAACAACATGGAA	40.14	31.4286	35	47	DNA-dependent RNA polymerase
PF11_0264	aPF11_0264_1	1705	TCCAAAAATATAGGATAATAAAACAAATGAAGCAGCAAATTGGAAAAGGAAACCACATGAAACAACATGC	38.16	31.4286	33	38	DNA-dependent RNA polymerase
PF11_0264	aPF11_0264_2	3247	GAAGCCTAATCACATTCGCGGAACAAAAAGAAATAGGTAATAAAGGATTATTCTGGTTAAAAATACATCT	32.21	31.4286	32	63	DNA-dependent RNA polymerase
PF11_0265	aPF11_0265_0	283	TTACAGAATTGTCAGAAAAGTGGGATGAAAATAGCGCATTTGTTAAATTAGATAAGTGGCGTCAAGATAT	38.16	32.8571	31	70	mitochondrial import inner membrane translocase, putative
PF11_0265	aPF11_0265_1	955	AAAGAATGGAAGAAAGCTCACCTTGGTTTATATTTACTTTTCACACACAACAAATCAACTGCCTAAAAAA	34.19	31.4286	31	68	mitochondrial import inner membrane translocase, putative
PF11_0266	aPF11_0266_0	299	TAAAGATAAAAGCTTTTTACATCGAGATAAAGGAATGTCCAAAGGTGCTAAAGGACGAGGAAGAAAATTA	32.21	32.8571	31	75	small nuclear ribonucleoprotein D1, putative
PF11_0267	aPF11_0267_0	698	ATATTATAATCATGGTAGTAGGAAACCAAGTGGTAGATTTTTTCATTCATGTTCACTTTGTCTAGCAAAC	32.21	31.4286	31	69	hypothetical protein
PF11_0267	aPF11_0267_1	1230	ATAAACAACAAAGTACATTATCTAGAGAACAATCCAAGACGCACAATGAATCCTATATTCAGCAAAGAAA	34.19	31.4286	32	62	hypothetical protein
PF11_0268	aPF11_0268_0	61	TAACAACACAATCGACTAGTAACAACACGAACGATGGAAACATTTTGGAAGAACAAAAAACATTAACATC	34.19	32.8571	34	71	hypothetical protein
PF11_0268	aPF11_0268_1	1332	AATTTCGATAGAGGATATTACGGTTCCTTATGTTTCCTTCCATATAAAAAATCCTTGTTTGTTTTTGGAG	32.21	31.4286	33	71	hypothetical protein
PF11_0269	aPF11_0269_0	33	AATATGACAAGAGAAGAAAAGGAAGTTTTATTAGAAGCTAACACAAAAAGAGAATGGGAATCATATGGTC	34.19	31.4286	34	62	hypothetical protein
PF11_0270	aPF11_0270_0	467	TAATAATTGTAATACGAACGATGTAGAGGTTATGAAAAAGAAACTTGTGGTAGGAGAAAATCCTGAATTT	32.21	30	32	57	threonine -- tRNA ligase, putative
PF11_0270	aPF11_0270_1	2206	ATGTTCAGTGGAAAATAAATGAAGGAGATGGTGCTTTTTATGGACCAAAAATTGATATACTAGTAAAGGA	32.21	31.4286	32	78	threonine -- tRNA ligase, putative
PF11_0271	aPF11_0271_0	1463	TATTTGGAGCTATCCCAAAGTAGTTATGAAGAGAGGAAGTATAAACAATCCAAGGAATTATAATGATGAG	32.21	32.8571	30	71	hypothetical protein, conserved
PF11_0271	aPF11_0271_1	3574	CTACAGAATTATTATTAGCCTTAACACAACATCCTTTATATTTTTTTGCTCCCCATATAGACAGAGATCA	36.18	31.4286	32	57	hypothetical protein, conserved
PF11_0272	aPF11_0272_0	240	ATCCCTGATTGGTTTTTAAACAGGAGAAAGGATTTGAAAGAAGGAAAAAATATTCATGTTATTGCTAACC	36.18	31.4286	31	65	ribosomal protein S18, putative
PF11_0273	aPF11_0273_0	736	TAGAAAATACGAAGACACACAAAATTACTAGTCCTTGTATTAATTTAGAAGATATAACTCAACCTGAACA	38.16	28.5714	32	70	hypothetical protein
PF11_0273	aPF11_0273_1	1486	CCACCGAATTTTTTCGTTTAAAAGAATTGGAAAGTATGGAAAAGCAGAAAAGATTATTTCTACAGGCAAA	32.21	31.4286	31	83	hypothetical protein
PF11_0274	aPF11_0274_0	0	ATGATGAATTTTACATCTCCACCGAGCAATGACCCTATAAAAAAGATCCAGAATTTATTGAATAATTCCT	36.18	31.4286	32	78	hypothetical protein
PF11_0275	aPF11_0275_0	53	AAGAGATACAAAAGCAAATGAGGAAGAAAGAGTTGATGTATTGGATAAGTTTGATGATGAGATTTTAGAA	34.19	30	34	54	hypothetical protein
PF11_0275	aPF11_0275_1	2085	ATGTATGATGATAATATCAATAACTTTGCCAACTGCCAGGAATATTCAACAGAAGATTCTAGTGATGAAT	32.21	31.4286	31	88	hypothetical protein
PF11_0275	aPF11_0275_2	3265	GTGTGGAGATGGTTACAGAGAATATAAAAATTATGGATAGGATGATAAACGAAATGAATAATGGAACAGA	36.18	31.4286	34	54	hypothetical protein
PF11_0276	aPF11_0276_0	572	AAGGGAAAACTACACAGAGGAAGATTTAAGAGACTTGGGTCTTAACATAAAAAGTGATCAAATTGAAAAA	32.21	31.4286	32	64	hypothetical protein
PF11_0276	aPF11_0276_1	1082	AAGAGAGGATGCTAATATTAAGCGTGGTGGTACTTTGGGTTGTGATAAAATTAAAGAAAAAGAAAGTTCT	38.16	32.8571	31	57	hypothetical protein
PF11_0277	aPF11_0277_0	288	GAAGAAAAAACCAACTTAGTAACAAAGAGAAGTAAGACACCCATCAGAAAAGAAAATTCATTACATTCGA	34.19	31.4286	33	55	hypothetical protein
PF11_0278	aPF11_0278_0	370	ATTATGAAGGGGAGATATTAAAACTAGAAACTATGCTTAAGGAAAAAGAACATGAATACATGGACTTACG	34.19	31.4286	32	70	hypothetical protein
PF11_0278	aPF11_0278_1	1298	TGGATATGTAGACATATGCAAATGCATATTAAAGAACAGGGACGGATATTTATATAAGGGAAATAAGAAC	36.18	31.4286	36	87	hypothetical protein
PF11_0279	aPF11_0279_0	1195	CCGAGTCGAAAAGTACAGATAATCAAAAAGAAGAGGTAGAGAAAAAATGTCGAGATATATATAAAGATGA	38.16	31.4286	34	49	hypothetical protein
PF11_0279	aPF11_0279_1	1699	CATCTCTCACATCTTCATACACGTCTAAATCTATATCATTATCCAAGTCAACATCTCATTCAATTTGTAA	34.19	31.4286	35	62	hypothetical protein
PF11_0280	aPF11_0280_0	138	ATAAGACTAACAAACGCAGAAGAATGGATACATGGAGAATTCAAAGGAACGCTTGGTGAAATATTTTTAA		32.8571	30	81	small nuclear ribonucleoprotein F, putative
PF11_0281	aPF11_0281_0	541	GTAGAAGAGGAAGAGATAGAACGGGGGAATTTGTAAGTGCTTATAAAATGATAGAACAAAATAAAGATTT	36.18	31.4286	32	63	hypothetical protein
PF11_0282	aPF11_0282_0	57	AAAACACATCATGAAGGTGATAGTGGATTAGATTTGTTTATTGTAAAAGATGAAGTACTGAAGCCAAAGT	34.19	31.4286	31	70	deoxyuridine 5-triphosphate nucleotidohydrolase, putative
PF11_0283	aPF11_0283_0	32	CCCTGGAAAACATCCAGGAAATTGTGCTTCTTATGATAAAATAGGTAAACACATTTTCTTACAAGAAAAA	34.19	31.4286	32	105	hypothetical protein
PF11_0284	aPF11_0284_0	577	TTTGTTTTCCTGATCCTCATTTTAAAAGACATAATTGGAGAAGAAGAATTATTACTATCGAAAATTTGTC	34.19	27.1429	32	95	methyltransferase, putative
PF11_0285	aPF11_0285_0	59	AATTAAAACTGTACATATAGAGACAAGAAAGGTTTGTAATGTGTTGCAATTTGGTACTCATGCCATAACT		31.4286	33	86	hypothetical protein
PF11_0286	aPF11_0286_0	189	TGGGATAAACTAAGATACATACAACGATCAATACAAAATGAGAACAGAACGAAAATATATTTCGGAGAAG	34.19	31.4286	33	59	hypothetical protein, conserved
PF11_0286	aPF11_0286_1	757	GAAACAATTTAATGCTATTACTTTTGGACATGAAAAAGAATCCTAACGCCTACATTTTGGAGTACAAACA		31.4286	32	105	hypothetical protein, conserved
PF11_0287	aPF11_0287_0	283	ATATGTTAAGACACTTAACGTGGAGAAAAGAAAATCTACCAATACCCCTGAGTGACGTTCAAATTTTTTT		32.8571	29	76	hypothetical protein
PF11_0288	aPF11_0288_0	191	GCATAATGACGATACAGCTATTCAAGAGATACATATAGTAGAGGAAAAGAAATTTCTCATATATCCAGAA	40.14	31.4286	32	88	hypothetical protein
PF11_0288	aPF11_0288_1	993	TTAAATAAGAACTCCGTTATACAACTACAAAATGTGCAAGATGATCATACGCCTATGGGTAATGAAAAGA	32.21	32.8571	30	60	hypothetical protein
PF11_0289	aPF11_0289_0	1060	ATGAAGAAAATGTAACGAACCCAGACGAATTTGTAACATCTGAAAGGACTACAGATATTGATATGTTAAA	34.19	31.4286	32	80	hypothetical protein
PF11_0289	aPF11_0289_1	2446	TATCTGATATCACAAACATTATGGAAGATCAAAATGTGGTAGCTAGCGAAAAAGCCATTTCTGATGATAA	34.19	32.8571	31	101	hypothetical protein
PF11_0289	aPF11_0289_2	4129	AAACATATAAAAATCTAAAGCAAATTTATGAAACCATGCCAAAATATGCCTCCTCTCCGATCCTAACATT	32.21	31.4286	33	73	hypothetical protein
PF11_0290	aPF11_0290_0	435	GAAAATGACCTGACTGTTCAGGAAGAAAATGATATAACAATTCAAGAAGAAAAAGAACTAATTGGTGAGA	40.14	31.4286	31	65	hypothetical protein
PF11_0290	aPF11_0290_1	731	TAATGAAGCCAATACAGGAATTTTCGATTTGTTAGAGAATTTATTAGTACGTAGTGGTAGTAACAATCAG	34.19	31.4286	31	77	hypothetical protein
PF11_0291	aPF11_0291_0	1337	AGAAAAAAGGGAGTATAAAGAAAATATGCATATAGAATTAAAACAGGAAAGAATGGACACAAACAGGAAC	34.19	30	34	55	hypothetical protein
PF11_0291	aPF11_0291_1	1907	TAAGGATGATAATAATGGGGAGGGTGCTATAAGTCCACAAATAAATGATCAGAATTGTTTAGAACAAAAT	38.16	31.4286	31	74	hypothetical protein
PF11_0291	aPF11_0291_2	4426	TATATTGTAATGTTAATTACAATGAAATGGTCTTACCTACATGTTTTGTTTCCTCTATTTCGGACCCTGA	32.21	31.4286	32	79	hypothetical protein
PF11_0292	aPF11_0292_0	162	GTTGTAACATATGACAAGTGCAAGAACGCAGTTGAACTATTGAATCCTTCAAAATATAAAACGAAGAATT	32.21	31.4286	31	88	hypothetical protein
PF11_0293	aPF11_0293_0	76	CGAGAAAGTTAGGTATTGACGTAGAAGTTGAAAAGAAATATTTTGGTGGAAAAAATAAATCAAGCAAAGG	34.19	31.4286	33	60	multiprotein bridging factor type 1, putative
PF11_0294	aPF11_0294_0	10	AGAATTCAAAAAAACACCTAAGCGAATTACAAGAAGAAAGAAGAAGACACAAAATTACACTTCCCGATAT	36.18	31.4286	33	40	ATP-dependent phosphofructokinase, putative
PF11_0294	aPF11_0294_1	2441	TAACAAGAAAGATGATGCTCTAACAAATGATCTATGTGAACCAACGGACAGTACTACTAATAATCAAAAT	34.19	31.4286	32	67	ATP-dependent phosphofructokinase, putative
PF11_0294	aPF11_0294_2	3105	TTACAAGATAATCAATTCCATCTAAAACAAAATTACAGAAATGTGACATGTCCTAAAAACGTCGGTGTTG	36.18	31.4286	32	68	ATP-dependent phosphofructokinase, putative
PF11_0295	aPF11_0295_0	393	TTGCGCAATGATAACTGTTACCTTGATTTAATTACATCCTTTAGAGAAGCCACTTTAAAAACTATAGTAG	32.21	31.4286	31	71	farnesyl pyrophosphate synthase, putative
PF11_0295	aPF11_0295_1	1009	TTGAAATACGTAATGGACATTTTGTTTACAGGCGCTTGAGAGATAACAACCTTAACAACTTTTGTTTAAA	32.21	31.4286	32	95	farnesyl pyrophosphate synthase, putative
PF11_0296	aPF11_0296_0	207	TTAACTACACCAGCATGTCCAGTGAAAGATGATTTATTAAGAGAATGTAAAGAGAAATTAGGTTTGTTTG	34.19	31.4286	31	72	hypothetical protein
PF11_0296	aPF11_0296_1	2019	AATGTTAAAATTGTGTGGTCGGATAATCATTCCTCTATATATTCTTATGTCTATCTTAAGCATCTCTTTG	34.19	30	33	88	hypothetical protein
PF11_0297	aPF11_0297_0	775	TGATCAACGAAAACGTAAGGAATATCAATGACACATTCTCCAAAACTATAAATAGTAAATTTCCCAAGGA	32.21	31.4286	32	77	hypothetical protein
PF11_0297	aPF11_0297_1	901	ATGATGATGTGGTGTATGACATAAATGAGGAACATACAAGTGCTGATGAGAAGATTGAAAAATTAAGAAA	34.19	31.4286	34	56	hypothetical protein
PF11_0298	aPF11_0298_0	77	GTTTGATAACAAAAATATGATAGGTAAGCACGTGGAACTAGAAGGGAGGTATAAAAAGGAATATATAGAT	36.18	31.4286	34	57	GPI8p transamidase
PF11_0298	aPF11_0298_1	806	TGAAAATAGTTATAGTTTATTTTCCAGTAGTTATTTAAGCGTTTCAACGGTCGACAGATTTACATACCAT	32.21	30	31	74	GPI8p transamidase
PF11_0299	aPF11_0299_0	23	ATGGTGCACGAATAATACACCTATTATAAATTTGAAGAATAACCAAATGGTCTTTTCAACACACGTACAT	34.19	31.4286	30	90	hypothetical protein
PF11_0300	aPF11_0300_0	22	GGTGTTCATATTTTGAGAGGAAGCAAGATGAAACATGTAAGGATGAGATAAAAAAGGTAATGGATAATTT	34.19	31.4286	31	58	hypothetical protein
PF11_0300	aPF11_0300_1	1773	AATTCCAAATATGTAATTGAAATACCCAAGAAGGATTTGAAGGGACATGAAAAGAAAGATCACATCAAAG	32.21	31.4286	32	64	hypothetical protein
PF11_0301	aPF11_0301_0	341	TAAAGAACCAAAGAATGTTTTAGTTGTAGGTGGTGGTGATGGTGGTATCATAAGAGAATTATGTAAATAT	34.19	31.4286	33	60	spermidine synthase
PF11_0302	aPF11_0302_0	88	AGGCTGTTCATACGTTGACAGCAAAACTTGATACGGAAAATAAGGCTCATCAAAAATATATAGATATTAT	38.16	31.4286	30	68	hypothetical protein
PF11_0302	aPF11_0302_1	1054	CCATTCAATTTTCAAGTAGTCTTAGCAGAAAACATATATCTACAACATGTAATGCTTCATCAGGTAATGT	32.21	31.4286	31	87	hypothetical protein
PF11_0303	aPF11_0303_0	486	AAATACTTAGAACAAGCCCGAACACAAATGGAGAAGGGAGGAGACTGGGAAAGAAAAAATAAACTTAAAA	34.19	35.7143	34	24	26S proteasome regulatory complex subunit, putative
PF11_0303	aPF11_0303_1	1052	CGATAAAGTCAATGGATCTATTGAGAGCAATCAACCAAATGAGAGAAACACAATGTATCAAAATACTATT		31.4286	31	69	26S proteasome regulatory complex subunit, putative
PF11_0304	aPF11_0304_0	546	AAAGAAAATAATATATCTACAAGTATAAGAAAAAAAGAGAATGGTTACGGATCAACAAATGAAACATCTG	38.16	25.7143	34	52	hypothetical protein
PF11_0304	aPF11_0304_1	3031	CCAAAGAAGAAGTACAGGTACCTATTTTTTTATGGGTTATTTTTGGAGGAAAAGATATGAAATCAATGGA	36.18	31.4286	35	84	hypothetical protein
PF11_0304	aPF11_0304_2	3892	GTGATAAGACACATGAAGAGACGAATAACGAAACAGACGACGGAATAAATAAAAAGACATACAATAAAAT	38.16	31.4286	35	28	hypothetical protein
PF11_0305	aPF11_0305_0	741	TTGAAAAATCAAAATGTGTCGGTACAAGAAGGAGAATCATGGAATCATGTAGGAATAACTATAAAAGATG	32.21	31.4286	32	50	hypothetical protein
PF11_0305	aPF11_0305_1	1156	GTACAGGTGTTGTTAATAAAAATAAAACTGCCAGAAGAAAAACTATCAAAGAAATAAGAGATCTTGCGCA	36.18	31.4286	31	48	hypothetical protein
PF11_0306	aPF11_0306_0	755	TGATGTATTAATTTTGTGGAAAGGATTGGGATATTATAACAGAGCTAAGAACCTTTTGGAATGCTGTAAA		31.4286	32	69	A/G-specific adenine glycosylase, putative
PF11_0306	aPF11_0306_1	1011	TCAGGCACATTATTAAAACATTGCGAAAAAGTTAGCGAAATATTATGTTCAGGTGAATCCAATTATTCTG	34.19	31.4286	32	86	A/G-specific adenine glycosylase, putative
PF11_0307	aPF11_0307_0	649	ATTGGAGAAGAGGAAAAGCAAATCGATATGGTATATTTATACATCCTGATGGAACATTTTATAAAGGGTT	38.16	31.4286	31	78	hypothetical protein
PF11_0307	aPF11_0307_1	3283	AAGATAAAAGAAAAGATAAAACGCACAAGAATACTAGGAATTATCTAAACGATAAACGTGTTGCCACAGA	36.18	31.4286	32	57	hypothetical protein
PF11_0308	aPF11_0308_0	243	GAAACGTGTAATTTATGTTTAATGTCATGGATATCAACAAGACAATGTTGGTATGATTGTGATGAGTTAC	32.21	31.4286	32	88	hypothetical protein
PF11_0309	aPF11_0309_0	12	GATTCTTTAACACAAAATAAAGCATTTTCCATTGAGGAAATATACGGAAGCGATATAACAGATGAAGAGA	34.19	31.4286	32	79	hypothetical protein
PF11_0310	aPF11_0310_0	50	AGATGTATCTGTATCCGCAGAGAAAAAAGAAATATCGAAAAGGGAGATGAGTTCAAATGATAATGTTAAT	34.19	31.4286	30	66	hypothetical protein
PF11_0310	aPF11_0310_1	1579	TTTCTTTTACCTTTAGTTCTAAATATCATTCTACATTAATAGGTTTCTTGAACCTAGTGTGTGGTGTGGT	32.21	31.4286	32	76	hypothetical protein
PF11_0311	aPF11_0311_0	91	CGAATGAAGGACACATCATATTTCAAAATCCTTATGAGTTCTCATATGGTAATTGTGGTTATAGAGAAAA	36.18	31.4286	32	100	N-acetyl glucosamine phosphate mutase, putative
PF11_0311	aPF11_0311_1	2567	TCCTAAACACATACTTCCTAAAATCATACCACATCCAAAACATGAACAATATCTAATAGAACCCATAACA	32.21	31.4286	34	42	N-acetyl glucosamine phosphate mutase, putative
PF11_0312	aPF11_0312_0	151	CTATGGTTTTTGCTGATCGTAAAAAAGCTGAAAGAATTGAAAACTCCTTATTACCAAGTTTGAAGAGAAT	34.19	31.4286	31	78	ribosomal protein L38e
PF11_0313	aPF11_0313_0	287	TGAAATAAGAAACATCATTTTAGATAATAAATCTCCAGCACCAGCAAGATTAGGTGTTATAGCACCAATA	32.21	31.4286	30	69	ribosomal phosphoprotein P0
PF11_0314	aPF11_0314_0	311	ATTAAGTCATGAAGGATTTCGTGATATAGATGATGAGAAAAGAGGGAAATGTATGGTTATTAAAACGTCA	34.19	31.4286	33	58	26S protease subunit regulatory subunit 6a, putative
PF11_0314	aPF11_0314_1	1072	ATGAAGAATCAAGAGCAAGAATTTTGCAAATCCATTCAAGGAAAATGAATGTCCACAAAGATGTCAATTT	32.21	31.4286	35	79	26S protease subunit regulatory subunit 6a, putative
PF11_0315	aPF11_0315_0	3	GAAAAGGAAGAAGAAAAGATGAATGATGGTTTAAGGTTTAGAAAGAAAGGGGAACTTTTAAAGAGTGAAA	36.18	31.4286	37	54	hypothetical protein
PF11_0315	aPF11_0315_1	2885	CAAAAATACCAACATTCATATGAGGGCCTTACTAAATCATTGCAAAATGGAAAATAGAAAGATAAAAGGA	34.19	30	33	69	hypothetical protein
PF11_0316	aPF11_0316_0	707	GCCTAACAAAAAAGGTGGTTGTAATAAAATGGATGAGAGGCAAAATGATGAGTACAAAAAGTCTATAAAT	34.19	31.4286	32	49	hypothetical protein
PF11_0316	aPF11_0316_1	1509	ATTGAACTTGGTGCAGGCAAAGCAAATACAACAAGATGGATAAATTTTATTATGAACAACTTAGGAGATA	36.18	31.4286	32	70	hypothetical protein
PF11_0317	aPF11_0317_0	208	GTAATTTAACAACTCTCAAAAGTAAAGGGCAACAAAAAATAAATAAGTCGAATCACGCAGTTCAAAATGG	34.19	31.4286	33	46	structural maintenance of chromosome protein, putative
PF11_0317	aPF11_0317_1	2005	AATGTAAAATGAACTCACATATCGACCAGCAGGACCAAAATGAATCCAACGTACATTTGAATAATGAAAA	32.21	32.8571	32	91	structural maintenance of chromosome protein, putative
PF11_0317	aPF11_0317_2	5251	ATGCAAATATGGACCCTCTCAAAATCCAGTCTCTAACAAGATACCTAAATTCAATTAATAGTCAAGTTAT		31.4286	30	75	structural maintenance of chromosome protein, putative
PF11_0318	aPF11_0318_0	290	CTATAGAAAGAATAGCGCATATACATTACAATGTTTAGCTAGGCATAATGAGAAGTTAGCAAAAATGGTT	32.21	31.4286	32	79	PF16 protein, putative
PF11_0318	aPF11_0318_1	1250	ACCTATTTTTATTAAATCCACTTGGCCCCTTGCAAAATATTCCATTCTTCAATTTTCCAAATTATTACCC	32.21	31.4286	35	80	PF16 protein, putative
PF11_0319	aPF11_0319_0	0	ATGAAATACGTACTAAGGGGCCATAAAAGAAAGATCCAGAAAACCTGTGAACATTTGTTTAAATCATATT	32.21	31.4286	29	82	hypothetical protein
PF11_0319	aPF11_0319_1	3969	CTCAAGGGGGTTATTAAAAAGAAGAAAAGAATTATGAATGAATATAATGTTGAACATACACCTTATACAA	40.14	27.1429	33	82	hypothetical protein
PF11_0320	aPF11_0320_0	110	ATACGTTGAGGAAAGTATGTTTCATGAAAAGGGAGATGGTAAAGATGGTGATAAAAAGGAAGATAATGAT	36.18	32.8571	33	51	hypothetical protein
PF11_0321	aPF11_0321_0	129	GAGCAATTGGTTATCCCTAAGGAGGGTAAAAAAAGGAATAGTATTAATGAAGAAGAAGAGGAATATATAA	38.16	31.4286	34	53	hypothetical protein
PF11_0321	aPF11_0321_1	1275	TATTTAGAAATTTACGACTTGTCAAAGAGGACATATGAAATGAGAAATGAGAGGAACAAGAAGATATACG	34.19	31.4286	33	59	hypothetical protein
PF11_0322	aPF11_0322_0	859	AAGAAAAAGACCAAAAAAATGCACAGCTGGATAACATAAAAAAGGAGATAGAACATTCCAGGGAAATTAT	34.19	31.4286	34	45	hypothetical protein
PF11_0323	aPF11_0323_0	35	TGAAAATAGCACCCTGCCCACAATCAACACGTTCATAATTCTGGACATTATTTTAAGGATATTAAAAATT	34.19	31.4286	31	108	hypothetical protein
PF11_0323	aPF11_0323_1	1478	ACATAAACAAATAGATGTTACAGAAATACATATAGAAGACGAATCTACCAAAGGTTGCTTATCCATGCAT	32.21	31.4286	31	80	hypothetical protein
PF11_0324	aPF11_0324_0	636	CCTACCATAAAATATGTAGATGAATATTTAGACACTTTTCTTTGTTATGAGAAATGGGTACCAGGTATGA	36.18	31.4286	31	90	hypothetical protein
PF11_0324	aPF11_0324_1	1805	CACTAAATCATTCGGGAACACCTCTTTGTATATAAATATAGTTGAAGAGAAAAAGGACGATAAACACAAA	36.18	31.4286	31	81	hypothetical protein
PF11_0324	aPF11_0324_2	4550	GAAAGAGTATTTTATTAATCCTACTACAGAACGTATTATGGAAAGTAATGATATGATGATTACATGGGAC	34.19	30	32	81	hypothetical protein
PF11_0325	aPF11_0325_0	38	ATCTAGGAATATGGAAGAACCCCAATATGATATGAGCACAATTGATTTAACCCAGAATAGTATGAATACA		32.8571	32	72	hypothetical protein
PF11_0326	aPF11_0326_0	96	TCCTATAGTAATGGTGTTAAGAACCTTGATTCTACAAACCCTGAACAGAATAAAAATCTAAGAAGTGTAA	32.21	31.4286	34	74	hypothetical protein
PF11_0326	aPF11_0326_1	3067	CACATATTGAGGAACATGGCAAAGAACATTTAAACAAAGGAGATATAAATAATACGAAGAATTTACATGC	38.16	30	33	72	hypothetical protein
PF11_0326	aPF11_0326_2	4296	AATTATATATATCTATATGGAGGAGTAATACAAACAGGGAAAACTTGGCAAGTGACTGATGAACTTTGGA	36.18	32.8571	32	68	hypothetical protein
PF11_0326	aPF11_0326_3	6271	TGAACGGTCAGGACAAAGAAATGGTTTCCATAGAATTGCTTAAAAATATGGGAATACAAGAAAATAATGT	38.16	31.4286	32	68	hypothetical protein
PF11_0326	aPF11_0326_4	6594	TATGAACAAGTACAAAGAATGAGCACTATAGATATCGAAGGTAACCCCTTAAAATATTACAATAGTAGCA	32.21	31.4286	31	83	hypothetical protein
PF11_0327	aPF11_0327_0	437	TGAAATCGATACAAACGAACAAGGTGTGTTATATTTAAAAGCAAACTCACCAGAAGATAAACATAAATGG	36.18	31.4286	31	68	hypothetical protein
PF11_0327	aPF11_0327_1	2899	CTGATAAAAGTATTAAGAGAAGAAAAAAACTACCGAGCCCTAGAACAGAAATAAAAATTAGTATGTGGTC	36.18	31.4286	33	47	hypothetical protein
PF11_0327	aPF11_0327_2	4406	TATGACTGTTGAATTAAACGAAATAACAAAAGAATATGATAAAGATAAAGGAGCAGCTATCGCCTGTACA	38.16	31.4286	31	56	hypothetical protein
PF11_0328	aPF11_0328_0	971	TAATATGAACAAGGACAAGGTTGTCATTCAGATGATGATAGGTAATAATATTGAAGGAAACAAGGAGACA	34.19	32.8571	31	87	hypothetical protein
PF11_0328	aPF11_0328_1	1184	TTATAATAACACACCTAGACAACATGATAACCATACATACCAAAATAATCCCGCACATGATATACACGAC	34.19	34.2857	33	36	hypothetical protein
PF11_0329	aPF11_0329_0	1049	GAAAAATACTGATAGAGCTATTAGTAATATTGAAGCCATACCTGGAGGTTTTAATACATTAAGAAGAATG	34.19	30	32	89	hypothetical protein
PF11_0329	aPF11_0329_1	2349	CAAGCACCAAGAACTATTGAAAATGAAATAAAAAATGTAGAAGAGAAACAAGAAGGAATACAAGATACGC	40.14	31.4286	33	35	hypothetical protein
PF11_0330	aPF11_0330_0	127	GTAGTGTTTCTACAGCTACAGATTCTTTTAGATGTTCTACATATTCTAATCCTAATTATATGACTTGTCC	34.19	31.4286	32	81	hypothetical protein
PF11_0330	aPF11_0330_1	3070	TTTGTAAAATCTACTTATCTTATCAACCTATTCTATTCCCTTGCTGTTTTGTTTCTTCATGCTCAGATTG	34.19	31.4286	32	50	hypothetical protein
PF11_0331	aPF11_0331_0	177	TTAAAACAATTAGAAGTTCAACACCCTGCTGCGAAGATTTTAGTTAATCTTTCAGAATTACAAGATCAAG	32.21	31.4286	31	75	t-complex protein 1, alpha subunit, putative
PF11_0331	aPF11_0331_1	908	TATAGCAGTCAGAAGAGTAAACAAAGATGATTTAAGAAGAATAGCCAAACTAACAAATGGACAAATTCGT	32.21	31.4286	33	50	t-complex protein 1, alpha subunit, putative
PF11_0332	aPF11_0332_0	83	AACAAAAAGAGGATCACCAGAAGGGTTAGCAAAAATAAAAGAAAATGAAGAAGAGAAAGCATTACCAAAA	42.12	31.4286	35	28	hypothetical protein
PF11_0333	aPF11_0333_0	252	GAACAAGCTCAACAAGTAAAAAGAAAAAGCATTGATGAAACAAATGAAGATGAAGAATGTTCACATCATG	36.18	31.4286	34	77	hypothetical protein
PF11_0333	aPF11_0333_1	1708	TTTTTTGCAATGGTTGTTTAGTTGTATTTTTAGGGGTTAGCAATAATATTTGTGGTAGAATGAGGAATCG	34.19	31.4286	33	55	hypothetical protein
PF11_0333	aPF11_0333_2	3257	ATGTGCATCTCCATTCAGCTTAGTCTTCTCTATTTTTCTTTGTCTTATATCCATTTTCTTAACCTCCTTT	32.21	32.8571	33	42	hypothetical protein
PF11_0334	aPF11_0334_0	278	TAATTTTTATGACAATGATTTTGTACTAGAAATGGATAACCACACTGAAGACACTTCATCTTCCTACCAT	32.21	31.4286	33	79	hypothetical protein
PF11_0334	aPF11_0334_1	1827	ACATGTGTAAGCGATATAAAATGTAGGTGGATAGAATGGAAGGAGAAAGATGATATTAAGACGTTTAAAA		31.4286	32	52	hypothetical protein
PF11_0335	aPF11_0335_0	836	TCTTTTTTATAATAAAGCACAATTTGAAAGTTATATTTTAGGTCTCATATGTCAAGGATCAAGGCTTGAG	34.19	28.5714	31	75	hypothetical protein
PF11_0336	aPF11_0336_0	6	AACCGCACTGATGCCAGTGCTATAAAAAATTTTGGATCCAATCCACAGTACTTAATATCAAATATAATAA	36.18	31.4286	32	85	hypothetical protein, conserved
PF11_0336	aPF11_0336_1	1084	AAAATAAAAAGGATGAATTGTCTATTGATAAATGGAATGAAATTAGGAAGGAGTTGGGTATGAAACCTCT	34.19	30	33	73	hypothetical protein, conserved
PF11_0337	aPF11_0337_0	118	ACCCTAAAAAAGAAATAAAGCCAGATATTATGACAGCTTTTACTATGGCCAAACAACAACGATTAGAAAA	32.21	31.4286	35	79	50S ribosomal protein L2, putative
PF11_0338	aPF11_0338_0	110	TGGATTATCTGGAGATTGGTATAAATTATGTTTAGGTTGGGGTTTAGCAGTATTTTTTGGGATATTAGTA	32.21	31.4286	35	57	Aquaglyceroporin
PF11_0339	aPF11_0339_0	235	TAAATGATCATGTTAAAAAAGGAGATTGTATAGCGACAATTGAAAGTGTCAAGAGTGTAGGAGATGTATA	34.19	31.4286	32	66	hypothetical protein
PF11_0340	aPF11_0340_0	55	GGAATTATAAAATTGTATTGATATATACAAATCCTTTTTTCCAAGATGGAAAAAGACAACTGTTTTGCTG	38.16	27.1429	32	102	hypothetical protein
PF11_0341	aPF11_0341_0	865	ATTCGCATGATGATGAAATGTACAACGATGAAAAAAATGTAGATAAAGCTAACTATCCTAAAACTACCAG	38.16	31.4286	33	53	hypothetical protein
PF11_0341	aPF11_0341_1	3063	AAAGATGAACGAGACAGGAAAAGAAGAAACCAAGAGAAATACAAGAAAATTAAATTGATGGCACAAAAAG	34.19	31.4286	35	40	hypothetical protein
PF11_0342	aPF11_0342_0	204	ACCGTGGGAAACAAAAGAATCGTTGGAATGACGAATGATACATATAAACAAGAAAAAGATTTGAACTATT	36.18	31.4286	33	61	hypothetical protein
PF11_0342	aPF11_0342_1	3034	TAATTAATGATACTAAAGAGGATGCTCTACCCAGAAACGAAACCCTCAATTTTCTCAAACAAGAATATGT	32.21	32.8571	31	65	hypothetical protein
PF11_0342	aPF11_0342_2	4456	GAGATAACAAGAATAATACAAGTGAGTACAACAAGAATGATAAACAAACAAACAAAGAACAATACCGACC	36.18	31.4286	35	36	hypothetical protein
PF11_0342	aPF11_0342_3	5790	AATATGAAAAAGGAAAACGTGGGGAAAACGACAGAGTTATCTAATAGTTGTCCTTGCAAATGTATGAAAT	36.18	32.8571	32	74	hypothetical protein
PF11_0343	aPF11_0343_0	82	TTTTGTACAGTTTTGTGAAGTGGTATAAAATGGAACGAGTAGTTGGTCCTGTATGGATAAATAAATATTC	34.19	31.4286	31	69	hypothetical protein, conserved
PF11_0344	aPF11_0344_0	283	CAAGCATTGAAATAGTAGAAAGAAGTAATTATATGGGTAATCCATGGACGGAATATATGGCAAAATATGA	32.21	31.4286	32	68	apical membrane antigen 1 precursor
PF11_0344	aPF11_0344_1	1506	CGTTTCTTTGTATGTAAATGTGTAGAAAGAAGGGCAGAAGTAACATCAAATAATGAAGTTGTAGTTAAAG	34.19	31.4286	31	69	apical membrane antigen 1 precursor
PF11_0345	aPF11_0345_0	56	TTTCTATCAAAAGTCGAAAGGAAGTTATTTCGTTCATTTTAAAAAGCCAGGTATATTATTTATGTCCTTA	36.18	27.1429	34	83	hypothetical protein
PF11_0345	aPF11_0345_1	764	GGATGATATAAAATCTATGTTTGAGAGTGCTATTCCTTACCCCTACTACTTAATAGTTGATGAAAATATT	36.18	30	33	86	hypothetical protein
PF11_0346	aPF11_0346_0	57	ATCAAGGTAAATCACTGCATGAAAATATCTGGCATAATAAAATGGATGTATAGGTATAATGATTTAAATA	34.19	25.7143	34	99	hypothetical protein
PF11_0346	aPF11_0346_1	1145	TTATTTGTGTGAGTACGACACAGGCACAAAACAAGAAAGAAATAACATAAATGAGAAAAATGAACATGTC	36.18	31.4286	32	83	hypothetical protein
PF11_0347	aPF11_0347_0	449	TAACAAGTTGGCATGGATGGAAATGATTCAGAGAGATAAGTTTCGTAAGTATGATAAGATGAGAGAAAAT	32.21	32.8571	33	54	hypothetical protein
PF11_0347	aPF11_0347_1	2469	AGAAGAAGTATACGAAAAAGCGAAAGAAGTAGTGAGAAGAGTAGTAAAAGAGGTTACGATAATAAAAGTA	34.19	31.4286	38	32	hypothetical protein
PF11_0348	aPF11_0348_0	16	AGGAAGCACTTATGGATATGAGTACTAGGAGTGCCGTAAGGAATAAAAATGTTCATTTGTCTTTAAATAA	36.18	32.8571	30	78	hypothetical protein
PF11_0348	aPF11_0348_1	1222	TTGGCTTTGTTGTAGGGAAAATGAAAACATGTATAAAAGATGCTACTCAGGATAAAAATTCAAGTGAAGA	36.18	31.4286	31	65	hypothetical protein
PF11_0349	aPF11_0349_0	14	GAGTATAATAATATATTATTGTTTAATTTCTTTGGGTGAATCTTCAAATGTACCTAGAAATGTCTCAGAC	38.16	27.1429	31	80	hypothetical protein
PF11_0350	aPF11_0350_0	1296	GATAAAAAAGGAAATGGTGATGATAAAATTAAGGATATGAAAGAAACTGAAGGAGGTAAAGATGAGGTGA	38.16	31.4286	38	34	hypothetical protein
PF11_0350	aPF11_0350_1	2324	GACATTAAATATGGAATTAAATGAAGCTGGAATTTGTCCATGGGGAAACTATTTCTCTTGTATGGAAAAA	34.19	31.4286	32	87	hypothetical protein
PF11_0351	aPF11_0351_0	878	ACAAAGATTAAGAGAAGCAGCTGAAACAGCCAAAATTGAATTATCTAGTAAAACGCAAACAGAAATTAAC	34.19	31.4286	33	62	heat shock protein hsp70 homologue
PF11_0351	aPF11_0351_1	1893	ATATCGCAAGAAATGTACAAAAATAATGCTCAACAAGGAGCCCAACAAGAACAACCAAATAATGAAAATA	36.18	31.4286	34	34	heat shock protein hsp70 homologue
PF11_0352	aPF11_0352_0	129	TTAAATTTAAAAAAAGTGTATCTTGTTCAGTTTTATGCCACATGGTGTAGGGTTTCACGAGGTTTTTCTA	34.19	31.4286	31	77	protein disulfide isomerase related protein
PF11_0352	aPF11_0352_1	973	ATGTTATTAAAGACGTAAACCATTTACCAGTTACATTATTATGGACACAAGCAGGTGATCAATTGGATAT	32.21	31.4286	32	77	protein disulfide isomerase related protein
PF11_0353	aPF11_0353_0	193	TTATAGGTGAGGATGAAAATTTAAAAGTAAAGTTATATGGAAAAGAAGATATACAAGAAGAGGATATCAT	36.18	25.7143	34	52	hypothetical protein
PF11_0353	aPF11_0353_1	1825	CATATTTGCAAATGAAACATGATCAACAAATGGATATACAACTAGATGGACAAATGAATGGGCATATTCA	36.18	31.4286	36	76	hypothetical protein
PF11_0353	aPF11_0353_2	5298	CTATTACCTTATTCCTATGTAGCTCTTAAACCTGTTATGACAAGTCAGAAATATAGTGCAAAAACTCTTA	32.21	31.4286	34	86	hypothetical protein
PF11_0354	aPF11_0354_0	1089	ATCAACACAGAAGAACATATTCATATTAGTGAACCCAGCATACCATTTGATATGAAGGATCATAAAAATG	34.19	31.4286	32	90	hypothetical protein
PF11_0354	aPF11_0354_1	1719	GTTATTAAGGATCCAAATATGCAGGAAAATACACAAGGTGATGACGAAGGTGGTATTATAAACAAATATT	34.19	31.4286	31	60	hypothetical protein
PF11_0354	aPF11_0354_2	4667	ATATGTGGTTAGAAAAGGCGAAAAAGGAATTAAACGTAAGGTTTCCATGAAGAAAAGAAATGAAAAGCTA	36.18	31.4286	32	51	hypothetical protein
PF11_0354	aPF11_0354_3	5080	AATCTTCCAAAGGTGAAAATTCAGAAATAGGAAAAATTGGAGGTAGGAGTAAATCATTATTAACACACAG	34.19	31.4286	34	63	hypothetical protein
PF11_0355	aPF11_0355_0	99	AAAATTGCCTCTGAAACTGTTTTGTGTGTTTGCGATTTTGCTAAGAGGCCCCTAATGTTTTTAAACTATT		34.2857	33	94	hypothetical protein
PF11_0356	aPF11_0356_0	1412	GCAAAATAGCAAAAATAATCTAACATTAATAAACAGCTTTTTATCAGCAGCTTCTGTTGGAAAACGATGG	34.19	31.4286	32	96	hypothetical protein
PF11_0356	aPF11_0356_1	2703	AACCAATTACTTCCAAGTTGTTTATTATTCGATAGTATACGTGCCTTAACCAATATGAAATCACACTATG	32.21	31.4286	32	93	hypothetical protein
PF11_0356	aPF11_0356_2	4893	TCATCAAGTGCTTACTTATTAAAACCATTCCTATCACCCTATGTGTATCAGTTAAATGATTACGATTCTA	34.19	31.4286	29	73	hypothetical protein
PF11_0357	aPF11_0357_0	4	CTCAATCAAAACCAAATCAAGAAATATCTTCCAGGAATTTACACGAAAAACATTTAAAGACCGAACAGAA	34.19	31.4286	32	69	hypothetical protein
PF11_0357	aPF11_0357_1	2647	ATAATTCTAAATGTAATGAGGTTGAAGAAAGGGAAGAAGATAAAGATGCTGAAAAAGAAACCAACCCTAA	38.16	31.4286	33	35	hypothetical protein
PF11_0357	aPF11_0357_2	3794	AAAGGGTAAGGTATTCAATGCAACAAGTAAAACTGGATATATACAAAATATGCGCATAAAAAACATGGAG	38.16	31.4286	32	68	hypothetical protein
PF11_0358	aPF11_0358_0	402	AATGATAAAGGAGAGTATAGAGCAGATTATCCTTATTTATGTAAACTATCTGCAAGAACATATGAAGGAG	34.19	31.4286	31	73	DNA-directed RNA polymerase, beta subunit, putative
PF11_0358	aPF11_0358_1	2796	ATGGAACTAAAAGAGACATCGTTTTTATCCTTTCTTGCTTCTTTGACTCCTTTTTCAGATCATAATCAAA		31.4286	31	75	DNA-directed RNA polymerase, beta subunit, putative
PF11_0358	aPF11_0358_2	4231	GAGACGGTATAATATCACATGGTTGTAGTTTTGTAATCAATGAAAGATTTTTAATGAGTTCTGATGGACA	32.21	31.4286	32	80	DNA-directed RNA polymerase, beta subunit, putative
PF11_0359	aPF11_0359_0	118	AAAGAGAACGAAGTGATCATACATATATAGAAACAGATAAGGTGAGGTATGTTTACCAACCTTTAGATAA	36.18	31.4286	31	72	coatomer delta subunit, putative
PF11_0359	aPF11_0359_1	1209	GATAAAGGAATCATAGAACACGATGGTGTCTTATTAGCATGGAAAGTAGATGAACTCAAAAATAATCAAT	32.21	31.4286	32	68	coatomer delta subunit, putative
PF11_0360	aPF11_0360_0	789	TTCACAACAGGTATAGAAAGGGAAAATAAAACGAATCAACCGACTATGGTATATAACAAAAATGTAGTTG	38.16	31.4286	31	65	hypothetical protein
PF11_0360	aPF11_0360_1	1007	ACGAAATGTCGATTTAAAAGAAAAAAAGAAACGTAATTTAGTAGAGGAGGGAAAACAAAGTAAGACCACT	42.12	31.4286	34	58	hypothetical protein
PF11_0361	aPF11_0361_0	351	AAAAATAAAAACACGGGGAATTTGTCTTTGCTAACATATACATTTATCTTGTGCGGAAATTTAGCTAGAA	32.21	30	32	78	hypothetical protein
PF11_0362	aPF11_0362_0	859	TTCACAATATGACAGAACAAAATCAACTCAATGAACACAATAATCATAATCCTGTTGTTAGGGCAAAAAC	36.18	31.4286	33	65	hypothetical protein
PF11_0362	aPF11_0362_1	1774	TTCCTTATATTTCAGCAGAACCAGAACTACGTGTTATGAAAAAACATCCAGATGATCAATTCATTGTCTT		32.8571	30	76	hypothetical protein
PF11_0363	aPF11_0363_0	7	GTATGATCTCTGGAATATCCAGCAAAATTGTTGAATCAAAGAAAGCAAAAATTTTTCTTTTAGGAACGAG	32.21	31.4286	31	108	hypothetical protein
PF11_0363	aPF11_0363_1	1022	TATTGAAATTCATAAACGTGATCAAAAAGCCTCAAACAAAATGATTGCACCGTCAAATATTACAGAAACG		31.4286	31	68	hypothetical protein
PF11_0364	aPF11_0364_0	526	ATGAAGAGAAATCAGAACCAATCAAATTAACTCAACAAAATGCTAAAGAATTAGCAGAAGGAAAAACATG	34.19	30	33	49	hypothetical protein
PF11_0365	aPF11_0365_0	864	GAAAATAGAATAAATAACGATCGTCCAAAAAAGTTAAAAGAGGAACTTCAACTTTTGTCCAAGACAAAAG	34.19	30	32	88	hypothetical protein
PF11_0366	aPF11_0366_0	625	ATGATAATTCAAATTATAGCTGCATGATATACCTAAATATGCTACACGTAAGGGAAAAGGCGTACAATAT	32.21	31.4286	31	80	hypothetical protein
PF11_0367	aPF11_0367_0	153	AATAGGGAAGCAAATACAAACAACGATGACAAAATATTTGAAGATGAAGTTGTTGTGAATGCATGTAAAT	40.14	30	34	100	hypothetical protein
PF11_0368	aPF11_0368_0	177	ACGGAAGATGAGGACAAGAACGAGGACGATGTACATAAAAATGGAATAAGAAATATAACTAATAATCAAA	38.16	31.4286	35	44	hypothetical protein
PF11_0368	aPF11_0368_1	3889	ATTCTTATTACACTTCTAGTGATGAATATCAGCAAGTTGAAAAAGTCTTACATGGAATATCATCTGACAG	34.19	31.4286	30	91	hypothetical protein
PF11_0369	aPF11_0369_0	374	CCCAGAAAGCAAGCCCTTTTGTGATCTTATTGTAAGTGGCTATAAAAATCAGATGATGAATAAAATTTAT	32.21	31.4286	32	74	hypothetical protein
PF11_0370	aPF11_0370_0	451	TAAAAAGAGAGTTTGAATCTTTGTTTATTCATCGATTTAGTAATGCTACCATGCCAATAATTAGGGTTCC	32.21	31.4286	29	76	hypothetical protein
PF11_0371	aPF11_0371_0	207	AGTAGAAGGATATCTACAAATAACATTTCAAGGAGCGAATCTAGAAGTTCGAAAGTTGGCTTATATAATA		31.4286	32	102	hypothetical protein
PF11_0371	aPF11_0371_1	2376	GAAATAATCCTAGACAGAAATGTGGAAAATAGTAAAACAGAACAATATGAAGAATATCAAAACAAAGAAG	38.16	27.1429	34	40	hypothetical protein
PF11_0371	aPF11_0371_2	3480	GAACATCGAATAAGAAAAAATGCGGAGGAAAATACGATGAAGAACAATATTAATGAAGATACATCGTCAA	36.18	31.4286	35	66	hypothetical protein
PF11_0371	aPF11_0371_3	5877	GGGGACGATATTGATAAAACGCCTAAACAAAATTCATCTTATAGAAATAGCCAGACAAATCATAACATTA	34.19	31.4286	30	70	hypothetical protein
PF11_0371	aPF11_0371_4	7830	AATTACGTGAACAGAAAATATGACGAAACCGATAATAACATGAGAAAATATAACACCATCAAGGGACATA	42.12	31.4286	33	53	hypothetical protein
PF11_0371	aPF11_0371_5	10313	TGACTCCATGTCTTTTGATAATGGTTCAGTCATACTATTCAATTTATCATATGCCGTCCCTTTTTATTAT	36.18	31.4286	32	89	hypothetical protein
PF11_0372	aPF11_0372_0	470	TAATCATGAGGAAGATTCTTTAGTTCATTGTGCTTCGTTTGATTATCAAAAACGTATTATACTGGATGGA	34.19	31.4286	31	88	hypothetical protein
PF11_0372	aPF11_0372_1	1648	AATTAATTCAAAAATATACGAAACAAACGAACAATTCCATTTTCAACCTTCCTGTGCCTTCAGTACAAGA	34.19	31.4286	33	82	hypothetical protein
PF11_0373	aPF11_0373_0	885	TCTGCATTAACAGGTGCAGCTATCAGCGGACAAAATCAAAATGGTATTAACAATAATCAAAATGTTGTTA	34.19	32.8571	33	64	hypothetical protein
PF11_0373	aPF11_0373_1	1896	ACACCACCTAAAAATGATACTTCTGTACAATTGCTGAAAAATAATACCTCTAGTAAAGATTCTAGAAGAG	32.21	31.4286	33	82	hypothetical protein
PF11_0374	aPF11_0374_0	343	TTAAGAGTAGTGTGTATGCTGATTTAGAACCTTATTATGTACAGGCCAAAGAAAGGAAAGTTGGTATTTT	32.21	32.8571	30	47	hypothetical protein
PF11_0374	aPF11_0374_1	1818	AATTTAAACGAAGAATTAGTAGCAAAGGGATTAGCGAAAGTATTAAATCACCGACAAGATGATGATAAAG	32.21	31.4286	32	75	hypothetical protein
PF11_0375	aPF11_0375_0	660	GATGAAAATGTTGTTGAAAGTTTTTACGTCGATGGAGAACGTTTAGATACCAATGATATGGAAGAATTAA	36.18	31.4286	34	74	hypothetical protein
PF11_0375	aPF11_0375_1	1566	GAATGCATCGCACATTTAACAAATGAACAGAAAGACGAATTTAAAATGAAATTGAAATTTTTTTCAACAC	36.18	27.1429	34	84	hypothetical protein
PF11_0377	aPF11_0377_0	502	AAGAAGGGAAAAATTTAACAGGAACAGCAAGATATGCAAGTATAAATACACACTTAGGAATTGAACAATC	34.19	31.4286	32	68	casein kinase 1
PF11_0378	aPF11_0378_0	1041	CACCTAAATGAACCAAGTGATGAGGAAGATATCATAAAATTGTACCTTTTAATATATAACGAATGCGGAA	32.21	31.4286	30	85	hypothetical protein
PF11_0378	aPF11_0378_1	2090	TTCATCATCCAAGAATATGAATGAAGAAGAAGTAAACCATGAAATGACACATTTCGAAACAGTTGTTGTA	38.16	31.4286	33	74	hypothetical protein
PF11_0379	aPF11_0379_0	378	CAATGGAAACCTCTAGGGAAAAATGTTCCTAAAATATCCTTAATAAATTTATCACATAAAAAAGCATGGG	36.18	30	31	83	hypothetical protein
PF11_0379	aPF11_0379_1	1188	GACGAGTTATATAATAATAGTTATAGTGGCTATTCATCCCATACATCAGTTAGTGTTAATCAAGATATGT	36.18	30	31	80	hypothetical protein
PF11_0380	aPF11_0380_0	201	AATAATAATACTACTACGAGCACATTTAATAGAGATACTACAAATAATGTACATGAACGATTCAGAAAAA	34.19	25.7143	34	63	hypothetical protein
PF11_0381	aPF11_0381_0	1903	TACACGAATATGTTGAAAATTGGAGTTTTTCTAGTACATACCATACATACGAAGCGGATTATATAAAGGA	32.21	31.4286	31	77	subtilisin-like protease 2
PF11_0381	aPF11_0381_1	3790	AAGATAGAAAGAAAGAGACCAAAAGAAGACTACTCAAGGGATTAAATTATGATGGAGAAAATGCAAAGAA	32.21	31.4286	35	43	subtilisin-like protease 2
PF11_0382	aPF11_0382_0	489	TTTTGGCATGATAATAATGAATGGTTAGAGGAATCTGAAGGTATTGGGACAAATAAAAGATCATGTGCAT	32.21	32.8571	32	64	ribosomal protein S9, putative
PF11_0383	aPF11_0383_0	354	AAAAGTGAAAAAAAGTCCTTAAGACAAAGAATATATGATGGAGAAGTAATGTTTTATGAAGATTATATAG	34.19	24.2857	34	70	hypothetical protein
PF11_0383	aPF11_0383_1	847	TACCTGATATTATTTTACCAGCTAATGTAAGAAAAGTTAAACATCCTAAAAATTGTGGAGTCCCATTAAG	32.21	30	30	87	hypothetical protein
PF11_0384	aPF11_0384_0	152	TATGGTAATGTATTTTTTATCGGGTGGGAAAAACAATATGATGTCTAAGTCTGGAATAATGGATAGAACT	32.21	31.4286	32	84	hypothetical protein, conserved
PF11_0384	aPF11_0384_1	1817	ATTTATTGATGATGTAGCTTTCTTTTTAATCGATATGCCATGGATGCATAAACTCTCTTGTTTTCGTGAT	32.21	31.4286	32	76	hypothetical protein, conserved
PF11_0385	aPF11_0385_0	592	AACATAGTTTAGCTTTAACAAAAAATGGAAAAGTTTATGGATGTGGAAAAGGAGAATTTGGAAGGTTAGG	36.18	31.4286	35	58	hypothetical protein
PF11_0385	aPF11_0385_1	621	AAAGTTTATGGATGTGGAAAAGGAGAATTTGGAAGGTTAGGTAAAGGTAATCATGGTGATCAATTATTTT	34.19	31.4286	36	64	hypothetical protein
PF11_0386	aPF11_0386_0	344	GAAATATAAACTTTCAACATTACCTAGAGATTCATGTCCAGTACGATATAGAAATAGATGCGCAATAACA	32.21	31.4286	33	93	30S ribosomal protein S14, putative
PF11_0387	aPF11_0387_0	94	CCTTTGCATGTGAAAAAGAAAATACTTATGATGATTCAGTTAGCAATTCTATATATACAAATAGTAACCA	34.19	27.1429	31	96	hypothetical protein
PF11_0387	aPF11_0387_1	1572	ACTATTCATAGAGAAATTATGAATCCTCGCCAGCATTTTTTTAATCAAAATAAATCTTCCATCGACCACA	34.19	31.4286	32	90	hypothetical protein
PF11_0388	aPF11_0388_0	0	ATGAGAAAAGGAAAAGATAAGAACGATCCTATGTCTACAAGAATCGAAAAGAAAATCATTTTGGATATGT	34.19	30	32	76	hypothetical protein
PF11_0389	aPF11_0389_0	260	TGAAAAACATGAAGAAAGATCGAATAATAGGCCCATGATACAATTGAACAAAATAATGAGTGAAGAGGAT	34.19	31.4286	34	65	hypothetical protein
PF11_0389	aPF11_0389_1	1220	TTCGGTTTACAATAATATGAAAAGAAAAAAAGAAGGGCTAACAGATTTTAACATAAAGGCATATATATCA	40.14	25.7143	34	62	hypothetical protein
PF11_0390	aPF11_0390_0	90	TTGAATAATTTTGTAATAAATAATTCACAAGATGCAGGGACCCATATAGACAAATGTGTACATTGTCGTG	36.18	31.4286	30	85	reticulocyte binding protein, putative
PF11_0390	aPF11_0390_1	1726	CTCATAATAGTATCTTAGATGAACAATACGAACATTTTTTGAGCTTTAGAAAGGGATCATTTGTTGACGA		31.4286	29	80	reticulocyte binding protein, putative
PF11_0391	aPF11_0391_0	120	ACCGATTTATTAGAAGAGTTTAAGAAACAGGATTTTAATGATAAACAGTTACATTGGATAAACAAGATGA	34.19	27.1429	33	79	hypothetical protein
PF11_0392	aPF11_0392_0	1453	AAAAGAGAAAAGAACAGGCAAAAAATTATCATAACCAAGTGGAAAACCCAAATTACACAGAGGACAAAAA	34.19	31.4286	34	48	hypothetical protein
PF11_0392	aPF11_0392_1	2770	CTACTTATACAAAACAAGAAGATATGGAAAATAAGGTAGATGTAACTGTTAATGAATCTAATACGGAGAC	34.19	30	32	77	hypothetical protein
PF11_0392	aPF11_0392_2	4589	TAATGACTTAATACATATGGAGCATAGTGTCAACATGAAGGATGAAGAAAATAAAGTGAAAGTACCTGAT	40.14	31.4286	32	76	hypothetical protein
PF11_0392	aPF11_0392_3	5869	ATGAATTAAATGATAGTACACAAACGAAGGAGTTAAATGAAGGTAAAAGCAATAATGGAAAAGCTGAAGC	34.19	31.4286	33	46	hypothetical protein
PF11_0392	aPF11_0392_4	7722	GAAAATAGGAAAAAGGGATTAAGAGATATGTCCACATATGCTGATAAGGTTTTAGAAGATATGAAATCAC	34.19	31.4286	31	86	hypothetical protein
PF11_0393	aPF11_0393_0	156	GATGTTTTCTCAGATTTTGTTATGAGTGATGGTAATGTCAAATCATGTAATGTAATGATAGATGATAAGG	34.19	30	35	66	hypothetical protein, conserved
PF11_0394	aPF11_0394_0	292	TAGCTGTCGTTTCAGCAGTTATGGCCATTGTTGATGTATTATCTAGTTGTTATGGTATATATGTATTATA	34.19	31.4286	34	70	hypothetical protein
PF11_0395	aPF11_0395_0	497	TCAAATAAATAATAGATTATGCCATATGTTGGATGGACCAAACTCACAATTAAAAGCTGTAAGATGGATG	32.21	31.4286	32	75	guanylyl cyclase
PF11_0395	aPF11_0395_1	2482	CAAATAATGTGAGTTCAAAAAATGATCTAACACTTGATGATCCAACAGAATTAATTTCTGACGAAGGGAA	34.19	31.4286	32	89	guanylyl cyclase
PF11_0395	aPF11_0395_2	3899	TTGTGGGGAAATTCAAGAATATAGGGACAACAAAAAATATAGAATGAAAAGAAGCCAAACGTGTAGTAAT	38.16	31.4286	33	50	guanylyl cyclase
PF11_0395	aPF11_0395_3	5541	GATGATGCTTGCTCATCTATATATAATAAAGAACAAAGATTAGAAAAGGTTGCAGAGGAATTTGAAAGAG	36.18	31.4286	32	76	guanylyl cyclase
PF11_0395	aPF11_0395_4	8793	TTAGCACATTATATACCCTTATTTATTGGTGTCGATGTTTTTGTTGGCTTTGTTGGTTATCGATTAGAAT	34.19	31.4286	32	54	guanylyl cyclase
PF11_0395	aPF11_0395_5	9645	GACAAAGCAGAAAATGATAATACTAATACTGATAATAACAAACCAACAAGAATACGAGTCAAAGTAGGGA	42.12	31.4286	32	42	guanylyl cyclase
PF11_0395	aPF11_0395_6	11741	TACCTATTGTAAAGAATCAATAGATAGACGGACCTTTTACGCAAATGAAAGTGCAAAGAAAACAGAAAAT	34.19	31.4286	31	64	guanylyl cyclase
PF11_0396	aPF11_0396_0	1369	GTAATGATGAGAAAGGAAACACACAGAATGATATAAAAGAGGAGGACAAAATGAGAAATATGGAAACATA	36.18	31.4286	37	36	Protein phosphatase 2C
PF11_0396	aPF11_0396_1	1373	TGATGAGAAAGGAAACACACAGAATGATATAAAAGAGGAGGACAAAATGAGAAATATGGAAACATATATG	36.18	31.4286	36	50	Protein phosphatase 2C
PF11_0397	aPF11_0397_0	168	CCTGAAAAATGGGTAAGCAGTGAAGTGGACTTAGACGAAATATTAGTAAATTTGAAGAATTTAAGTGTAT	34.19	31.4286	32	86	hypothetical protein, conserved
PF11_0397	aPF11_0397_1	873	ACAATCGGATTTGAACTTATGCTCAAATTATTAAGTGAAAGGAAATTTTTATGTTTTCCATCTCTTAAGA	34.19	27.1429	32	84	hypothetical protein, conserved
PF11_0398	aPF11_0398_0	157	GATCAATAAAACTTTTTGAAAAATTTGAGAGAGAACACAAAAAAGATGGTACCGTAAGAATTTCTGAGGG	34.19	31.4286	33	78	hypothetical protein
PF11_0398	aPF11_0398_1	2105	TAACTCCAAAGGGATGTCATACAAAAGAGAAGAAGAAAAAGTCCCAAGTAACTATACATATATTATCATG	42.12	31.4286	33	65	hypothetical protein
PF11_0398	aPF11_0398_2	4139	AAAGTTTTCTATATCCAAATATGGTAAAAAAGGTTTGCTACATGAAGGTAGCTTAAGTCAAGAGGATCAT	34.19	31.4286	32	76	hypothetical protein
PF11_0399	aPF11_0399_0	34	ATATGGGCATTAACATTAACTCATTTGACGAATTGAAATATGCAGATAACATTAGAAAGTCTATTGATGG		30	35	100	hypothetical protein
PF11_0400	aPF11_0400_0	566	CACAATTAGTAATAAAAATTATGTAAAATATGTAGGTGGACATACACCAATATGGTCTATAGACACAGCC	40.14	31.4286	32	72	hypothetical protein
PF11_0401	aPF11_0401_0	1316	AGTGAATAATATAAAAGACAATTCTAAAACTTTACAACAATTTAAGGAAAATGAATACATGGAAAACATG	36.18	22.8571	33	65	hypothetical protein
PF11_0401	aPF11_0401_1	2428	GAAAGTATAGCACAAATAATAAGATAGCAAAAAATAACGATCAGCCAAATTCTAAACAACCTAGAGGAAG	36.18	31.4286	32	60	hypothetical protein
PF11_0401	aPF11_0401_2	4358	TGCATTTGTCTCTTCAAATTTTTTCTATAACGTGAAATTAACTTTTCCTGTGCAATGGAATTTACCTTCT		30	32	75	hypothetical protein
PF11_0402	aPF11_0402_0	189	ATACATGGGGAAATAACAAAAACACTTAAGGCTAACTCAGTTAAGATAAATAGAATATCTTTGGATAGCC		31.4286	30	92	hypothetical protein
PF11_0402	aPF11_0402_1	3501	GAAAAGAAAATAAGAACCAAATTATTAAATGCAGCAAAATGGAAGGGTAAAAAAATTGCGCCTAGTGGAT	32.21	31.4286	33	62	hypothetical protein
PF11_0402	aPF11_0402_2	3825	TTTAATAAGATGGAAGAGGTTAAAATGGGTACTTATAATCGTACATATCGAAAGGTACCTCATGAGAATT	32.21	31.4286	32	91	hypothetical protein
PF11_0403	aPF11_0403_0	38	GTATCAAGGGTTATACAAAAACCTTCCGAATAAAACACATATAATATTATTACCCGAATCTCAAACTTTA	38.16	28.5714	32	80	hypothetical protein
PF11_0403	aPF11_0403_1	973	TTTCAGTCCTTGTGGCAGCCATTTCTTTCGGTGAAATTCAAAATTTAATTAGTCATTCATTACATTTACA	34.19	31.4286	33	74	hypothetical protein
PF11_0404	aPF11_0404_0	94	ATATAGAAGATTCTAAAAGTAGATTAAGTGGTGGCAAGAAAAGTGAGGGTAGTTCTAGTAAATCAAAAGA		31.4286	33	64	malaria antigen
PF11_0404	aPF11_0404_1	2563	CAAATATAGGAGAAAATGAAAAATACAAGAAATTAGCTAACGGGTTGTTAGATAATGGTGAAACACTATC	36.18	30	32	72	malaria antigen
PF11_0404	aPF11_0404_2	5516	AAGAAATTATTGGACTGTTAGTGTTTGTGGTTTCAGAAAATCATTTGGTGTTAGGACAAGAGGTGTATAT		32.8571	33	63	malaria antigen
PF11_0404	aPF11_0404_3	7151	TCCAGTGTTAGATGAAACTCTAGAAGAAAGAGATGTGAGAATAAATAGAGAGGTAAGCAAATGTAAATTT	34.19	31.4286	33	48	malaria antigen
PF11_0405	aPF11_0405_0	42	ATATGTCTGAAAAATGAAATCGATGTATCAAGCGAAATGATAAAAGTGGCTGCACAGAAATGGTTATTTT	32.21	31.4286	31	79	hypothetical protein, conserved
PF11_0405	aPF11_0405_1	1109	AACAGGAAAAACTTCTCTATGCAAAGCCTTGGCTAATAAAGTATGTATACGCTTATCGAATATATATACA	32.21	31.4286	32	81	hypothetical protein, conserved
PF11_0406	aPF11_0406_0	25	CAACAGAAGATATTGATAATCCAGAGAAAGGCCTTAGAAAAAAATCAAACAGAAATGATTTTAAGGAGAC	38.16	31.4286	33	76	hypothetical protein
PF11_0406	aPF11_0406_1	1815	AAAGATGGTCACATAATTTCAAGAAATAAGGACCCATTAAAAGAAATGTTCCAAAGGTTTTTCGAAAAGG	34.19	31.4286	33	90	hypothetical protein
PF11_0407	aPF11_0407_0	406	GTTGTGGAGCTTCTGAGAGTTCATTACCTAAAGAAGAAATATATAAAAAAGAGAATGGAATATTTCATGC	40.14	31.4286	31	68	adrenodoxin reductase, putative
PF11_0407	aPF11_0407_1	1211	AAAATTTGCAATTTTTAAAGCAGGTTGGTTTCAAACAGGTGCTAAGGGTAATATAGCTAGCCATATTATT	32.21	31.4286	31	88	adrenodoxin reductase, putative
PF11_0408	aPF11_0408_0	1537	AAGTTAAAAATATTTCAGATGATGAGACTTATTCAAATTGTAGTGCTATGCATCCTAGACGTACACACAA	36.18	31.4286	32	84	hypothetical protein
PF11_0408	aPF11_0408_1	1806	CCCATGGATCAACAAAAGGATGAACATGATTCAAATAATGCACATACAAATACCAGACTATTTTCAAATT	34.19	31.4286	31	75	hypothetical protein
PF11_0408	aPF11_0408_2	4522	TTAATACTACTACTCTTGGTAGTAACCATTGTCTTTATAGCAACTTTTTCATTGATCAATTATTAAGTCC	32.21	28.5714	33	92	hypothetical protein
PF11_0408	aPF11_0408_3	5876	GGATATAGAACATTCTGATGAAAGTAATTTTACCTTGTGTAGTGAAATGGAAAGTAAGGAAAAAGTCATT	32.21	30	33	71	hypothetical protein
PF11_0409	aPF11_0409_0	16	TAACTATAGATGATGGTGCCTACGCAAAAATTTTTATGCACTCTATAAAATATTCTTGTGATGACGTATG	36.18	31.4286	31	115	hypothetical protein, conserved
PF11_0410	aPF11_0410_0	473	TTATTATGAGCATGGTTATAATTGGGATATAGGTCAATGTAAAACAGGGAAATATCAATCTCCTGTTGAT	32.21	31.4286	31	89	hypothetical protein
PF11_0410	aPF11_0410_1	752	AATACCATTTGGTGTGTTATTTACTACTGAACAACCTGCTATGTTTTATGCAGATCAAATCCATTTTCAT	34.19	31.4286	32	81	hypothetical protein
PF11_0411	aPF11_0411_0	73	AGAATGTATCCTGGAAAGTAGCCAAACAACCTTTGCCTGTATCAACTGAAACCATTTTAAATTTTTATTA	34.19	31.4286	32	79	hypothetical protein
PF11_0412	aPF11_0412_0	348	CCTTTTGATCCAAACAAAGATTCTATAATTCAAAGAGTCAAACTCTTTTTTGGAGGAGATATTTCTCATC	32.21	31.4286	33	119	Vacuolar ATP synthase subunit F, putative
PF11_0413	aPF11_0413_0	31	AAATAGAAGATGTACTAGATAAAATACTTCCTGGTAAGGACCTGAATTTGGTTACCTTAAAAAGTGTAAG	32.21	31.4286	33	83	hypothetical protein
PF11_0414	aPF11_0414_0	147	TATGGTAAAGAAAATTGTGGAAAGACTTTATTATTAACAGAAATATTAGCTGACCTTACGGCTGTGAAAG	38.16	31.4286	31	77	hypothetical protein
PF11_0414	aPF11_0414_1	1003	CAGAAATGAAAAATATCAGCAGAACGCACTATTCCAAATTCTTTTTTATGATACAAAATGCCAACACAAT	38.16	30	32	72	hypothetical protein
PF11_0415	aPF11_0415_0	150	TACCACACAATTAGTCATGATGAAAACCACACCATTGATCCAAATAATATACCTTACATAATACCTGGAA	34.19	32.8571	33	64	hypothetical protein
PF11_0416	aPF11_0416_0	1192	ATTTACTAGCCAAATCGAGAGTTGTTGATGTTCCAAAAGGAGAAGGAAATTATCATATTTTTTATTCCCT	40.14	31.4286	31	69	myosin heavy chain subunit, putative
PF11_0416	aPF11_0416_1	2837	TATAAGTGAAAATTTATTGAAAAGGAAAAGATTCCGAAATTGGAAGTGTGAAGATATTAAGGGGGAAACC	38.16	31.4286	35	65	myosin heavy chain subunit, putative
PF11_0416	aPF11_0416_2	4361	GTCATCCACTAATATACATAATAGGAAGAAAAGAAAAACATGGGATGCAGGAAACAATTATTTAACATCC	34.19	31.4286	32	71	myosin heavy chain subunit, putative
PF11_0417	aPF11_0417_0	1611	ATTACACATAAAACAAGTAGACGCTTTAGCATAAAAATCAAGAGAGATAAAAATAATCCCAGAGAACATG	32.21	30	33	51	hypothetical protein
PF11_0417	aPF11_0417_1	2074	TAGATTCATACAAGGGAAATCAAAAGGAATGTAAGAGAAGTGAAGTAACCAATTTTGAAATAAAGCAAAG	36.18	30	33	71	hypothetical protein
PF11_0417	aPF11_0417_2	4061	TCAAAATCAGATGAACAACTTGACAAATCACCCAACTAACCATAAAGAAAAACAAATACAAATGGGTAAG	38.16	31.4286	33	49	hypothetical protein
PF11_0418	aPF11_0418_0	1351	AGGATGAAAGCTCACAAAATGATACTTCCTTTTTGTATAGTACAGATCGAACATCGACAAATGATTATTA	34.19	31.4286	30	76	hypothetical protein
PF11_0418	aPF11_0418_1	3002	TAATAGTGCCTATGTGAATCGTGGTATCTCCGAATATGCTGAAGAAAATATAGGAGACAAGAATTTTATA	32.21	32.8571	29	79	hypothetical protein
PF11_0418	aPF11_0418_2	4688	CGAGTTAGAAGAGAATGCGGAAAATGAAGTGAGTAATGATAAACACAATATGAATAACGATGAACAAAAT	34.19	31.4286	33	47	hypothetical protein
PF11_0418	aPF11_0418_3	6641	AGACTTATCTCTAACAAGTTATGAGATGGAAGAAAGGTTATCATCCATGAGTGTTATTAACAAAACACAT		31.4286	30	86	hypothetical protein
PF11_0419	aPF11_0419_0	642	GATCAGGGAAAAAGCATCCCTGATATTAGACAAGAAGATATCAATATAGAATTAAATAAGTTACATAGAG	34.19	30	31	69	hypothetical protein
PF11_0419	aPF11_0419_1	1530	GAAGAATCCTCCATATCTAATGGAAGCAGTGTAGAAGATACAAATGAAAATAAAACCAAAAAAGAAGAAG	38.16	31.4286	33	60	hypothetical protein
PF11_0420	aPF11_0420_0	700	AGATTTTAACCGAAGAAATGAACAAAAGAGAAGAGGAAAACTTTGATCAAGTTCCAAATTACATGCAGTA	36.18	31.4286	32	64	hypothetical protein
PF11_0420	aPF11_0420_1	2776	ATTCAGAACAAATATTGATGCATACAGGAGAGGATATGTCTGGAAATATTCACACATCCCCAAATAATAT		32.8571	32	97	hypothetical protein
PF11_0420	aPF11_0420_2	3945	GTATTTCAAAATCAATTATCTCTTGACAGAAAAACTCCCACACAAATATATCATCTTTCTCCCGTAGTAT	38.16	31.4286	32	70	hypothetical protein
PF11_0421	aPF11_0421_0	519	ACTAAATGTATATCAATAAAAACTGTCATAAATAAACCTAATGTAACCAAAATACCATGCATTAACTATG	34.19	24.2857	36	63	hypothetical protein
PF11_0421	aPF11_0421_1	2125	AAGAGGATGTATATGATCATAAACAGAATGAATTACATCAAAAAGTACCATCCAGAATTTACGATGACAA	32.21	30	33	94	hypothetical protein
PF11_0422	aPF11_0422_0	474	ACACCACACGAGACACGTCGTCGAAGTGATTTTAATGGTATTAATCTTAAACCTTTTGTTAGATATAAAA	32.21	32.8571	32	78	hypothetical protein
PF11_0422	aPF11_0422_1	2766	ATGAAAGAAGTACATAATTTACCTAAGCGAATTCTACATAATGATAGCCATGCTTCGCATCATGATAATA		31.4286	30	96	hypothetical protein
PF11_0422	aPF11_0422_2	5316	TTAAAGCAAAATAGAATGATACAGAAACATAGTTCCCTTGATGAACAAAATGAAGATCATGACAAGGTAG	34.19	31.4286	35	68	hypothetical protein
PF11_0422	aPF11_0422_3	7466	TGGGAATCTTCAAAATGATAATCTGAATAATATATGTATACTTCCACTGAACCCTAATATACAACAACAT	34.19	28.5714	33	83	hypothetical protein
PF11_0423	aPF11_0423_0	19	GATATATTGCTATGATGGGTAGAGGCATAAATCCCAAAACATGGAAAAAATTATGGGTTGATAGTAAAAA	32.21	31.4286	32	84	hypothetical protein
PF11_0424	aPF11_0424_0	1246	AAAGTGTACAAACATATGTACCCACAGGATCTTTTGTTAATTCTAAAGATAATTCTACATGCACAACCAT	34.19	31.4286	31	97	hypothetical protein
PF11_0424	aPF11_0424_1	2554	AATATATTACCTGGACAAAGAATGTGAAAGGCAAAAAGGGATTTAAGAAAAGGAAGCTCATAGATATACA	36.18	31.4286	32	65	hypothetical protein
PF11_0425	aPF11_0425_0	425	ATTAAAGACTATAAAAATAACACACGTAAAAAATGACAAGGGTATCTATGAGATTGGACAAACCGATGGA	36.18	31.4286	31	47	hypothetical protein
PF11_0426	aPF11_0426_0	157	TTAACACCTATGAAAAAAGGTTCCCATTTCTTATTGATTCGGTTGTAAAAAATCCTGAACAAACAAGAGA	34.19	31.4286	31	76	hypothetical protein
PF11_0427	aPF11_0427_0	425	TACAGGCACAAGATATAAGAACCAAGGTGGAATATCAGGATGGTCATTTAATAGAATTATAATAAGTAGA	34.19	31.4286	32	62	dolichyl-phosphate b-D-mannosyltransferase, putative
PF11_0428	aPF11_0428_0	210	GATAATAATAAGGATGACCCTTTTCATACAAATACTTTATATCAAATGAATGTAATGTCAAAGAAAGCCT	34.19	27.1429	33	102	hypothetical protein, conserved
PF11_0429	aPF11_0429_0	617	AAGTGAAGGACAATACGAATTAGTTATTAAAAACGATTATGAGCTTGCAATATTTATAAAGGAGCTAGCC	32.21	31.4286	31	75	hypothetical protein
PF11_0431	aPF11_0431_0	656	CGGACCTCAAATCGATGTTGAAGAAAATAAAATAATCGAAAATGTATTCGTACCGAATGTAGAAAAAGTA	38.16	31.4286	31	74	membrane skeletal protein, putative
PF11_0431	aPF11_0431_1	1412	TGCTGTATTTAATTTAACTACACAAATGCCTAGAGAAGCGGAAGTAGAAGCCAAACAACTTTTATATATT	32.21	31.4286	33	74	membrane skeletal protein, putative
PF11_0432	aPF11_0432_0	330	GAAAATAATGTTTCTGTGGAGACTAATGGTCTTATGTCAAGTATAAAAAGCCAAATATCTTCAGTTGATA	32.21	30	33	83	hypothetical protein
PF11_0432	aPF11_0432_1	1007	CAGTTGTGAACATAAACGATTGGATTTAAAATCTTATGAAGATGTTCATGTAGAAATAGGAGAATATGGA	38.16	30	32	104	hypothetical protein
PF11_0433	aPF11_0433_0	908	ATATTTACAACAACCCACTGTACGCACTTCATCGACAATAGAGAAATCAAATACGTCTCCTCATTATTTA		34.2857	31	61	hypothetical protein
PF11_0433	aPF11_0433_1	2395	CGTCAAACGTAGAAAACAAGACAGATGCGAATCTTGAAAATAATCAGAATGGTCCATTTAGTAATAATAA	34.19	31.4286	31	62	hypothetical protein
PF11_0433	aPF11_0433_2	5312	GGATCGCCCAAATCAACAAAATTATAATGCTCTGAACAAAAACAAAAGTACTACAACAAATGAATTCAGT	32.21	31.4286	33	63	hypothetical protein
PF11_0433	aPF11_0433_3	7530	GCTGACGAGGAGGAAGAAGAAGAAGAAGATAATGATAATAATAAAAACGTACAGGAACAACATTATATAA	50.05	31.4286	33	58	hypothetical protein
PF11_0434	aPF11_0434_0	263	TCAACTTTTGAATAAATATACCTTTTCATCTTCTGAAATCGGACAAGCACAAAATAATATCATAATACAA	38.16	25.7143	32	89	hypothetical protein
PF11_0435	aPF11_0435_0	47	TATTGAAAATGTGATCGACTCCTTTACTAATAAGAATACACCCATAGATAATATACAGAATATGCAAGGG	34.19	31.4286	29	84	hypothetical protein
PF11_0435	aPF11_0435_1	3427	GGGGACAAGATGAGGAGTCGAAAAAAATGAGTAGAGTGAAACATATTAAGAAAAGGGAAAATATTATAAA	38.16	31.4286	34	36	hypothetical protein
PF11_0435	aPF11_0435_2	5008	ATGTATATTCAAGTAGCGATAAAGAAGCAGTAAGTATAATTAATGAGGACGACATAATAGATGAGGAAGA		31.4286	33	86	hypothetical protein
PF11_0436	aPF11_0436_0	610	ATTGGTTTGGTGGTGGATGTGATTTAAGCCCTTGTTATATTTTTCCAGATTTATTTACTGAGTTTCATAA	34.19	31.4286	35	49	hypothetical protein
PF11_0436	aPF11_0436_1	1340	AATTGAAAAATATTCAAGAGAATATGAAACGCTCGAAATATTAAAGTATCCCAAAAAGTGGGTGGACTAC	34.19	31.4286	31	74	hypothetical protein
PF11_0437	aPF11_0437_0	246	GCTAAGAATATGAAGAATGTAGAAAAGCTTCTCCAACAACATGGAAGTTTTGAAAAAGCAAAGAATAAAG	34.19	31.4286	33	76	hypothetical protein
PF11_0438	aPF11_0438_0	274	ATGATGGAGTTAAAATAAAATGTATATGGGGAAAAGTATGTAGGACTCATGGTAATAGTGGTGTTATAAG	34.19	31.4286	35	61	Ribosomal protein, putative
PF11_0439	aPF11_0439_0	733	AACAAGACCAGTCAGATGATGATAATAAGATTAAAGTTGATGGTGATATGGATGTAAATATGAGTGAACA	38.16	31.4286	34	72	hypothetical protein
PF11_0439	aPF11_0439_1	1138	ATTATTTTGGAGATACTCTCGATGAATCGAATCCATGTAATGATCTTACAGGTATTAATATATGGGAAAG	32.21	31.4286	31	105	hypothetical protein
PF11_0440	aPF11_0440_0	39	TACAATAAAATAGTAAGATGTGAAGAGAGTCATGATAAGAAGCATAAAAGTGAGGATTCGAAATATGGTG	32.21	31.4286	34	61	hypothetical protein
PF11_0441	aPF11_0441_0	1	TGACCATGGAGAACCATAATAATGCTAAGCAAGATATAGATAAGAATAAAGTAGAATGTGATAATAAATA	36.18	27.1429	34	63	hypothetical protein
PF11_0441	aPF11_0441_1	1783	TATTCAAAAACGAGACCAAGGATATTCCTATTGTATTATTGCATGGATGTTATGGAAGTCGAAAAAATTT	32.21	30	32	79	hypothetical protein
PF11_0442	aPF11_0442_0	495	TTGGATGTCTCTAATTCTGAACATGATAAAATGAACGTGTGTGATGAAGGAAAGAAAAATGAAGTATTGT	36.18	31.4286	33	65	hypothetical protein
PF11_0442	aPF11_0442_1	2127	AGTGCAATTCAGAGTGAAAGGAAAGAGGGGAAGAAAAATAAAAGAGCAACCCATAAAATAAATGAACAAA	36.18	32.8571	32	34	hypothetical protein
PF11_0442	aPF11_0442_2	3472	ACATAAATGTCATGGGAAATAATACTACACATAATGAAAAGGGAAAAAGGACAAGGAGAAAATCATCAGA	32.21	31.4286	34	54	hypothetical protein
PF11_0443	aPF11_0443_0	434	ACAGAAATCATCAAAAAATAAAGCTTTTAAAAAAGAGGTACAGAATAGGATATCTAGTCAACATCCTGGA	36.18	30	31	64	hypothetical protein, conserved
PF11_0445	aPF11_0445_0	484	TAAAATGGTGTCCTATAAATGAACAACAAAGAATAAAATTCGAGAAAAACCCACCAAAAGTTGTAGACGA	36.18	31.4286	33	51	DNA-directed RNA polymerase I, putative
PF11_0447	aPF11_0447_0	29	AAACAGAAGGAGAGGAAAGAATGATAACGAAGGAGAAAAAAGAGAATTATTATACAAGGAAGAAGATCAA	34.19	31.4286	36	45	translation initiation factor eIF-1A, putative
PF11_0448	aPF11_0448_0	1121	TGGTGTCTTAAAAATATGTTGTGGATTCTCTTTCTCTTGTATTCTCTTGAAAAATAAAAAATGCTTTCTC	34.19	28.5714	36	64	hypothetical protein
PF11_0448	aPF11_0448_1	2470	CATACTATGACGAAAACACAGAAAATTATTTTTTCTCCTTACCACTAATACCTCTCACCCTATTTCAAAA	34.19	31.4286	33	81	hypothetical protein
PF11_0449	aPF11_0449_0	484	GTAATATTTCCATAAGAACTTATCCAAAACATTCAACATCTCATCATAACTACACAAGTGATGATTCATC	32.21	30	32	67	hypothetical protein
PF11_0450	aPF11_0450_0	366	GAGAAAGAAAATAAAGAATTATCCTTATCCTTGTCTATAGGAAGAAACATATATACATTAACCTTATACA	36.18	25.7143	33	92	hypothetical protein
PF11_0451	aPF11_0451_0	448	ATATTCAAGACTCGCCTTCTGATGACGATAAAAGAGAAGAGGTTTATGAGGAAATTATAAAATTGGTAAA	36.18	31.4286	31	67	hypothetical protein
PF11_0451	aPF11_0451_1	711	GTGCGAATTTCTTTCCTTTTAATAGATGAAGAAGAAATATACGAGCTGATATCTTATGACATGCTCATTT	36.18	31.4286	31	96	hypothetical protein
PF11_0452	aPF11_0452_0	345	TGGAGAAAGAACAAAAGAAAGGTTAAGGAAAAGGAAGAAGAGACCAATGAAGATATGAATAAATACTCAA	36.18	31.4286	35	42	hypothetical protein
PF11_0452	aPF11_0452_1	2534	AAAGGATGAGAAAAATATTTCTATGACACGATCCAGTGAATATAATGCAACAACATATGAGCATTACACA	34.19	31.4286	31	72	hypothetical protein
PF11_0453	aPF11_0453_0	122	ATATAAAGGGTGTTCAGGTAAAATTTGTGTTATAGGAGGTAGTGAAGTTTATTCAGGAGCTGTATACTTA	32.21	32.8571	33	78	hypothetical protein, conserved
PF11_0453	aPF11_0453_1	1026	TATTTATGTAAAAAATGTTTTCGTAAAAATCACAGAGGTCTATTGGCTTCAGACGTTGTCAATAGCATTC	32.21	31.4286	30	83	hypothetical protein, conserved
PF11_0454	aPF11_0454_0	163	CTGGTCATGTCAGACAAAATGGAGAATCAGATGCTTGCTTAAATAGACTTATGTATGAAAAGAAATTATT	34.19	31.4286	31	80	Ribosomal protein, 40S subunit, putative
PF11_0455	aPF11_0455_0	841	ACAGTAATTGCGAACAAATACAAAACGTTAGAGACGAATTCGCTGAATTAAAAAATGACCTCAACAAAAT		31.4286	33	82	hypothetical protein
PF11_0456	aPF11_0456_0	1152	AATCAACAAACCTTTTGTGAGGACAAGATTAGTGTTTCTTCAGACGATATAGAACCTTTAATATCTTCAT	32.21	31.4286	31	77	hypothetical protein
PF11_0456	aPF11_0456_1	2792	TGGAGACATGCACTATATAGACGTGGAAGATGATGATTATGAAAATGTAAGAAATAAAAATGAGGATAGT	38.16	31.4286	34	52	hypothetical protein
PF11_0456	aPF11_0456_2	4258	TAGCTGTTCGGGAGGATGAGGATCCCTTATATATTGTTGATATTTTTTGTAAAATACATGCACTTAAAAA	38.16	31.4286	29	71	hypothetical protein
PF11_0457	aPF11_0457_0	54	CAAAACAGGATGATGAAATCGAACGTGTTAGTTGTTGGTTTGAGTGGTATAAATATTGAATTATGTAAGA	38.16	31.4286	32	64	hypothetical protein
PF11_0458	aPF11_0458_0	679	ACAATGATAACCTGAATACTGTATCTCACTCTACTTCCAAACAAAAAGCGAAACAATCCAAAAAAATGCA	32.21	32.8571	33	55	hypothetical protein
PF11_0459	aPF11_0459_0	505	CCATTTTATATTCTACTATGGCTATATATTTTGGTTCCTTAATCATTCCCTTCTTCTCATCATTACTTGG	34.19	31.4286	33	56	hypothetical protein
PF11_0460	aPF11_0460_0	43	TAGGATGTAGCGCATTAATCGAATTATTGAATAACAACAACAATGAGTTGTATGAGAATAATGAAGATAG	36.18	30	34	84	hypothetical protein
PF11_0460	aPF11_0460_1	1272	AATGCATATACGCTTATAAAGAATGAGAGAACCAGTGAGAAATTAAATGAACATGAGAATTATACTCCTA	36.18	30	32	53	hypothetical protein
PF11_0461	aPF11_0461_0	291	GGTGATCTTAGAAAAGTTACATATGAAGAAGGAATGCAAAAAGCTCAAGAATATAATACCATGTTTCATG	36.18	31.4286	34	71	rab6
PF11_0462	aPF11_0462_0	625	CCGCTTGTTCTTATTCATATGCAAGCTCAAAAACAATACATGAAAGAAAATGTTCGAAATTGGGTTTTAT	38.16	31.4286	31	92	hypothetical protein
PF11_0462	aPF11_0462_1	1254	GTATGTATGTATAAAAATGATGAGGACAAAAACAAGAAGGCTAAAAAAGAATGTATAGATGCATCTAGTT	34.19	28.5714	32	68	hypothetical protein
PF11_0463	aPF11_0463_0	666	GCACTCGAAAAAATTATCAACTCTTATACAAAAAATTCACACACTCTATCAAGCTCATTAGCTAATTGTC	34.19	31.4286	32	70	coat protein, gamma subunit, putative
PF11_0463	aPF11_0463_1	1882	ATTGTTTACTAGCTGATAATGATGACGAAGTTAGGGATAGAACCAATTTTTTCTACTACATGTTAAAGGA	32.21	31.4286	30	76	coat protein, gamma subunit, putative
PF11_0464	aPF11_0464_0	189	TCTAACAATAAGAAAAACGTCAAGGCAATGAATCAACATCAGAATAAGGATAGTAGTGAATACAATGAAA		30	32	58	hypothetical protein
PF11_0464	aPF11_0464_1	1552	CAACGAGTACCAAAAATAATAAAAACACGCTCATCATTGACAACGAGAAAAATAATAAGGAGAAGACTAA	36.18	31.4286	33	48	hypothetical protein
PF11_0464	aPF11_0464_2	3399	CACATGAATGACAAAACAAATGGAGATATGAAAAACGTACAAAACAAGTGCTCAAATATAAGAGATACAG	42.12	31.4286	32	45	hypothetical protein
PF11_0464	aPF11_0464_3	4801	AAGTAGGAGATGTGCTGAAGGGAGAGGATTCATATAAACAGATTGACAAAAAAGTAGATGTAGAAATATA	32.21	32.8571	31	46	hypothetical protein
PF11_0465	aPF11_0465_0	437	AGTACCATTAAAAAACTCAGACCAAACAGATGATATAGAAAGATTAACAAGAGATATGGCCCTTAGATAT	34.19	31.4286	32	54	dynamin-like protein
PF11_0465	aPF11_0465_1	2330	AAATATGTCACCAAGCTCTATGAACACTAATATGATGAAGCAAACAAATATGTTAGGACAAAAAATGGGA	32.21	31.4286	31	65	dynamin-like protein
PF11_0466	aPF11_0466_0	360	AAAAAGAGTAGGTTGAATGTCGTAGGAATATGGAAAAAAGGGAAACGGAATCCTTATAATAGGTGGTTAT	34.19	34.2857	35	44	transport protein, putative
PF11_0466	aPF11_0466_1	2399	AATTACACACAAAAAGGCGAATTTAGATATAGCAGATAATGTGTTCCTCTTAAAGGGTACTTACAAAAAT		30	31	81	transport protein, putative
PF11_0467	aPF11_0467_0	112	GATTTGTTGATAATTCCTTTATGATAATATCTGGTGATCTTTTCGATTCTTCTTTTTGTACCTACCTAGG	34.19	31.4286	33	56	hypothetical protein
PF11_0468	aPF11_0468_0	117	AATGAAGAGGATGCTATTGAAGAGGTACTTATATGTAATAATTTTTTGGATAATAAATTATGTGATGAAG	40.14	25.7143	34	84	hypothetical protein
PF11_0468	aPF11_0468_1	1069	TTACTAATAAGGGTGACGAAAGAAGTAAGAACAAAAATAAATTAGGAATGTTCAACAGGGAAATATGTAT	36.18	28.5714	33	51	hypothetical protein
PF11_0469	aPF11_0469_0	1225	ATGAGCATGAATGTGAAAATGATAAACGCCAAAAATACGATGTGATGAAGAATGAAGTAAGAAAAAATGA	38.16	30	37	34	hypothetical protein
PF11_0469	aPF11_0469_1	1483	AGAAGTCAATACATTATAGCCCTTATAACGATATCTACCCAAATGATTATGCACATACAACGAAAAAGAT	32.21	31.4286	33	75	hypothetical protein
PF11_0470	aPF11_0470_0	132	CTTGAAAAGATGAAAGTAGTAAAACATAAATTGAATGAAGTAAAAAATAAGAGTGACGAAAATTGGGATG	40.14	27.1429	34	40	hypothetical protein
PF11_0471	aPF11_0471_0	486	TTAAACGATCATAAATCTTGGGTTTTGGTGGTTTTGTTTTCACCAGATAATAAATTTTTAGCAACTGCTG	40.14	31.4286	30	66	hypothetical protein
PF11_0471	aPF11_0471_1	1855	TTTATGCAGTCGATTGGTCAAATGATGGGAAATTTGTTGCTTCAGGTGGAAAAGATAAAGTATTAAAATT	34.19	31.4286	32	64	hypothetical protein
PF11_0472	aPF11_0472_0	130	TTGAACAGTTAATGATGATTCAGTTATACTTTGGTAAAAATTCAAAAATGTATATTTGTAAATTGAAGGT	40.14	22.8571	35	97	hypothetical protein
PF11_0473	aPF11_0473_0	230	ACATGAAAGAACTTACAATGATTCAGATATTAGAGAAAATTATACACAAAGATTAATTAACCCTTCGGCA	34.19	28.5714	32	72	hypothetical protein
PF11_0474	aPF11_0474_0	464	TAGATATGTGGAACCGTATATTGATTTAACAAATGACCACATTAATTTACAAGAAAACGAACATTTAATC	34.19	27.1429	33	84	hypothetical protein, conserved
PF11_0475	aPF11_0475_0	53	TGTATATTTATTTATTTGTTCACTTTGCTCTACAATGCATGCTCATTTAACAAGGCACAATTTAAAAAAA	40.14	25.7143	34	128	hypothetical protein
PF11_0476	aPF11_0476_0	192	ATAAAGAATGGTTTGTGTGATTTAGAGAAGACATTAGATGGTGAAGGGTATGCATATAGTAATTTGACAT		31.4286	33	62	hypothetical protein
PF11_0477	aPF11_0477_0	1428	GGTGACGACGAAAATTCAAATAAGATGTATGAAACCCAGTTTAATGATTCCAAAATTAAGAGCAAGATAT		31.4286	32	60	CCAAT-box DNA binding protein subunit B
PF11_0477	aPF11_0477_1	3412	ACATTAGTAGAATTATGAAAAGAATTTTACCTGGGTCGGCAAAAGTAGCTAAAGAGAGTAAGGATATTAT	36.18	31.4286	32	63	CCAAT-box DNA binding protein subunit B
PF11_0478	aPF11_0478_0	963	AATTCAGAAAACGAAATGAGTAATAACACATCTGAACAAAGTTCTTACGAAAGTTATGATTCTACTTGTG	32.21	30	32	94	hypothetical protein
PF11_0478	aPF11_0478_1	1697	GAAGCAGTCGCAAAATATACGCCCTACATTTAATAGTAATATAACATCCTTTGATAAGAACCATATCAAA	36.18	31.4286	31	82	hypothetical protein
PF11_0479	aPF11_0479_0	474	TTTTCTATAGAACATGCAGTAAGTAGTTATCAAACGGGGACGCAAACATTTAATAATCATCCGAACTTTT	32.21	32.8571	30	69	hypothetical protein
PF11_0479	aPF11_0479_1	3710	GCAATATAATCATGATAACATTTACAAAATAAATACTACTTCAGAAAATGTAGGAAGCCCACACACCAAC	34.19	31.4286	33	66	hypothetical protein
PF11_0479	aPF11_0479_2	4088	CCAGATTACCAACTCAAATAATGTCATATCAAAACAACAACATGACACAAACAACATCTTAAACAATATC	34.19	30	35	56	hypothetical protein
PF11_0479	aPF11_0479_3	7328	AAACGGTTCTGAAGCTATGCTACATGCGAGTGAATTTAATCAAGGAATAAATAAAGAAAATTTTCAAGGA	38.16	31.4286	31	74	hypothetical protein
PF11_0479	aPF11_0479_4	8704	GTATGACTAGCATAAAAAGTGTGGATGGTGAAAATAGGATGAACAACACAATTAATATGAATGGTATGAA	36.18	31.4286	33	71	hypothetical protein
PF11_0480	aPF11_0480_0	660	TATAAATGTGACGAAATATTAAAAATGAACAGTACAACGGAGGATCGAAATAAAAAGGAGGACGTATCAA	34.19	31.4286	33	53	hypothetical protein
PF11_0480	aPF11_0480_1	3397	TATACAATTCCAACTACAATATTACTCAACACATGCCTTCATCTAATGACGTTCCCAAAATACAAAAACA	32.21	31.4286	32	58	hypothetical protein
PF11_0480	aPF11_0480_2	4445	TGTTGTACAAAATGGTCTGTCACATGATATTCTGAATGAGGACGTTTCTATAAATACACACAGTAATAAA	36.18	31.4286	32	90	hypothetical protein
PF11_0480	aPF11_0480_3	6616	TGAATACGAAATATAACAAGGCAGGAAATAAATTCTCTTCTGTACAAATCGATACACAAATGGATAATCC	32.21	31.4286	30	77	hypothetical protein
PF11_0480	aPF11_0480_4	7088	ATGCAGAGAAGACGAAAATAACCATAATACCATTTTAACAAATGTAAAAAACACAACGAACAAAGAGTAC	36.18	30	33	56	hypothetical protein
PF11_0481	aPF11_0481_0	1320	CTTGAAGCCATAAAAACAAAGGGGAATACACATTACGATATTAATAAACTATACAGATACGAAAGTAAGG	32.21	31.4286	31	60	hypothetical protein
PF11_0481	aPF11_0481_1	2870	TATTGGGAATAATTATAATTTCAAGAATGATCGAGACAAGAACGGAAATGAGGAGAGTCAAACACATTTT	38.16	31.4286	32	61	hypothetical protein
PF11_0481	aPF11_0481_2	4781	TAATAATGGAAAAGCATGGTTGCTCGAGGTAAATTCTAATCCTTCTTTAAGGATAGATTATATTGATCCA	32.21	31.4286	31	96	hypothetical protein
PF11_0481	aPF11_0481_3	6210	GAGAAGCATCATGATATATTAGATTGTTTTGATCATAAAAGTGGTGTTAGTTATTCAGGAGAACAGATGT	34.19	31.4286	33	85	hypothetical protein
PF11_0481	aPF11_0481_4	7125	CATAAGGTGGAGAGAAGTAGTTTTGAATGTTCTGTGAATAAAAATGTTCAATTAGGGAATAGTAGTGATA	32.21	31.4286	33	65	hypothetical protein
PF11_0482	aPF11_0482_0	1186	CTAAAACGGAAAAGAATGTAAATACAAATGCGGAGGATAATGTTCATGAAGAAAAAAATGTTGCTAAACG	38.16	31.4286	32	51	hypothetical protein
PF11_0482	aPF11_0482_1	1524	AAGTCCCAGAATGACAACACAAATAATGACAGTGGAGGAAAAAAGAAATATAGGAGACTTTTGAAAAATT	32.21	31.4286	33	54	hypothetical protein
PF11_0482	aPF11_0482_2	3807	GATATGGAACATAAAAAACCGTGTAATGAAAGCAAAGAAGTGTACGAAAAAGATATAGAAGAGATTACTG	36.18	31.4286	32	52	hypothetical protein
PF11_0483	aPF11_0483_0	828	GAAGATATCTCTTCTTACTTCAAAAACCAATCTTATACATTCGATACAATACATTCCTACATAAAACAAA	34.19	27.1429	35	57	farnesyltransferase beta subunit, putative
PF11_0483	aPF11_0483_1	2809	CACCCCAAGCTGAGTCGTTTATTAATTTTCACAATCACACTGTTACTTATATGGTTTTTATTATGTTTAC	34.19	31.4286	31	61	farnesyltransferase beta subunit, putative
PF11_0484	aPF11_0484_0	409	GCATCTTCTTTTTAATTGAGACACCCCTTAAATTAAATATACATAAATGTATTGACAGCACAGGGCATAT	38.16	31.4286	31	82	hypothetical protein
PF11_0484	aPF11_0484_1	1479	TACTGGTGGTACAATGAAATAGCATTTTGTGAAAATAACTTGGATGAACCAGCAAATTTTCAGTTATATG	34.19	31.4286	32	90	hypothetical protein
PF11_0485	aPF11_0485_0	255	TACAAAAAGAGTAATGACAATAATAGTAGCAATAATGCTGAAATAGTTGGTGTGGAAATAGTTCCATTAG	36.18	30	32	83	hypothetical protein
PF11_0486	aPF11_0486_0	801	TGTGTAATTATAGGAACACATGAAGAAAAGAGAATTCATAACTGTCAAAGTGGAAGTACTGATCAGAATA	36.18	31.4286	33	61	MAEBL, putative
PF11_0486	aPF11_0486_1	1715	AATGTCAGTAACTCAAAGAAGTCCATCTATAGGAGAAAATCAAAATGGAAACCCGCAACAAAAATATATG	34.19	32.8571	33	50	MAEBL, putative
PF11_0486	aPF11_0486_2	3168	AAACCCTCTTATAAGGAAAATGAATATGACCAAATGGAAAAAAATGTTGAAGATGAAACATACTCCGAAG	38.16	31.4286	33	56	MAEBL, putative
PF11_0486	aPF11_0486_3	4667	TATGGCGTTAAGAAGAGCCGAGATACTTAAACAAATAGAGAAAAAGAGAATAGAAGAAGTAATGAAATTA	38.16	30	32	37	MAEBL, putative
PF11_0487	aPF11_0487_0	563	TAATACAAGTGATCATTCCAATTTTTTTACTTCTCTACAAGCCTTTACTCAAGTTATATGTGCTGTTGCA	34.19	31.4286	32	59	hypothetical protein
PF11_0488	aPF11_0488_0	908	AAATATTAGCAGATGCCTTAAAAGAAAAGCTAGTCAATCGAATAGTACAAAACAGTCCAAATGTGAAGAA	32.21	31.4286	33	70	hypothetical protein
PF11_0488	aPF11_0488_1	2201	TGAGAACAAATATGCTATAAATAAAGGTGAACAAAATAACATCCCTCTTGAACAAGCGAAACAAGTAAAT	36.18	30	31	41	hypothetical protein
PF11_0488	aPF11_0488_2	3448	AAATAAATATAAGAATGATGAACTTAATTGGAAGAGGAGGATTTGCTGAAGTGTGGGAAGTTTTTGATTC	34.19	31.4286	35	71	hypothetical protein
PF11_0489	aPF11_0489_0	20	AAGCGCATGGGTAAGTGGTATATGGGTAGGTGTCGATATGTGTATGTTAAAGTATAACAAACTCAATCAT	139.3	37.1429	31	91	hypothetical protein
PF11_0490	aPF11_0490_0	146	AGGTGTAACGCGACCTTCGAAGGTAGAGAATTATGAAAAAGGAATTTATTTACTGTTACTTAAATGTAAA	139.3	31.4286	32	91	hypothetical protein
PF11_0493	aPF11_0493_0	130	TAGGGAATGTTGATTTTATATTAGAATTGCTTCCTTCAGTACCTTATGAGAAATCAAAGTCTTTGGGTTC	139.3	32.8571	30	90	hypothetical protein
PF11_0503	aPF11_0503_0	423	TTAGAAAATGTATCCTTAATATTGGCACATCAAAATGATATACCAGAAAAACACCGAAAGTCAACATGGT	34.19	31.4286	32	67	hypothetical protein
PF11_0504	aPF11_0504_0	819	TGGTGTAAGAGGGATTATAAACATTTTATAGATGTTGTTAAGAAAGAATGGGATAAAAAAGATGAACCGG	36.18	31.4286	34	67	hypothetical protein
PF11_0505	aPF11_0505_0	114	CTTCCAGGTAGTGTATCACCTACTATGGTATTATCATTTATTTCTGCCGTTGTTTTATTTTTTGTTCTTT	40.14	31.4286	32	61	hypothetical protein
PF11_0506	aPF11_0506_0	255	ATATTTCAAGGAAAGGATATGTGGAATGATGGGAAATATGGTGAAGCGAAAAATCATATTAAGAATGCTT	32.21	31.4286	32	59	hypothetical protein
PF11_0506	aPF11_0506_1	1523	AGAAAAGGAGGAATTTAAAAGAAATATTGAAACACAACTAATAGAATCTGGAGATGGAATGAATGCAGGA	36.18	31.4286	33	48	hypothetical protein
PF11_0507	aPF11_0507_0	5	AGAACTAGAAAGTGAAGAATTTCCAAAAGAGAAATATAACATTGAAGACATGGAAGAAACTGAGAAAGAG	32.21	31.4286	35	57	antigen 332, putative
PF11_0507	aPF11_0507_1	3484	CTAGTGATAATGTTCAAAAGTCAAAAGGAGTAATTGAAAACGTAGGAGAAATATATTCTGTAAAAACAGC	32.21	30	32	65	antigen 332, putative
PF11_0507	aPF11_0507_2	5030	GAATGAAGCAATAGAAGAATCAGCTTTTGCAGAAATTATAGAAGAAAAAGGACCAAATACTGACGAAATT	36.18	31.4286	32	69	antigen 332, putative
PF11_0507	aPF11_0507_3	6979	AAGAAGAAGAAACAGAAAAAGGATTTGTTATTGAAAAAGTTGAAGAAACAGGAGCGGTTACTGAAGAAAT	38.16	31.4286	35	52	antigen 332, putative
PF11_0507	aPF11_0507_4	8839	TAGTAGAAGAAAGATCCGTTATTGAAGAAGCTGAAGAAAATGTATGGATTGAGAAAGAAGTAGAAGAAGA	36.18	32.8571	34	43	antigen 332, putative
PF11_0507	aPF11_0507_5	9817	AGGAACAAAAACCAGTTACTGAAGAGGTTGTAAATGAAGAAGAATCAATTACTCATGAAATAATACAGGA	36.18	31.4286	33	70	antigen 332, putative
PF11_0507	aPF11_0507_6	12673	CTGAACAAGAATTGTCGATTAATAAAGAAGTTGTAGAAACTGAATCCCTCACTAAAGATATAGAAGAAGA	34.19	31.4286	32	61	antigen 332, putative
PF11_0507	aPF11_0507_7	13596	GAAGAAATTGATATAAGAGAATTAGGTGATGATGGAGTTGAAGAACGAGAAAAAATATCTACTGAAGAAG	34.19	31.4286	33	47	antigen 332, putative
PF11_0507	aPF11_0507_8	16237	AAGATAAAAATTCGGGAAATATGGAAAAATCTAGAAAACCTAGGGATAGGAGAACTGAAAGAAAGGAAAA	32.21	31.4286	36	47	antigen 332, putative
PF11_0508	aPF11_0508_0	44	CATACGTTCACAGGAGAAAAACGTAGAAGAATATCACATGAGTACAATTGATGAAGAACCAATAAATTAT		31.4286	30	63	hypothetical protein
PF11_0508	aPF11_0508_1	1282	AGAATACGAAAGAAAACAATAAGAAAGCTCCCCAAAAAAAGACAAATGATAAATTAAGAAGAGCTCAATA	36.18	28.5714	33	52	hypothetical protein
PF11_0509	aPF11_0509_0	12	AGTTCATATAGTTCTGCTTTTTCAAAGCAATATATGGGTACAAAAAGTGTAAAGGCAAAAAATCCAACCA	34.19	31.4286	32	90	ring-infected erythrocyte surface antigen, putative
PF11_0509	aPF11_0509_1	2281	GTCATATGAAAAACCCTAAAAAAGCAATTAAGAAACTTGAAACAAGATCCAAGAAAAATAAAGAAACTGT	34.19	27.1429	34	41	ring-infected erythrocyte surface antigen, putative
PF11_0510	aPF11_0510_0	436	GGATAGAGGGTTATAAATCATTGGTTAAAATGTTCGGCTTATCAAATAATTTTTCCATAAACGGAGTTAA	36.18	30	31	105	Ser/Thr protein kinase, putative
PF11_0510	aPF11_0510_1	1402	CTGATATATATATGCTAGGAGTTCTTTTTCTTAGGATTTGGAATAGTAAACCCTTATGGCTAATTGCAAA	32.21	31.4286	32	83	Ser/Thr protein kinase, putative
PF11_0511	aPF11_0511_0	82	CGGAACAATATATTAATAAAAAAATGGATCAAACTTTACAACATAGAGCACAACTCAGAACAGCCCAAAA	38.16	31.4286	31	50	hypothetical protein
PF11_0512	aPF11_0512_0	1024	ATGAACCACTAGAACATTCGTTGAAAAATGTTAAAGAACACGAAATAAATGAATATGGAGATGTATTGCC	34.19	31.4286	33	76	ring-infected erythrocyte surface antigen 2, RESA-2 - malaria parasite (Plasmodium falciparum)-related
PF11_0512	aPF11_0512_1	1742	AGCTACGATATCGTTAAGGTTAATAGATAAAATACAAGGAAATATAGATGGTATTAAAAGTTGGGACGCA	34.19	31.4286	31	62	ring-infected erythrocyte surface antigen 2, RESA-2 - malaria parasite (Plasmodium falciparum)-related
PF11_0513	aPF11_0513_0	340	AATTAGAGAGTGTATCTGAATCGTTTGATAACTTTTTGGAGGATCATATGAAGGAAGGTGTTTTTTTAGA	32.21	31.4286	32	66	hypothetical protein
PF11_0513	aPF11_0513_1	1554	TGTAAAATGGTTTTAGTTGAATTAGATGTGGATAAAGATACCTTGTTTAAAAGAGCGGAGGGTATGAAAT		31.4286	33	66	hypothetical protein
PF11_0514	aPF11_0514_0	28	GTATATGGTATAAATCAATGCATGATATTGGAGTGACACTATCATCCACATATATGGAACATGCACTTAA	69.88	32.8571	31	131	hypothetical protein
PF11_0515	aPF11_0515_0	663	TTAAAAGATTCTTTAAATGATGGTGTTCTCTTTACTAAGTCTATTTCAGCAAGCGCACAAAAAGTTGTTG	34.19	31.4286	32	81	rifin
PF11_0516	aPF11_0516_0	602	AAGAGCTACTGACGTTGCTGCCTTGAATATTACTTTCAATGGAATAAATTATAGTATATACGCAACATAT	36.18	31.4286	30	91	stevor, putative
PF11_0517	aPF11_0517_0	632	AACTGTTACAGCGAATGAATTTATAGGAACAACTGCAAAAGAAATTGTTACACAAGCTCAATATACTTCT	32.21	31.4286	30	90	rifin
PF11_0518	aPF11_0518_0	667	CTTCTAAAACTGCTGAAGACGCTGAAATATACTTGGTAAATACTGAAAATAGAAAGTTGTACAGTGCAAT	32.21	32.8571	32	67	rifin, putative,truncated, pseudogene
PF11_0519	aPF11_0519_0	771	AGTAAAATTAAGTATCACTATTCTAAACAAAGTGCAGATGTTTTAGCAGCTATTACGGAAGGTAAAACAG		31.4286	30	75	rifin
PF11_0520	aPF11_0520_0	571	CTGTCAAAATAGTAACAAATACATTAATTGAATCAGGAGGTGAGATACCTATAATGGATTGGGAAAAACT	52.03	31.4286	31	75	rifin
PF11_0521	aPF11_0521_0	83	TGCAAGACTTATAAAAGCGAAAGCAACAAAAGATGTAAAAAGACATAGAAACGTTTTGAAAGGAAATTTG	32.21	30	33	56	erythrocyte membrane protein 1 (PfEMP1)
PF11_0521	aPF11_0521_1	2411	ATGTAATGGAAAAGATAATAATAAAGTAAGGTTTAATGTAGGAACACCATGGCAGAGTGGGGAAAAAATA	36.18	31.4286	31	52	erythrocyte membrane protein 1 (PfEMP1)
PF11_0521	aPF11_0521_2	3976	GAAAAGATGGCTATGATAAGATGTTTAAGATAGAAAACGGATGGAAAAGTGGGACAGACATAAATAAAAA	32.21	31.4286	32	52	erythrocyte membrane protein 1 (PfEMP1)
PF11_0521	aPF11_0521_3	6284	TGTGAGTGCAAGTGACAAAGACAGTATGCAAAAAAACCTTACCGATAAATATAAGTACAAAGAAGTTAAA	34.19	31.4286	32	56	erythrocyte membrane protein 1 (PfEMP1)
PF11_0521	aPF11_0521_4	7596	ATTGAAAAGCTTAAAAACAAAATTGATATATGTAAAGCCCAACCTGATGGACCTGATGAAAATTGTCTTC	36.18	31.4286	32	76	erythrocyte membrane protein 1 (PfEMP1)
PF11_0522	aPF11_0522_0	13	ATAGAGATATGTGCGAAAAGTTGAAAAATGATAATGAGCGGTTAGCCAAATTAAAAGAAGAGTGGGAAAA	139.3	32.8571	35	49	pseudogene, erythrocyte membrane protein 1 (PfEMP1), truncated
PF11_0523	aPF11_0523_0	70	CCAAACAATCACATAGTGATCCTATAATGAACCAACTAAATCTATTTCATAAATGGCTAGATAGACATAG	139.3	31.4286	31	80	erythrocyte membrane protein 1 (PfEMP1), truncated, pseudogene
PF11_0524	aPF11_0524_0	98	GATGGTTGAATTAAAGAATGGAGAAACATACAGTGGTTTTTTAGTTTTCTGTGATCGATTTATGAATTTG		30	31	88	U6 snRNA associated Sm-like protein Ls; U6 snRNA associated Sm-like protein LsM4, putative
PF11_0525	aPF11_0525_0	183	GAAGATGATGATAAAGAAGGAGAAGACGATGTAAATTATAAAAAATGTGTAGATGATGAAGAGGTTTGTG	36.18	31.4286	36	44	hypothetical protein
PF11_0525	aPF11_0525_1	2988	CATAAAAAGGAAAAGGTAGAACCTATCAAAATTAGTTACGCAACTACACGAGATTTAATTGGGAAAAAAG	34.19	31.4286	33	78	hypothetical protein
PF11_0525	aPF11_0525_2	3998	GCCAATTGAAATTGTTCGGAAATTATTGAACTTTGATGAGAAGCAAAAAAATATTGAGGAATGTATAGAG	34.19	30	33	85	hypothetical protein
PF11_0526	aPF11_0526_0	760	AAGAAATTTTAAATGATATACAAACCTTAACGTATAATCCGGTCATAGACATAAAACAAGGTCGACTTGG	36.18	31.4286	31	91	hypothetical protein
PF11_0527	aPF11_0527_0	9	TATGATTCTCTCCATAAAACCATAAATGATCACCTACACATTTTGAATGATAGAAAAGTATTGGATAGGG	34.19	31.4286	30	82	hypothetical protein
PF11_0527	aPF11_0527_1	2915	GTTACCATTATGTACTTGGAAAACTGGATTAAGTGAAGCACAAACAAGAAAAAGCGTCTTATTTTGTATA	32.21	31.4286	31	71	hypothetical protein
PF11_0528	aPF11_0528_0	30	TATTTCATTTTTATAGAGAATGGAGGTAATATGTCGGTTCAGAAATATTCTTATGGAGGTTTTGTGAACG	34.19	31.4286	32	83	hypothetical protein
PF11_0528	aPF11_0528_1	3412	ATAAAACAGAATTAGAAAGTGAAAATATAAATGCCCTACCCCAAAAAAGTACAGATCATATGCTATCGTC	34.19	31.4286	32	52	hypothetical protein
PF11_0528	aPF11_0528_2	4721	TATTTTAGATCTCTATGAACACGCAAGTACGATCAGTTTATTTTATCACACGTTTAATTTACCTAAGGAG	34.19	31.4286	33	68	hypothetical protein
PF11_0528	aPF11_0528_3	7368	GAAACGAATAAAAGTATAGAGGAACAAAGCGAAGATTCAAATGGTATAGAAAATGAAAACATATTAGACC	38.16	30	33	57	hypothetical protein
PF11_0528	aPF11_0528_4	8712	GATAAAGAAAATTATGCTATGTCACTTATTTGGTCTTTTTTTAATACGGAGATTGTAATTAATGGTACTC	32.21	27.1429	31	80	hypothetical protein
PF11_0528	aPF11_0528_5	10641	AAACATGTGGAAAACAACAGAGAAACAGAAAAAATAACAACAAATAATAATCCGGTGACAACATGTAGTG	40.14	31.4286	36	61	hypothetical protein
PF11_0528	aPF11_0528_6	12035	TGAAATGAAGCCGGAACATAAAAAAGAACAACAACAAGGACAAAGTCAAAATATCGTAGAAAGATTTATG	38.16	31.4286	32	50	hypothetical protein
PF11_0528	aPF11_0528_7	14520	ATATTAGAAGGTGGTACAGAAGGAGAAGAAAATATGTTAGGTGATTCAAAAAGGAATGAGAAGATATTAG	34.19	31.4286	34	58	hypothetical protein
PF11_0528	aPF11_0528_8	15900	TTTAATAAAGTTTCTAATGCTACTAAAAACACGAATCCATCTGTGACATATAAACGTTTTGACGTTCACC	36.18	31.4286	31	84	hypothetical protein
PF11_0529	aPF11_0529_0	554	TATAACTGAGGCTACGAATGCTGGTGTGAAAACTGTTGTCTCTGAAATTAATAAATTGCTTGCTAAATTT	34.19	32.8571	33	73	rifin
PF11_0007	aPF11_0007_0	144	TTGAAAGACGCAACATATTCAAAAAAACCAGATAATCAAGAAAAACCTTCTGATCCATGCGAACTTAAAC	36.18	32.8571	33	63	erythrocyte membrane protein 1 (PfEMP1)
PF11_0007	aPF11_0007_1	1627	CAGAAATTGGAAAAAAATTAAACGCATTTTGCTTAACACACAGTGGTAATAGTGTTGTTAGTAGTAGTAG	40.14	31.4286	33	73	erythrocyte membrane protein 1 (PfEMP1)
PF11_0007	aPF11_0007_2	4486	CGAAAAACGTTAAGGGGGAAAAAGGTAATGGGAATCAAATAATAATAATTAGAGCGTTGTTTAAAAGATG	40.14	31.4286	34	77	erythrocyte membrane protein 1 (PfEMP1)
PF11_0007	aPF11_0007_3	5000	CACCCTTGATGATGAAGACTTATCCCTTGAAGAGGAAAACACAGTGGAACAACCTAAATTTTGTCCAAAA	48.07	38.5714	31	84	erythrocyte membrane protein 1 (PfEMP1)
PF11_0008	aPF11_0008_0	76	AAGGTTTTGCAAAAGATATAAAAAGGGATGTATCAAATAACGCAAAAAGACATGGAAAAGTTTTGAAGGG	36.18	31.4286	32	65	erythrocyte membrane protein 1 (PfEMP1)
PF11_0008	aPF11_0008_1	2119	CTAAACTTAAAGATAAATGTGCTATGTGTAAAAACCAACATAAAGCAACCAAAGGTAAAGAATGTTGTGG	32.21	31.4286	36	56	erythrocyte membrane protein 1 (PfEMP1)
PF11_0008	aPF11_0008_2	5316	AATTGTGAATGTATAGATAAATGGATAGAGATGAAAATGAAAGAATGGAAAATAGTACGCGATCGTTACG	36.18	31.4286	33	40	erythrocyte membrane protein 1 (PfEMP1)
PF11_0008	aPF11_0008_3	5841	AAGGATATGTTAGAGAGGAGTGTTAAAAAGGTTGAGAGTAAGGTTAAGGATAGTACGGTTGAGAGTGTGT		38.5714	36	27	erythrocyte membrane protein 1 (PfEMP1)
PF11_0008	aPF11_0008_4	7180	AACGTGACCCCAAAAAAGAGGAATCTGAACCTGAATCCGAAGAAGAAGAAGACGATGCCGAAGAGGAGGA	42.12	47.1429	34	36	erythrocyte membrane protein 1 (PfEMP1)
PF11_0009	aPF11_0009_0	791	AAAATATTCTACAGAAATAGCAGAAGTTACAAATGCTGTTGCGGATGCTAAAGCAGGTGTATTGACAAAA	67.89	34.2857	32	83	rifin
PF11_0010	aPF11_0010_0	682	TAGGGGCTGCTGCTCAATCTCAAGTTTTTTGTAAAGGCCTACTACCTGAAAGCACTTCTAGAATAATACA		40	30	86	rifin
PF11_0011	aPF11_0011_0	225	GAAGAATACGAAAAGCGTATGAATGTTAAACGCCAAAAATGTAAAGAACAATGTGATAAAGAAGTACAAA	67.89	30	33	52	rifin
PF11_0012	aPF11_0012_0	182	TTTTTTGGATAAGGATAGATCTGTATGTGCAGGAAATAAATACCGTACATTGTATAAACCAATGCATGAT	139.3	31.4286	30	80	hypothetical protein
PF11_0013	aPF11_0013_0	198	GACGTTACAGAAAAGGAAATCACTGAAAGAACAAAATCAAAGAAATATAGAAAAGGAACATATGATGCAG	99.61	31.4286	33	42	stevor, putative, degenerate
PF11_0014	aPF11_0014_0	493	GTGTAGTTGTGGGTTTAATTGAAGCATCTTCTATATCTTATCCTCTATGTATTTTTCCAGTTTTTATGTT	44.1	30	34	59	hypothetical protein
PF11_0015	aPF11_0015_0	75	AAAGAACAAAATAATCCTTTTATAAAACAGGCACAATATGCTTCCTCATCTAATTATATATTGAATGATA	99.61	24.2857	32	88	hypothetical protein
PF11_0016	aPF11_0016_0	96	GGTAAGATTATGAAAGAAATGATGGAAGGACAAAATATAAGAGAATTAGATGAATTATTAAAAGATAGAT	73.84	24.2857	34	58	hypothetical protein
PF11_0020	aPF11_0020_0	635	TGTTCAACAACTATATTTTGAGAAATGTATACTTCCTTCTTCAGGGAGTCTGCGCTTCCCTTTCGCTGAC	46.09	41.4286	29	68	rifin
PF11_0021	aPF11_0021_0	841	GGGAAACATTTTTTTCGAGTCCTTTAGGAATTTCTCTTCTTGTAACAGTATGCATAATCATTATACTATC	32.21	31.4286	31	64	rifin
PF11_0022	aPF11_0022_0	328	AAATTGAAAAGGAATTGAAACAAGAGTTAACCACATTAGAAACAAACATAGGCACGAATGATATACCTAC	139.3	31.4286	32	43	pseudogene, rifin, degenerate, putative
PF11_0023	aPF11_0023_0	665	AATATTATTAAGCATTATAATTGTTATTTGTCTTCTTGTGTGGTTGTGGCCATCAAGAGGGAAATTGATG	139.3	31.4286	31	80	hypothetical protein
PF11_0024	aPF11_0024_0	575	AGCCTGTCCACCTATAGGAACTGTCACTCTTCCTTATATTACTAACAGAATAAATTTTTTGAATAGATAT	139.3	31.4286	29	72	hypothetical protein
PF11_0025	aPF11_0025_0	519	GCATGTATGTTTGCTATTTGTAATGCTCCTCAATATATATATGTTCCTGCATCTTTTCTTTTAATTTTTA	107.5	27.1429	35	70	hypothetical protein
PF11_0026	aPF11_0026_0	147	GGTATGATTATGAAAGAAATGATGGAAGGGCAAAATATAAGAGAAGAGGAAGTAGCTGAATTATTAAAAG	139.3	31.4286	36	36	hypothetical protein
PF11_0033	aPF11_0033_0	1063	CAGGTACTATGTACTTTTCTCCAGACTACTCTCTACGACTCATGCAGCTACCAGATACTGTGTACTCTTC	115.5	44.2857	33	81	hypothetical protein
PF11_0033	aPF11_0033_1	2296	TGTACTCTTCTCCAGGCTACACTCTACCATTCGTAGTGTTACCAGATACTATGTACTCTTCTCCAGACTA	115.5	42.8571	31	90	hypothetical protein
PF11_0034	aPF11_0034_0	759	AGTGATAAGGAAAAAAGAGAAAAATACCATAAGGAAGGATTAGATGTAGCAAAAGATATGTTTATAATGG	131.3	28.5714	34	59	hypothetical protein
PF11_0034	aPF11_0034_1	1172	ATGGGTATATGAAAATGTTGCCAGAGCGTTTATTGGAAAAGAAGGAAAAGTAATGAGTATGGATGAAAAA	131.3	32.8571	33	40	hypothetical protein
PF11_0035	aPF11_0035_0	49	CGACACCTTTAGTTAAATATGAAGAAATACAAAACCAAGATAGAGAAAAAGATGATCAAAACGAACGTCA	36.18	31.4286	33	61	hypothetical protein
PF11_0036	aPF11_0036_0	726	AAGAAAGTGATTTTTTTACACCGAAGAGGATCTCATTTACCATTTGAATATCATTTAAAGGGTGTAGCAA	38.16	31.4286	31	97	hypothetical protein, conserved
PF11_0036	aPF11_0036_1	1799	TAAAAAATCAAATGAACGGCTAGAACATGCAGATATGTTAATAGCAAATATATTAACGCAGAGAAATATG	34.19	28.5714	31	82	hypothetical protein, conserved
PF11_0037	aPF11_0037_0	712	AATATAAACCAAAAAGAAAGCCAAGTGAAATAAATAGCGATATAGCTGAAAGAAAAGAAGAAAGAGAGGC	36.18	31.4286	35	42	hypothetical protein
PF11_0037	aPF11_0037_1	915	GAAATTGACGAAGAAGGAATGGAAAGCATATCAAAAACGATTGATAATAGTAAAACATCAGAAGTTGTTG	34.19	31.4286	33	70	hypothetical protein
PF11_0038	aPF11_0038_0	316	CCGTTTATGAAGAATTATCAGAATATATTGATTCGGATGAAGAAGAAAATGAAAATGATGATGCACCACT	40.14	31.4286	33	74	hypothetical protein
PF11_0039	aPF11_0039_0	22	ATTTCGTTTTTTTCATATTTGCCTTGAATTTTATTGCCCCTAATAATGAACATAACGGATATGTTGAAGC	36.18	30	32	103	early transcribed membrane protein 11.1
PF11_0040	aPF11_0040_0	54	ATTGCCCCAAACTACTTTAACGGATATGTAGAAGCAAAGAAAGCTTTAACACCAGCTGAAAAGAAAAAGA	34.19	35.7143	31	60	early transcribed membrane protein 11.2
PF11_0041	aPF11_0041_0	423	ACAAATAAATGGATACAATGGGCAAGTGAAGATGTTGAAGTTTTTGTAAATGCATTAAAACAGGAATGGT	34.19	31.4286	33	69	hypothetical protein
PF11_0042	aPF11_0042_0	203	ATGTGCTAGACGTCGAGCACTACTATATTTCGTTGAAGCTGATTCTGGATATTTTTCTAATGAAGAAGAA		35.7143	31	72	hypothetical protein
PF11_0043	aPF11_0043_0	125	TAAAAATTCTAACAATACTGTTTTGCCATACTTACCAATGCTTTTCGAAAGGGCTTTAAAGGGAAAAGAT		31.4286	31	100	60S acidic ribosomal protein p1, putative
PF11_0044	aPF11_0044_0	1398	ATTCTAATAAGGGATAAAACGGCTATAGAAACGGATTACATGATAGACAAATTTGATCAGCTCAAAGAAA		31.4286	32	82	hypothetical protein
PF11_0044	aPF11_0044_1	1943	AAAAACAGCTTTCAAAGAAATTCCAACACCAAATAGAAAACTAGAAGCATGGAGGCAACAAGTAAATTTA		31.4286	33	64	hypothetical protein
PF11_0044	aPF11_0044_2	4033	ATGCCGTCTGGAGAAGTAGAGGTAGAATAGAAAGAAATGCAATAAAAGCAAAATTAAATACCTTATGTAA	32.21	31.4286	32	54	hypothetical protein
PF11_0045	aPF11_0045_0	489	TGTGAAGCACAATTTCCAAACTTACAGATTAAAGATATTCCTCAAACAGAACAGGATTCTATTTCTCCAA		32.8571	33	74	hypothetical protein
PF11_0046	aPF11_0046_0	82	CCAATGTGGAAAATGGTGTATATCAAATAGATAGTAGAGGGAGACCCATAAAAATTGTTGATGTAAATTA		31.4286	33	77	hypothetical protein
PF11_0047	aPF11_0047_0	410	ATTTTTATCTAGAAGAAGTGTTTTGTCTTGTTATGGATGTGCTAGAACATCAGGATTAGTATTACACGTA	32.21	31.4286	32	81	hypothetical protein
PF11_0047	aPF11_0047_1	1340	TACTAAGCTAATTTATAGCAAAGGACCTGATAGAAAATGTAACTGCTTTATTGGTGCCTCCATTTTATCA	32.21	32.8571	31	83	hypothetical protein
PF11_0048	aPF11_0048_0	509	TTTCCCTCATATTCTTTTACAAACCTATCCATATTATGCTACATTAAAAACTCCACCCTATTGTTCTTCT	32.21	31.4286	34	66	casein kinase II beta chain, putative
PF11_0049	aPF11_0049_0	1407	TTAGAAACTAATATACCAAACGTGATAGATAATTCAATAAACATGGGCATAAAGGAACATGTCAAGAATA	34.19	28.5714	31	60	hypothetical protein, conserved
PF11_0049	aPF11_0049_1	1798	CAAACAATATAAACGGTTTCGGTTTAGGACAAATAGAATGTTTAATGGATGCTACAGAACTTACCAAAAA		31.4286	31	74	hypothetical protein, conserved
PF11_0049	aPF11_0049_2	3439	CATTAGCTACATGCAAAGAACCATTACGTATATCACTAACACAACATTTAAGACAATTATTACAACCAAC	34.19	31.4286	34	57	hypothetical protein, conserved
PF11_0049	aPF11_0049_3	5082	CACGGATGGGGAAATGTAAATATAAAAGAAGCAATCGATAAGTTAAATGTCGAAGCTCAAAAAATTAAAG	36.18	31.4286	32	55	hypothetical protein, conserved
PF11_0049	aPF11_0049_4	6713	GCAACCAACTGAATTTATGAATAACAATAATGGTAGTGCTACGGCAGAAATTTCGGATAATAAAGATAAT	36.18	31.4286	31	87	hypothetical protein, conserved
PF11_0049	aPF11_0049_5	8992	CAGAAATTATTAACGAACAAATTACAGGTATATTAATAGAACGTCTTATTGTGCATAGACCACATCCTTG	32.21	31.4286	31	88	hypothetical protein, conserved
PF11_0050	aPF11_0050_0	60	GAAATACCCAAATATTTTGAAGAAATTTTGTCAGAATTTATTGCAACATTGATACAACACAAGCCAGAAA	34.19	28.5714	34	104	hypothetical protein
PF11_0051	aPF11_0051_0	46	GGGAGGAAATTATAGAAGAGAAATTATTGGATGTTTGTTTTGATTTTGGTCTTGAGGTAGATGATATTGA	34.19	31.4286	34	61	phenylalanine -- tRNA ligase, putative
PF11_0051	aPF11_0051_1	1724	AGTTGATATTGTTTTGTTTCCTCACAATTTGAAGTTTGGTGTTTTAGGTATTATTCATCCGAAGGTTTTG	32.21	31.4286	31	60	phenylalanine -- tRNA ligase, putative
PF11_0052	aPF11_0052_0	821	ACAAATGGTTAATACGCATGATAATATAATGATGTCTGGACGTGAAATCGAAATAGCACGAAATAGATAT	34.19	31.4286	31	76	hypothetical protein
PF11_0053	aPF11_0053_0	795	ACAGAAAAATTAGCAGGACAAAGATTAAAAATGAATGCACAAATGAAAAGTAGTAAAAAAGGACGCTGTT	34.19	30	33	43	PfSNF2L
PF11_0053	aPF11_0053_1	2774	GACATTTTTAGATTTAGGAGAAAGAAAAAGTAAATGGAAAGTAATGAACACTGCATGTGGGAGAACTAAT	34.19	31.4286	32	67	PfSNF2L
PF11_0053	aPF11_0053_2	4167	ACTCCATTCGAAAATGTTGAATATCGATGTAGGTTAATTGTTGATGCTATTGCAGAATTATACGCAAAGA	34.19	32.8571	30	76	PfSNF2L
PF11_0054	aPF11_0054_0	1389	GAGGAAGGAAATGATTTCGTTTATAGTAAGGATAAAGAGTTGGGTGTTGACAATTTTGATAAGGATTATT	34.19	31.4286	33	69	hypothetical protein
PF11_0054	aPF11_0054_1	2380	TAATATGTGATTCCAGTGAAAATGTAAAAAACAGCCAAATGGGTCCTCAGATTGATATAGAGAATTTAGA	32.21	31.4286	32	63	hypothetical protein
PF11_0055	aPF11_0055_0	64	ACAATACTTCGTCCTTACTAGAAACCATAAAACATGATCTTCAAATTGTAAATAATTCCAACTTTAATAC	32.21	27.1429	33	72	hypothetical protein
PF11_0055	aPF11_0055_1	1067	TCCATCAGTTGTTGTTTTTAACCCATACAAAAGAATCAGATATGCAAAATTAAATGAAGACTTAACGGCA	34.19	31.4286	31	77	hypothetical protein
PF11_0056	aPF11_0056_0	51	AATAATGAACAATTATTTGTGTGTGAGAATGTTGCAAAGAACATAAAACCTTTGTGGAGTTTGAAAGGTC	34.19	31.4286	32	71	hypothetical protein
PF11_0056	aPF11_0056_1	1788	AAAGTCAAAATAAAATATGCGAATTTGTCAATGCTAAATCATAAAGGTCGTGTTACCTCAATGGAATGGT	32.21	31.4286	32	56	hypothetical protein
PF11_0057	aPF11_0057_0	506	CTGGGGAATTATTAAGGGTACACATAATGATTATTATATTCTAGAGGGAGAGGTTAAAAAGGATATAACT	34.19	31.4286	34	86	hypothetical protein
PF11_0057	aPF11_0057_1	1839	ATAAAATCCAAGCATGGATATTTACATGCCTACCAGCCTCAAAAAATTCAGTCCGACAAAAGTGAACTAT		35.7143	32	78	hypothetical protein
PF11_0058	aPF11_0058_0	342	CGCTTGGTTATTTTCCAGCCTTTTGAAAATGAAATTATAGAGGGATTTGTTAAAAGTTCAGATTCTAATG	32.21	31.4286	31	88	hypothetical protein, conserved
PF11_0059	aPF11_0059_0	423	TTAATTTTTACCTACCAGAAACTCATAAGTACCGTTGCTACCATGCTAGGACCATTTTTTTGTCTAATAT	32.21	32.8571	31	84	hypothetical protein
PF11_0059	aPF11_0059_1	1183	TCTTTTATTTGATCTCATTAATAATTTACGCTCCCCTATTATGGTTAGTTCCTGTTAAGGAAATTGTCTG	36.18	31.4286	32	79	hypothetical protein
PF11_0060	aPF11_0060_0	1405	TTTCACAAAATAACTCGTATCTACATAAAAACACACGTCTCAATAACAACGAATTATATACCTCCCTACA		31.4286	34	68	hypothetical protein
PF11_0060	aPF11_0060_1	2129	TTTATGTGAACAATTACTTCAATTTGATCCAAACAAAAGAATATCCAATACCGTTTGTGCAGCTAATCAC	32.21	31.4286	31	98	hypothetical protein
PF11_0060	aPF11_0060_2	4409	TAAAAATAGAGAACAAAATAGGGAACACAATAGGGAACACAATAGGGAACAAAATAGAGATTCAAACAAC	36.18	31.4286	37	26	hypothetical protein
PF11_0061	aPF11_0061_0	24	AAAGGTTTGGGAAAAGGAGGAGCTAAGAGACACAGAAAAATTTTAAGAGATAACATTCAAGGTATTACAA	32.21	32.8571	33	58	histone H4, putative
PF11_0062	aPF11_0062_0	189	GAAAAAATTGCAACTGAAGCTTCAAGATTATGCAAATATACAAGAAGAGATACCTTATCATCACGTGAAA	34.19	31.4286	31	82	histone H2B
PF11_0063	aPF11_0063_0	651	TTACATATATATAGTATTGATGGGGACCTCTTACATGTCTATAAATATGCTGAAGATTTGGGAGGTAATA	36.18	31.4286	31	101	hypothetical protein
PF11_0064	aPF11_0064_0	642	GCTCTATGCGAAAATCGAAATAAGAACTATCTCCCAAAAAAGATGCTATGTTTTCCTTCATCAAATAAAA	34.19	31.4286	33	73	hypothetical protein
PF11_0064	aPF11_0064_1	2020	GAGTTAACGAACTTTTCGATATGATAATTATGTTTGTTATATTCTTGATCCTCCTCTTGAGTGTCTACTT	36.18	31.4286	31	89	hypothetical protein
PF11_0065	aPF11_0065_0	370	ATGACATTAAGGGAAGGTTTGTACCACATAGAATAACAAATGAGGAGAGTAAATATAAATTATGCAAGGT	34.19	31.4286	32	69	ribosomal protein S4, putative
PF11_0066	aPF11_0066_0	51	GTTGAGAAAGAACTTTATGAATGCTTTTCATTATTCGATACAAACAAATGTGGTTACATAGATATTCGAG	34.19	30	31	81	caltractin (centrin), putative
PF11_0067	aPF11_0067_0	262	CAGACAGATTATATATGGTAGGTATAGCAGCAAATAATGGTTTGTTATTAACTTTAACGGATGTCGATAT	32.21	31.4286	32	80	hypothetical protein
PF11_0067	aPF11_0067_1	1627	CCATAGATTCGAAGAGTAGTACCAATAATCAAATAGTCGTATATATAACAGGAAACGATGAACAACATAA	32.21	31.4286	32	83	hypothetical protein
PF11_0068	aPF11_0068_0	517	TATGCTTAGGTATGGATTGGTGTGTAAAAGAAGGATATTCATGGATCGAAGATAAATTAAATTGTGAAGA	34.19	31.4286	33	63	hypothetical protein, conserved
PF11_0068	aPF11_0068_1	789	AGAGGCCTAGGACATCAAATAGCCACAGATGCATTAATAGATATGGAAAAAAGTATGAACAAATATAAAA	36.18	31.4286	32	60	hypothetical protein, conserved
PF11_0069	aPF11_0069_0	357	ATAGATCCATTAGGAAAATATCAAATCGAAATGCCAGAATTTGATAAAGTCGTTGAAAGTTATCACTTCG	32.21	31.4286	29	101	hypothetical protein
PF11_0070	aPF11_0070_0	201	GTTACCACAATATTAAATATGAGAGATGTTACAAAAATACATGCGGTACTTGTAGCATACGAAAGAAGAA	34.19	31.4286	31	81	hypothetical protein
PF11_0071	aPF11_0071_0	149	GTTTTTTGATAATAGTTGTGGATTAGTAGGTCAATTTAAAGCTAGAGAGGCTTCTTTATTTCTGGTTGAT		31.4286	32	67	RuvB DNA helicase, putative
PF11_0071	aPF11_0071_1	1214	TACTGAAGAAGGTATGAATTATCTAGCCAAAATCGGAATACAGTCATCTCTAAGATTTGCTATGTTATTA		31.4286	30	84	RuvB DNA helicase, putative
PF11_0072	aPF11_0072_0	419	TAGGAAAATATTTCAAAGACACGACAAAGATTGTGGGAGTAGCGAAATTCAAATTATCATTTTGACGTTT	34.19	31.4286	34	83	hypothetical protein
PF11_0073	aPF11_0073_0	486	AACAACCTAGAAGTATTCAGCTCTTATATTAACAAATCAGATGTCATTATTGTTCCTTTGAATTATCATG	34.19	28.5714	31	89	hypothetical protein
PF11_0073	aPF11_0073_1	1913	GGATGACATTTCATTATCACCAAAAAAAGATATCATGATAACAACTAGCGAAATGGATCAAGTTCAAAAA	34.19	30	32	110	hypothetical protein
PF11_0074	aPF11_0074_0	128	ATTATATGGAATTCCGAGGATGTATAAATGGCTAACTTCTTATTACCCAACAGTGAGAGAAGAATTAATA		31.4286	31	73	hypothetical protein
PF11_0074	aPF11_0074_1	1406	TATCGTCTTCAGCATAAGCAGAGTGGTTGATGATATTGTATTTTTATCTTTTCTTGTTGGGAATGATTTC	36.18	32.8571	30	58	hypothetical protein
PF11_0075	aPF11_0075_0	275	TATTCTTCTTTTTCTTAATAAAGGGAGTATCCAGTGTAATAAGTGTAATCATATACATATGTGGTATATG	36.18	27.1429	34	80	hypothetical protein
PF11_0076	aPF11_0076_0	357	AAGGATAGTAATAAATATGAGGAGGGTAACCAAAAATATACTAATGTGATTATGGAAGGCTGTAAGGATA	34.19	31.4286	34	64	hypothetical protein
PF11_0076	aPF11_0076_1	2495	ACAAAAGGATGATACCAAAAGGAATGTTAAGGGAGCGTCTAATATAAACGAGAATGTTTTTATGAAAGAT	32.21	31.4286	31	70	hypothetical protein
PF11_0076	aPF11_0076_2	5354	AAAAGACGAGGAAATGAGTAATCCAATAAAAACCCTCAATGACATAAATGAAACCATTGATAAGCATGAT	32.21	31.4286	32	61	hypothetical protein
PF11_0077	aPF11_0077_0	925	CATCCTTTAATGAAACTAATAAAACTAAATATATACAAGGAACAGGAGGTAGAAAAAGTAAAAGCACAGG	36.18	30	31	59	hypothetical protein
PF11_0077	aPF11_0077_1	3365	TGAAATAAACGATAAGAAGCTAACAAGTTTGTTTGATGTAGATGACGAAAGGGATAAGATACAAAATACC	32.21	31.4286	31	62	hypothetical protein
PF11_0078	aPF11_0078_0	555	AGTAATATGTTTATGTTATGTGATAAAGGGTATTTTGATGTGTGCTTAGTGAGTAGTGATATATCTGCAC	36.18	31.4286	32	56	hypothetical protein
PF11_0078	aPF11_0078_1	2998	AAACCGTTTTGGAAAATGGGAAGGTTTATTTGGTAAATGAGTTGATAGATGTGGAAGCAGTTATATTAAA		31.4286	32	63	hypothetical protein
PF11_0079	aPF11_0079_0	714	AATGAATCAAACTTTACAAAAAAGGACAACGTAAATTGTGAACACACCGACAAAATGAATATATCCCTTC	32.21	31.4286	32	59	hypothetical protein
PF11_0079	aPF11_0079_1	2133	AATTCTTCAGATTCTTCTTATAGTATATCTTCAACATGTTCTTCATCCTCCTCATATGTTTCTTCATTAT	36.18	28.5714	35	53	hypothetical protein
PF11_0079	aPF11_0079_2	3885	ATATTACTTGACGAATCTCTGAACGCTAAAATATCCGACTTTGGTATATCAAAAATAGAAAATTGCCTAG	34.19	31.4286	32	82	hypothetical protein
PF11_0080	aPF11_0080_0	432	ACAAAGTCAAATATATACGCTACTAAAGATGAAACTAGCGAAAAACTTAGAAAGGTATTAAAATCCATTC	32.21	28.5714	32	75	hypothetical protein
PF11_0083	aPF11_0083_0	661	TAATTAAGGAATACCCACGAATATTTGCCACCAGATTACCATTCGAAGCAAGCAAAAAAGATTTGGAAAA	32.21	34.2857	33	89	nucleic acid binding factor, putative
PF11_0083	aPF11_0083_1	854	AGAGAAGTTACATATAATTTGTGGGAAGGAAATTGTAGTTGATGTTGCCTCCATGAGAGATGATAAATAT	32.21	32.8571	31	59	nucleic acid binding factor, putative
PF11_0084	aPF11_0084_0	94	AGGTTATTTATTATTATCCCCACGAAATTAATGAGAATATAAAGGTTTCTCATACCAGTACTATGGAAGG	38.16	31.4286	31	93	hypothetical protein
PF11_0085	aPF11_0085_0	625	AATCTAATACACATAAAAGAAATAATAATACACATAGTACCCTTACCGGTGATGATAAAACAGTAAGGGG	40.14	31.4286	34	73	hypothetical protein
PF11_0085	aPF11_0085_1	724	ATGATTATGATGACCACACAAGTTGTAATAATCGTAGTAATGGATGCAAGGAAAATAATTCTTTAGCATC	34.19	31.4286	31	92	hypothetical protein
PF11_0086	aPF11_0086_0	1138	AATCTTTACATAAAAGTTCAGTGTTAAGTTCTCTTAATGCAGATGCTCCCGAATTTGTACCATCAACAAA		32.8571	31	89	hypothetical protein
PF11_0086	aPF11_0086_1	2195	TTTAAGTATAAATCCTTATAACTTTTTGTCATGTTCCTTACCAACACCACCTCCACAATTACCTCACACT	32.21	34.2857	33	63	hypothetical protein
PF11_0086	aPF11_0086_2	4745	TAAACTAAAATATGAAAGTAATAAGAAAACAGAGATGGATGATAGAAGGAATTCAGTAGGTGTAACGGCA	34.19	31.4286	32	40	hypothetical protein
PF11_0086	aPF11_0086_3	7837	TTTCATCCAATTTGGAATGGAGAAAAAGTGACGCTGATAAATTGAAAGGATTTTTTGATTCAACAAGAGT	32.21	31.4286	32	83	hypothetical protein
PF11_0086	aPF11_0086_4	9610	TTGAATTATCTACTACCATAGAAAATTGGGAAGAACTAACCGAAAAACTTGTTCAATTACATATACCTCC	32.21	31.4286	33	73	hypothetical protein
PF11_0087	aPF11_0087_0	249	CGTACGTTATGTGCTATTAAAGGTATAAGTGAACAGAAAGCAGAGAAATTAAAAAAGGCATGTAAAGAAT	34.19	31.4286	32	64	Rad51 homolog, putative
PF11_0087	aPF11_0087_1	805	CACATTTATGTCGATTTTTAAGAGGGCTACAAAGAATAGCAGATATTTATGGAGTAGCTGTTATTATTAC	32.21	31.4286	30	85	Rad51 homolog, putative
PF11_0088	aPF11_0088_0	191	TAAATTATTTGTTAATATGAAAGATAAAAGTGAAGTAGAGACGTTGACTTCCCTGGGGTGTGATAGTTAT	36.18	31.4286	33	77	hypothetical protein
PF11_0089	aPF11_0089_0	393	TCGGATGATAATTATGTAAAGACCAAGTATATCCAACCAGACTCATTTAATATAAAAGATAATCTTGAAG	36.18	28.5714	34	83	hypothetical protein
PF11_0089	aPF11_0089_1	2271	GTCGTACCTGCTACCCTAGAAATGAAAATTCAAAAATTGAATAAACAGAACCAAGATATACAAAAAAGCA	36.18	31.4286	32	63	hypothetical protein
PF11_0090	aPF11_0090_0	760	AACAAGATAACGACTTGAAAAATGAAAAACTCGCTCACCTATCTTATGACAAAGATTATAGTACAAACGA	32.21	31.4286	31	66	hypothetical protein
PF11_0090	aPF11_0090_1	1646	ATTAAACAACAAAAGACAGGCAGCCTTAAATAATCAACTCGAAAGGGAAAATGAAGACATCAATCAATTA	36.18	31.4286	32	53	hypothetical protein
PF11_0091	aPF11_0091_0	102	GAGAATAATGAGAAGATAAAAAGTAGCTATAATAATGAAGATGATGAGTATATGGAAGCTGTGCAAGATG	38.16	31.4286	38	53	hypothetical protein
PF11_0091	aPF11_0091_1	1893	AAGGAGGATGGTATTGAAGATAAGGATATGAATGATAAGGAGGAGATGAATAAGAAAATTTTGGAAGATA	38.16	31.4286	38	40	hypothetical protein
PF11_0091	aPF11_0091_2	4460	TAAGGTTAAGGGTGTTTACTTTTCTAAATCTCCAAGAGGTGTTGGTAAATGGAATGCATATTTTCAAATT		31.4286	30	75	hypothetical protein
PF11_0092	aPF11_0092_0	1622	TACTAAAGATGAAGGAACAAAGGATGAAAATCTAACGGACCAGGATAAAACATCTCATCATATGATATAT	32.21	31.4286	32	67	hypothetical protein
PF11_0092	aPF11_0092_1	1825	ACATGAACCATATGGGAAAGATGTCCCAAACAAAAAAGGAAAATGATAAAAATGTGGAAGAACAAAATGA	42.12	31.4286	34	57	hypothetical protein
PF11_0092	aPF11_0092_2	4302	AATAATTTTCCTACACACCATCTCAGATATAATAGGAATAAACCTCTACAATATACTAGTCCACCAAAAG		31.4286	33	74	hypothetical protein
PF11_0093	aPF11_0093_0	792	GATAAATTAGGCTTAGGTGATGATGATGAAGACGAGGATAATTATATGAACGATTTTGGAAATCATTCTA	36.18	31.4286	31	80	hypothetical protein
PF11_0093	aPF11_0093_1	1235	TAAATCATTAAGAGGAAGCCAGCTAGGAAAAATATTGACTTACCTACATTCACATAAACATGAAACAGAA	32.21	31.4286	32	90	hypothetical protein
PF11_0094	aPF11_0094_0	13	AAAATACATGCAACAACAAAAAAGGTGGAGGTAAAGACCAAGCTGTGAAACATTTTCTATATCAGAATAT	34.19	31.4286	31	59	hypothetical protein
PF11_0094	aPF11_0094_1	2750	AAGTGACGAGGATGTGTATTATATGAATAATAGGGGAATATATATGAGCAATGAATGTAAAAGGGAAATG	36.18	31.4286	35	63	hypothetical protein
PF11_0095	aPF11_0095_0	385	ACGATAAAATAAAAATAGGAAAATTTGGAAACTATATGAATATCGATGTAACAAATGATGGTCCTGTAAC	36.18	27.1429	32	78	hypothetical protein, conserved
PF11_0096	aPF11_0096_0	96	TTAGAATTACAATGGAATAAACCAAATCGTTATGAGATTATGAAAAAGATTGGGAGGGGAAAATACAGTG	32.21	31.4286	33	70	casein kinase II, alpha subunit, putative
PF11_0097	aPF11_0097_0	478	CAACATGGACCAGTTATGATAATAAATACACCTTACCTGTTTTTGGTACAATTCTTGAAGCAAAAGAAAA	34.19	31.4286	32	72	succinyl-CoA synthetase alpha subunit, putative
PF11_0097	aPF11_0097_1	884	ATGTATAGGTATAGGTGGGGATCCATTTCATGGTACGAATTTTTTAGACTGCATTAAATTGTTTTTAGAA	32.21	31.4286	31	68	succinyl-CoA synthetase alpha subunit, putative
PF11_0098	aPF11_0098_0	281	AATATTTTTAAAACAAGTACAAGCCGAAATGGGACAAATAGATTCTGACAAGGATGGGTTCATATCTTTA	34.19	31.4286	29	68	endoplasmic reticulum-resident calcium binding protein
PF11_0099	aPF11_0099_0	203	CGACAAAGAAAAAGATTTTATAGAAATTGCAAACGCCTATGAAACGTTATCAGATCCTGAGAAAAGAAAA	34.19	31.4286	31	77	heat shock protein DnaJ homologue Pfj2
PF11_0099	aPF11_0099_1	1438	ATGGTTTAATCTTGGTTGCCTTTAGACCAAAGAGACAAAAATTTAAAGTATACGATGGTGATGTAAATGT	32.21	31.4286	32	92	heat shock protein DnaJ homologue Pfj2
PF11_0100	aPF11_0100_0	8	CACATTTTCATCTTATGACGAAAAAGAGAGAAGAGGTTTAATTTTGTTACCTGAGAATTATATTCGTTAC	36.18	30	32	80	hypothetical protein
PF11_0101	aPF11_0101_0	36	ATAGATGTAGATTACATAAAGAAACTATCGGAGAAATACAAACATGTGGATCATCCACTTTTTATGGATG	32.21	31.4286	31	102	hypothetical protein
PF11_0101	aPF11_0101_1	982	ATCAAATCGAAGATATTCTCAAAAAAAGGAATATACAAACTCTACCAAACGTATATGATAACAATAATAA	38.16	24.2857	35	74	hypothetical protein
PF11_0105	aPF11_0105_0	0	ATGAGTAAACATAAAGTGAGAAAAAAACACAAGCACTTGAGGACCTTTGAAGAGGATCTAAAAAATGAAG	34.19	32.8571	34	58	hypothetical protein
PF11_0105	aPF11_0105_1	634	TATTAACAAAACCAAAAAAATGGACAGCACATGCTACTTTTGAAATTACGAAGCTTTTCTCTTCAGGATT	32.21	31.4286	32	82	hypothetical protein
PF11_0106	aPF11_0106_0	204	ATTACTGGATTTAGTCCATATGAAAAAAGAATAATTGAATTGATAAAAATAGGTACATCTGCTTCTACTA	36.18	25.7143	32	81	60S Ribosomal protein L36, putative
PF11_0107	aPF11_0107_0	393	GATATGGACGAAACAGAAGGAATTGTAGAAGATGAATATATTGGTAGTGCTTTTATTGATTTAATGAATT	34.19	28.5714	33	77	hypothetical protein
PF11_0107	aPF11_0107_1	2329	GATACTTTCTAGTTATATTAACCCTACTTACATGTGGTCTTAGTATATATTTTTATCCTATGATTGTCAG	34.19	28.5714	33	80	hypothetical protein
PF11_0108	aPF11_0108_0	1348	GTTGTGTGGTATGTTCAAAAAATGAAGATATATGGTTAGAAGCTGTTAGGCTAGAAGAAAAATTAAGTGA	36.18	31.4286	33	50	hypothetical protein, conserved
PF11_0108	aPF11_0108_1	3824	AGAAACAAATAATAACGTTGAGGAAGATCCAGAGAAAGATTCAAAGGAACAAGGTAAAAGGAAATCAAAA	32.21	31.4286	33	45	hypothetical protein, conserved
PF11_0109	aPF11_0109_0	24	TTTGTGCAGCTTGGATATAATGAACATGAAGAAAATAACAATGGAATGTGGTGGGAAAATATGTACAATA	34.19	31.4286	34	69	hypothetical protein
PF11_0110	aPF11_0110_0	112	TGGGAAAACACGAAAATGGAGACGTGAAAATTATAAAGATAAAAAAATATGGAGAACATGGGGTAATATG	42.12	31.4286	33	32	hypothetical protein
PF11_0111	aPF11_0111_0	104	TGTAAATAGTGAAAATGGAAGTAACGTAGAAATTAAGGAAGGTGATGAAAAGGATCATATCCAAGAGAAT	32.21	31.4286	34	41	asparagine-rich antigen
PF11_0111	aPF11_0111_1	2516	AAAAAATATGGATGACGAAGAAGGATATGACAACATCAACAGAAATATGAATTCGAAGGGAAATACTGAA	36.18	31.4286	34	45	asparagine-rich antigen
PF11_0111	aPF11_0111_2	4316	AGATAAGCAAGAACCAAAATCAGAAATCCAAACTATTCCAAAGAAAGCTATTGTAACAGCTGTAAAAACA	32.21	31.4286	33	59	asparagine-rich antigen
PF11_0112	aPF11_0112_0	470	ATTTTTGAGATATTTTTTAATTCAGATGTGTAAGGATAGGATACCAGATACAGGTAGTGAATACGAAGAG	38.16	31.4286	33	60	vacuolar sorting protein 35, putative
PF11_0112	aPF11_0112_1	3003	GACATATGCCAAGATTATTACAATAAAACTAATGATGACACAAACTTTAAACAAGAATACAAAAAAGTTA	34.19	24.2857	34	64	vacuolar sorting protein 35, putative
PF11_0113	aPF11_0113_0	184	ATAGATTTTATTTAAGAACACCTACTGTTGTGTGGTTTATTAGAAGATGTGCAAGAGTTCCTATGTTTAG	32.21	31.4286	33	84	ribosomal protein L11, putative
PF11_0114	aPF11_0114_0	419	TGGTCTTGTTTTAGATATAGGAGAAGGTGTTACTCAATGCTTACCAGTTTTTGATGGTTATATTGAAAAA	32.21	31.4286	32	87	actin, putative
PF11_0114	aPF11_0114_1	1035	GAATTGAGAGAATCACAAACAGGAATATGGATATCAAAAGAAGAGTATGAAGAAATAGGATCCAACATTT	34.19	31.4286	34	72	actin, putative
PF11_0115	aPF11_0115_0	331	GTACCCTAGAACATTTAATTGAGAAGAAGTTTTTCCCTGAAATGGAAAACTTAAGGTTGAAAGAAGATAT	32.21	31.4286	34	87	hypothetical protein
PF11_0115	aPF11_0115_1	1627	CATCATCATCATTCAAAAATTCTGTTCTCTCAAGGTATAGTCAAAAAAGATTAAGTGAGCTAGCTAGAAA	34.19	31.4286	34	64	hypothetical protein
PF11_0116	aPF11_0116_0	38	AAAAAAAGAATATGGAGAACGTGCTGATATGCTACTAAAAAGGTTAGAGGAAGATAAAATGATACAAGGA	34.19	31.4286	32	62	hypothetical protein
PF11_0116	aPF11_0116_1	1355	ACAATTACTTATTAATGCTTTTACTCTACTACATACAGGTGGTGTTATTATCTATTCCACATGTGCTTTG	32.21	31.4286	33	72	hypothetical protein
PF11_0117	aPF11_0117_0	403	AATTTTTAAGTGAAGGGGCACAAGCAGGTTTAAGAAGAACATTAGAAACATATATAAGAAATGCAAGAGT	34.19	31.4286	35	64	replication factor C subunit 5, putative
PF11_0118	aPF11_0118_0	115	AAGAAGGTGTAGATCATAACAACCTTCTGTGTAAACAACAATCTGATAATTCCAAAGAACATTTGGATTT	32.21	31.4286	32	82	hypothetical protein
PF11_0118	aPF11_0118_1	1669	ATCAAAGGTTAAATTGTGTTCCTAAAGAAAGAGAGCAAATCATATTATCCAGGATAGAAGAGCTTAAAGA	32.21	31.4286	31	71	hypothetical protein
PF11_0119	aPF11_0119_0	741	GTAGGTTTGTCATCATCCTTAGTAGATACCATAAAAAAAGCTCATAAACAAAATTTAATTATTGTCATTG	38.16	27.1429	31	75	hypothetical protein
PF11_0120	aPF11_0120_0	13	CCAAGAATTCGAATTATCATGGCCTTGAAAAATCATTAAGAAGACGAGGAGGTAAGATAAAAACTATTTA	32.21	31.4286	30	85	hypothetical protein
PF11_0122	aPF11_0122_0	148	ATAATATTAGTCAACCTAAAAAAACACTCGGCAATAAATTCAGAAGTAGAAGTGATGCACCTTTTAGTAG		31.4286	30	79	hypothetical protein
PF11_0122	aPF11_0122_1	1921	ACAGACCAATCATTAATAGGAGTGACACTGAATGGGTTCAGAAGGAATACAAACTTATACACAATATAAA		32.8571	31	72	hypothetical protein
PF11_0123	aPF11_0123_0	928	CAAAAGATTCAGAAAAAGAAGAGGGAAAAATAGTCACACATTTTATTTACAACATGTCGGTTGATGCAAA	38.16	31.4286	31	66	hypothetical protein
PF11_0123	aPF11_0123_1	2317	ATCAAACGTGCATTCACATTTGTTTCTTTTCTTCTAAGGGGGATGTTTATATAATGATTTTAGATACACA	36.18	30	32	84	hypothetical protein
PF11_0124	aPF11_0124_0	587	GCAAGCTTATATGAGCCTCGATTTATATGACGATGCAAAAAGAGAATTCTTGAAAGTACTAGAAATAAAT	34.19	31.4286	30	86	hypothetical protein
PF11_0125	aPF11_0125_0	0	ATGTGCTACTATGAAACACACAGAATACCTACAGAAAAGGGATATGTAAATGTTTACTTTGAAAAACAGA	32.21	31.4286	33	79	hypothetical protein
PF11_0126	aPF11_0126_0	29	TTTTGGAATTACTGTTATTCTGGTATTTTGTTCATTTGCAGCAGTAGACGCTAATAGATATATGTGGTAT	36.18	31.4286	32	70	hypothetical protein
PF11_0127	aPF11_0127_0	169	AAGCATTAAAAAAGTTAAAGGGTAATAAAGCGAGTTGTGAGTTTTCCAAGGTTTTACAAGAATATTTGGA	32.21	30	33	63	hypothetical protein
PF11_0127	aPF11_0127_1	2309	AAAGGAACCTAAGCATTATTTGGAGAATAAGTGTGGCAACCTAAACGAAATTGATTTATGTAATGAACAA	32.21	31.4286	32	73	hypothetical protein
PF11_0127	aPF11_0127_2	4331	TGAGAACGAAAATAGGTATATATTTCCTGATGAACTACATTATAAATCTACCTCGCATCAAAACAGCAAA	34.19	31.4286	32	88	hypothetical protein
PF11_0127	aPF11_0127_3	5408	AGGTCATACAAAATACCGATATGAAAGGACATTGAATGATAAACATAATATCACCGTAAATAACTTGGGT	34.19	31.4286	30	80	hypothetical protein
PF11_0128	aPF11_0128_0	150	TATGCAGTGAGGAAAATATATGAATATATGAGAACTGACGAAGAAGGGATTAGGATATTAAAAGAAAAGC	36.18	31.4286	34	61	hypothetical protein, conserved
PF11_0129	aPF11_0129_0	110	AAGTGATAAAAGGAAGTTTCTGATTTCGTCGAATAAGTCTATAAAGGGGTATGATAAACAAAAAGAGCAT	34.19	31.4286	32	65	hypothetical protein
PF11_0129	aPF11_0129_1	2326	ACAATTATCAAAAGGATTTTACATTTAGCTGTGTCAAAAAGGGCAAATACAAGTCAAAAAAAGCAAAGAG	32.21	30	34	70	hypothetical protein
PF11_0130	aPF11_0130_0	451	ATTATTTAAAATATCAAGAAGAAGAAAGGAGAAATCCAATCGAGGACAAAAGCAGAAATGACGAAGATGA	38.16	31.4286	36	49	hypothetical protein
PF11_0131	aPF11_0131_0	0	ATGAAGAGAAAATCAGTTCATATAAGAAGGAACATTATAAAAGCTCAGAATACGCTGGAAAAATTTGGTA	32.21	30	32	65	hypothetical protein
PF11_0131	aPF11_0131_1	1150	TGGTTATACAGGAAAAGAGTATTGTATCTCAAAATGTGGTAGGTAGTTTAGAAGAAGGAAAAAAGGATAA	32.21	31.4286	33	54	hypothetical protein
PF11_0134	aPF11_0134_0	209	CACGAATTTATTAGAAGCACAAAAGAAATTTTTTGAATGTAAAATGATTGAAAATCCACTATTCCATTAT	34.19	24.2857	33	99	hypothetical protein
PF11_0134	aPF11_0134_1	1175	ACAGAACGTTTCTTATATTAATGGAATAACACCAGAAAAATGTGCATTCATACAAAATGGGAATATACCG	34.19	31.4286	30	83	hypothetical protein
PF11_0135	aPF11_0135_0	278	TGTCCATACCTCCGAATCGGTTATGAAAAAAGAGAAAGATTTAGAAGAGCAACTGAAAGAAAATATAAAT	36.18	31.4286	33	64	hypothetical protein
PF11_0136	aPF11_0136_0	130	TAAGTACAAAAAATGCTGATATTCGAAAGTTCCTTAATGAAAAAGAGAATTACTTCAGGTTGAAAAGATA	32.21	27.1429	32	87	hypothetical protein
PF11_0139	aPF11_0139_0	502	TTTTAATAGAATTTGGAATGGACCCTATTGATGCCATAGTTTTTATAAGAGATAGAAGGAAAGGAGCTAT	32.21	31.4286	33	78	protein tyrosine phosphatase, putative
PF11_0140	aPF11_0140_0	316	ATAAAAAAACCAAGTTAGCTCTAAGAAGAAAAAGGAAGAGGATGGGAGAACGTATTAGTTTAAGATATAG	36.18	31.4286	33	64	hypothetical protein
PF11_0141	aPF11_0141_0	769	CCTATTATTATATATTAGCTTTCTCTGTAAGTGGAACTCTTGGACAATTTTTCGTTTTTTACTCACTCAG	34.19	31.4286	31	68	UDP-galactose transporter, putative
PF11_0142	aPF11_0142_0	250	AAGAAAAGGAAAGCAACAAGAATGAAAATGCCACCAATAATGATCAAAGCAGACCATCTAATGAAAATAA	32.21	31.4286	35	48	hypothetical protein, conserved
PF11_0142	aPF11_0142_1	974	TAATATGAATCTAGATTTTAATACAACAAATGTAACAGATAACCGTCCACCTGAAGAAAGATACGCATCA	34.19	31.4286	31	81	hypothetical protein, conserved
PF11_0143	aPF11_0143_0	887	CGAACAAGCAAATGATATTCCATACGAACAAATAAGTGATACACAAGAATGTTCTAAAAACATACCAATG	34.19	31.4286	32	68	hypothetical protein
PF11_0143	aPF11_0143_1	1130	ATTAGGAGGTTCATGTATCGATTATGAAGAGAAATATACCAAGTTGAATTTTTTTACTGTAGGTAAACAG	34.19	30	31	68	hypothetical protein
PF11_0144	aPF11_0144_0	351	CATTTAAGCAAACATAAAAACATATATCCCCTTAAGCATAGTGACAAACATAAACCATCCACCAGTAATT	34.19	31.4286	33	57	hypothetical protein
PF11_0144	aPF11_0144_1	988	ACGAAAGAAAACGTAAATCCCAAAACAACAATATAGCACAAAATAAAAATCAGGGTTTTCCGAATGTGAA	34.19	31.4286	32	74	hypothetical protein
PF11_0145	aPF11_0145_0	865	ATGGAAATACAGAGCCAAGAGGTTTTGGACATATTGGATTTTTAGTAAACGACTTAGAGAATTATTGTAA	32.21	31.4286	31	66	glyoxalase I, putative
PF11_0146	aPF11_0146_0	395	AGGGAAAAAGAAAAGAAATATTGTGTATAAGAATACAGACAACTTAGTGCATACTCATGATAAGATTCCA	36.18	30	32	80	hypothetical protein
PF11_0146	aPF11_0146_1	2027	TGCTCCTTCTAATGTCTTCCACACACCATCTTGTTTATCAATTACTGGAAAGTCTTTAAAAGATAAATTT	34.19	31.4286	31	91	hypothetical protein
PF11_0147	aPF11_0147_0	644	TTTATTACTAGGAGAAAAATTTATTCACGAATCAGGTATAATACACAGAGATTTAAAGCCAGCTAATTGT		28.5714	31	83	mitogen-activated protein kinase 2
PF11_0147	aPF11_0147_1	1006	ATCCAACTAATAGATTTCCCTTATTTCCTGGATCTTCTTGTTTTCCTTTATCACCTGATCATAATTCAAA	32.21	31.4286	32	64	mitogen-activated protein kinase 2
PF11_0148	aPF11_0148_0	297	GATAAAATCGTATTAAAGCTTGTTGATGACGTGGAGCAATTTATGAAACCTTATGTCAATGATAGATACA	32.21	31.4286	31	84	dynein light chain type 2, putative
PF11_0149	aPF11_0149_0	101	TCAAAGGTCTAAACCAATTGATTTATTGAACCTTATATTTCCCCACTTTACATGGAAAAGTTTTATGGTC	34.19	31.4286	32	94	hypothetical protein
PF11_0150	aPF11_0150_0	537	GGTTCATATATTTCATTAGTTCTTTTGGCTATTATACCAACCGTCGTTTTATTTACAATACCTCGTACAT	34.19	31.4286	33	69	hypothetical protein
PF11_0151	aPF11_0151_0	334	ATGAAATGAGAGGATTACGTAGAGATATAATTGTGATAGAAGAATTAATAAGGGTGAAATTGCCTGATGT	32.21	31.4286	34	70	hypothetical protein
PF11_0152	aPF11_0152_0	24	AAAAATAAGATACGATTAAATAAGAACCTCGATTTTGATTCAGATATAGCTATATCTAATGCGAACAATG	32.21	27.1429	32	114	hypothetical protein
PF11_0153	aPF11_0153_0	89	GTTACTGTATGGCTTCAAAGGTAACCATACATGCTATTTTTCAATCACCGATAAAAGTAATATGAATGAT	32.21	31.4286	30	102	hypothetical protein
PF11_0153	aPF11_0153_1	1753	GAATGTGTAGATATTATTCATTAAGAGATAGAAGAAACTATGATGACGAATTAGAAGGATGGAATTTACC	34.19	30	34	68	hypothetical protein
PF11_0154	aPF11_0154_0	414	TCAAATAATAACATGTCAGAAAATTATCATGAAACAGATAGTCCCGTTCAGAATATCACACCACTACATA	34.19	31.4286	34	78	hypothetical protein
PF11_0154	aPF11_0154_1	1186	AACTCTTTCTTCTCTTATGCCCACATAATCAAATTGAACAGATGGATAATATACGTCGATTTACCAAAAA	34.19	31.4286	29	73	hypothetical protein
PF11_0155	aPF11_0155_0	35	TGGGAATACTAGTGAATGTGAAAAAAGCCAAGATTCTGATGATGAAATAATGGTCGTTAATAGAAAAATA	32.21	30	33	70	hypothetical protein
PF11_0156	aPF11_0156_0	993	AGTCCTCTTGAAAATGAAGAAGATGAAATGCAAGAAGAATACGATGAGGATAATGATGATTTTGATATGT	40.14	31.4286	34	49	hypothetical protein
PF11_0156	aPF11_0156_1	1249	GTGTTGTGTGTGAACTGGTTGGGAAAGGTGTTTTTTCAAATGTATTAAAGTGTTATGATATGGTAAATAA	34.19	31.4286	35	52	hypothetical protein
PF11_0157	aPF11_0157_0	438	AAAAACGCAAGAGCCATTAGTCTAATAAAAGGTATTAAAATGGTAAGATCAAAACCTCAACTACTATCAG	34.19	31.4286	31	70	glycerol-3-phosphate dehydrogenase, putative
PF11_0157	aPF11_0157_1	932	ATTTGCAAAGAGAAAAGGGAGAGATTCATGGGAATTAATAGAAGCGGAATTATTGAATGGACAAAAACTT	32.21	32.8571	32	69	glycerol-3-phosphate dehydrogenase, putative
PF11_0158	aPF11_0158_0	1433	GTATAACCACTTAATGGATATACAACACGGTGGAGAAGAAAAATGTCTTATGAATAGAACAAATCATATG	36.18	31.4286	31	78	hypothetical protein
PF11_0158	aPF11_0158_1	2810	ACCTATACGTGAAGGGAACACTTATAATCAGGAAAGAGATAAAGTAACAAATCCTTATCTGAAACAAAAA	32.21	31.4286	30	59	hypothetical protein
PF11_0158	aPF11_0158_2	3906	AATAATTCGAATGACAAGGAGATATCAAATAATATGTGCGACAAAAAGGATAGTTCCAGTAATGGTGGTA	34.19	32.8571	31	78	hypothetical protein
PF11_0158	aPF11_0158_3	5818	TGTGTAGTGTACCAAAAAATAAGGAAGTACAAACATGTGATCATTTGTCTTACCAAAAGAAAAATGGCAA	36.18	31.4286	33	81	hypothetical protein
PF11_0159	aPF11_0159_0	169	ATCGAGTAAATGACTATTTTCAAAAATTAATTGAGTCCTTAAGTAGGCTCTTCTGGAAAGGAAGAAAATG	32.21	31.4286	31	105	hypothetical protein
PF11_0160	aPF11_0160_0	166	GAAATAAAAAAATCGTAAGAGACAATCTAAAGAGAGAAGAACCATCACAAGAAGATCTATATGGATACAG	32.21	31.4286	35	60	hypothetical protein
PF11_0160	aPF11_0160_1	1895	GTGCAATGTTTGCCTATGCGAAATAACAGAAAGTGCAGCATATGAATATATAGAGTATGAAAATAGTTAT	34.19	31.4286	33	77	hypothetical protein
PF11_0161	aPF11_0161_0	314	TAAAATGAAAGATATAAATAAAAACAATAACAATAATACTTCATCCGATTTTAAAGGTCTTAGCTTATTT	46.09	20	33	91	falcipain-2 precursor, putative
PF11_0161	aPF11_0161_1	1156	CTATTAGTATTAGTATAGCCGTATCAGATGATTTTCCGTTTTACAAAGAAGGTATTTTTGATGGAGAATG	107.5	31.4286	32	79	falcipain-2 precursor, putative
PF11_0162	aPF11_0162_0	699	AATTTAAAAACACATGGTCCATTCAAAACATTATCACCACCTGTATCATATGAAGCAAATTACGAAGATG	32.21	31.4286	30	76	falcipain-3
PF11_0162	aPF11_0162_1	984	AATGGTTGTTATGGTGGATATATAACTAATGCTTTTGATGATATGATTGATCTTGGAGGATTATGTTCTC	36.18	31.4286	34	67	falcipain-3
PF11_0163	aPF11_0163_0	410	TAAACTAAATGCAAAACCCTTTCCTGTTAAAAAGTTTGGAATAAATGATGCAAAAAGGGAAGCAATCAAA	32.21	30	33	83	hypothetical protein
[truncated: 8,417 more rows]
