# Supplementary material for: Selection of long oligonucleotides for gene expression microarrays using weighted rank-sum strategy
Source: BMC Bioinformatics. 2007 Sep 19;8:350. doi: 10.1186/1471-2105-8-350 (PMC2099447; doi:10.1186/1471-2105-8-350)
Supplement: Additional file 4 — Trophozoite and schizont transcriptome of P. falciparum. Genome-wide expression data for the trophozoite and schizont stages of the P. falciparum IDC. [file 1471-2105-8-350-S4.xls]

## Sheet: Trophozoite_schizont_transcript
Three replicas of transcriptome comparisons between the trophozoite and schizont stage. Total 12 microgram of total RNA from both stages was reverse transcribed and the cDNA was labeled with Cy3 (T) and Cy5 (S) and hybridized to the P. falciparum microarray with 10166 oligonucleotides representing 5363 genes. The following data represent expression ratios: Schizont/trophozoite for each oligonucle…
UID	Name	Schizont/Trophozoite 1	Schizont/Trophozoite 2	Schizont/Trophozoite 3
ac11rRNA18s_0	c11rRNA18s::51	1.001	1	1.248
ac11rRNA18s_1	c11rRNA18s::73	1.15	1.225	1.189
ac11rRNA28s_0	c11rRNA28s::64	1.16	1.353	1.195
ac11rRNA28s_1	c11rRNA28s::46	1.306	1.337	1.195
ac11rRNA28s_2	c11rRNA28s::62	1.001	1	1.361
ac11rRNA5.8s_0	c11rRNA5.8s::94	1.24	1.401	NA
ac13rRNA18s_0	c13rRNA18s::64	1.157	1.216	1.219
ac13rRNA18s_1	c13rRNA18s::46	1.214	1.345	1.089
ac13rRNA18s_2	c13rRNA18s::80	1.001	0.998	1.218
ac13rRNA28s_0	c13rRNA28s::51	1.025	1.086	1.001
ac13rRNA28s_1	c13rRNA28s::73	1.044	1.186	1.266
ac13rRNA5.8s_0	c13rRNA5.8s::94	1.212	1.405	1.309
ac13rRNAITS1_0	c13rRNAITS1::92	0.446	0.3	NA
ac13rRNAITS2_0	c13rRNAITS2::114	0.677	NA	0.427
ac14rRNA.1-5s_0	c14rRNA.1-5s::81	1.033	1.202	1.015
ac14rRNA.2-5s_0	c14rRNA.2-5s::81	1.086	1.279	1.001
ac14rRNA.3-5s_0	c14rRNA.3-5s::81	1.001	1.063	1.001
ac1rRNA18s_0	c1rRNA18s::69	1.001	1.011	1.424
ac1rRNA18s_1	c1rRNA18s::49	1.001	1.018	1.038
ac1rRNA28s_0	c1rRNA28s::74	0.546	0.452	0.677
ac1rRNA28s_1	c1rRNA28s::108	0.817	0.758	0.923
ac1rRNA5.8s_0	c1rRNA5.8s::95	1.071	1.194	1.822
ac1rRNAITS1_0	c1rRNAITS1::167	1.708	NA	1.186
ac1rRNAITS2_0	c1rRNAITS2::76	0.259	NA	0.405
ac5rRNA18s_0	c5rRNA18s::73	1	1.021	1.186
ac5rRNA18s_1	c5rRNA18s::76	1.003	1.012	1.668
ac5rRNA28s_0	c5rRNA28s::107	1.001	1.034	1.179
ac5rRNA28s_1	c5rRNA28s::28	1.001	1	1.138
ac5rRNA5.8s_0	c5rRNA5.8s::92	1.062	1.169	1.666
ac5rRNAITS1_0	c5rRNAITS1::145	0.044	NA	0.075
ac5rRNAITS2_0	c5rRNAITS2::128	0.407	0.326	0.521
ac7rRNA18s_0	c7rRNA28s::74	1.001	1.001	1.268
ac7rRNA18s_1	c7rRNA28s::79	1.001	1	1.286
ac7rRNA28s_0	c7rRNA18s::57	1.001	1.003	1.442
ac7rRNA28s_1	c7rRNA18s::48	1.001	1.004	1.004
ac7rRNAITS1_0	c7rRNAITS1::123	0.227	0.196	0.196
ac7rRNAITS2_0	c7rRNAITS2::128	0.544	0.489	NA
achr11-tRNA-Gly-1_0	chr11-tRNA-Gly-1::130	0.784	NA	0.225
achr11-tRNA-Leu-1_0	chr11-tRNA-Leu-1::88	0.194	0.147	0.495
achr12-tRNA-Gln-1_0	chr12-tRNA-Gln-1::97	1.09	0.928	1.589
achr12-tRNA-Pro-1_0	chr12-tRNA-Pro-1::89	0.682	0.499	0.547
achr12-tRNA-Val-1_0	chr12-tRNA-Val-1::82	0.651	0.552	0.979
achr13-MALr.12_0	chr13-MALr.12::105	0.301	NA	0.461
achr13-MALr.16_0	chr13-MALr.16::96	0.555	0.413	0.973
achr13-MALr.20_0	chr13-MALr.20::129	0.796	NA	1.103
achr13-MALr.4_0	chr13-MALr.4::91	0.812	0.766	0.825
achr13-MALr.6_0	chr13-MALr.6::78	0.256	NA	0.329
achr13-MALr.8_0	chr13-MALr.8::120	0.605	0.516	0.695
achr14-tRNA-Met-1_0	chr14-tRNA-Met-1::78	0.61	NA	0.839
achr14-tRNA-Pro-1_0	chr14-tRNA-Pro-1::76	0.819	0.778	0.401
achr4-tRNA-Ala-1_0	chr4-tRNA-Ala-1::76	0.619	0.593	0.347
achr4-tRNA-Asn-1_0	chr4-tRNA-Asn-1::104	0.469	0.405	0.278
achr4-tRNA-Glu-1_0	chr4-tRNA-Glu-1::109	1.277	1.172	1.803
achr4-tRNA-Ile-1_0	chr4-tRNA-Ile-1::123	0.499	0.395	0.935
achr4-tRNA-Ser-1_0	chr4-tRNA-Ser-1::70	0.319	0.286	0.486
achr5-tRNA-Arg-1_0	chr5-tRNA-Arg-1::93	0.636	NA	0.574
achr5-tRNA-Glu-1_0	chr5-tRNA-Glu-1::78	0.891	0.827	0.844
achr5-tRNA-Leu-2_0	chr5-tRNA-Leu-2::90	0.515	0.467	0.906
achr5-tRNA-Phe-1_0	chr5-tRNA-Phe-1::102	0.361	NA	0.184
achr6-MALr.2_0	chr6-MALr.2::75	0.51	NA	1.022
achr6-MALr.6_0	chr6-MALr.6::74	NA	0.306	0.615
achr7-tRNA-Ala-1_0	chr7-tRNA-Ala-1::92	0.659	0.657	1.138
achr7-tRNA-Asp-1_0	chr7-tRNA-Asp-1::100	0.986	1.072	1.318
achr7-tRNA-Ser-1_0	chr7-tRNA-Ser-1::86	0.981	0.89	1.252
achr7-tRNA-Tyr-1_0	chr7-tRNA-Tyr-1::30	0.255	0.156	0.195
achr7-tRNA-Val-1_0	chr7-tRNA-Val-1::88	0.629	0.583	0.949
aClp_0	Clp::98	0.932	0.897	1.326
aClp_1	Clp::94	1.814	1.851	2.343
acoI_mit_0	CoI::67	1.475	1.443	2.397
acoI_mit_1	CoI::45	1.843	1.815	2.324
acoI_mit_2	CoI::60	1.887	1.771	2.686
acoxI_mit_0	CoxI::45	1.244	1.145	2.198
acoxI_mit_1	CoxI::60	1.957	1.862	2.611
acoxIII_mit_0	coxIII::67	1.458	1.466	2.417
acoxIII_mit_1	coxIII::45	1.897	1.81	1.985
acoxIII_mit_2	coxIII::60	1.933	1.876	2.666
aLSU_rRNA_0	LSU_rRNA::77	1.954	2.09	1.744
aLSU_rRNA_1	LSU_rRNA::83	2.268	2.693	2.298
aLSUrRNA_0	LSUrRNA::107	3.132	2.698	3.934
aMAL13P1.1_0	MAL13P1.1::erythrocyte membrane protein 1 (PfEMP1)	0.515	NA	1.155
aMAL13P1.100_0	MAL13P1.100::hypothetical protein	1.205	1.085	1.134
aMAL13P1.100_1	MAL13P1.100::hypothetical protein	1.297	NA	1.259
aMAL13P1.102_0	MAL13P1.102::hypothetical protein	3.226	2.93	3.082
aMAL13P1.102_1	MAL13P1.102::hypothetical protein	3.388	3.335	3.101
aMAL13P1.103_0	MAL13P1.103::hypothetical protein	5.033	4.959	5.248
aMAL13P1.103_1	MAL13P1.103::hypothetical protein	4.54	4.257	4.447
aMAL13P1.105_0	MAL13P1.105::hypothetical protein	1.359	1.249	1.383
aMAL13P1.105_1	MAL13P1.105::hypothetical protein	1.379	1.319	1.799
aMAL13P1.106_0	MAL13P1.106::hypothetical protein	0.505	NA	0.672
aMAL13P1.107_1	MAL13P1.107::hypothetical protein	0.369	NA	0.569
aMAL13P1.111_0	MAL13P1.111::hypothetical protein	0.938	0.914	0.942
aMAL13P1.112_0	MAL13P1.112::hypothetical protein,conserved	1.068	0.824	1.874
aMAL13P1.112_1	MAL13P1.112::hypothetical protein,conserved	0.558	0.47	0.69
aMAL13P1.113_0	MAL13P1.113::hypothetical protein	0.44	0.408	0.479
aMAL13P1.114_0	MAL13P1.114::hypothetical protein	4.818	6.307	17.206
aMAL13P1.114_1	MAL13P1.114::hypothetical protein	29.187	27.364	NA
aMAL13P1.114_2	MAL13P1.114::hypothetical protein	29.364	NA	18.683
aMAL13P1.114_3	MAL13P1.114::hypothetical protein	13.218	NA	21.25
aMAL13P1.114_4	MAL13P1.114::hypothetical protein	11.727	13.167	14.647
aMAL13P1.114_5	MAL13P1.114::hypothetical protein	6.434	7.003	NA
aMAL13P1.115_0	MAL13P1.115::hypothetical protein, conserved	1.072	1.099	1.17
aMAL13P1.116_0	MAL13P1.116::hypothetical protein	0.711	0.639	0.871
aMAL13P1.116_1	MAL13P1.116::hypothetical protein	0.348	0.343	0.561
aMAL13P1.116_2	MAL13P1.116::hypothetical protein	0.6	0.548	0.655
aMAL13P1.116_3	MAL13P1.116::hypothetical protein	0.541	0.507	0.434
aMAL13P1.116_4	MAL13P1.116::hypothetical protein	0.498	0.448	0.597
aMAL13P1.117_0	MAL13P1.117::hypothetical protein, conserved	0.961	NA	1.226
aMAL13P1.118_0	MAL13P1.118::cAMP-specific 3,5-cyclic phosphodiesterase 4D, putative	7.312	7.677	8.955
aMAL13P1.118_1	MAL13P1.118::cAMP-specific 3,5-cyclic phosphodiesterase 4D, putative	7.91	7.604	7.567
aMAL13P1.119_1	MAL13P1.119::cAMP-specific 3,5-cyclic phosphodiesterase 4B, putative	1.299	0.764	1.482
aMAL13P1.120_0	MAL13P1.120::splicing factor, putative	0.888	0.864	0.977
aMAL13P1.120_1	MAL13P1.120::splicing factor, putative	0.779	0.786	0.994
aMAL13P1.121_0	MAL13P1.121::hypothetical protein	1.159	1.099	1.316
aMAL13P1.121_1	MAL13P1.121::hypothetical protein	1.033	0.962	1.133
aMAL13P1.122_0	MAL13P1.122::hypothetical protein	0.599	0.42	0.825
aMAL13P1.122_1	MAL13P1.122::hypothetical protein	NA	0.287	0.515
aMAL13P1.122_2	MAL13P1.122::hypothetical protein	0.55	0.508	0.707
aMAL13P1.122_3	MAL13P1.122::hypothetical protein	0.452	0.522	0.574
aMAL13P1.123_0	MAL13P1.123::hypothetical protein	2.479	2.364	2.471
aMAL13P1.123_1	MAL13P1.123::hypothetical protein	2.755	2.526	2.752
aMAL13P1.123_2	MAL13P1.123::hypothetical protein	2.373	2.398	2.997
aMAL13P1.124_0	MAL13P1.124::hypothetical protein	2.039	2.061	2.221
aMAL13P1.124_1	MAL13P1.124::hypothetical protein	1.89	1.807	1.773
aMAL13P1.124_2	MAL13P1.124::hypothetical protein	1.781	1.753	NA
aMAL13P1.125_0	MAL13P1.125::hypothetical protein	0.88	NA	0.953
aMAL13P1.126_0	MAL13P1.126::hypothetical protein	5.563	5.55	7.219
aMAL13P1.126_1	MAL13P1.126::hypothetical protein	6.48	6.992	7.415
aMAL13P1.127_0	MAL13P1.127::hypothetical protein	0.692	0.471	1.161
aMAL13P1.128_0	MAL13P1.128::hypothetical protein	0.599	0.404	0.737
aMAL13P1.129_0	MAL13P1.129::hypothetical protein	1.497	NA	2.041
aMAL13P1.13_0	MAL13P1.13::hypothetical protein	0.955	0.821	1.128
aMAL13P1.13_1	MAL13P1.13::hypothetical protein	0.752	0.626	0.882
aMAL13P1.13_2	MAL13P1.13::hypothetical protein	0.826	0.788	1.101
aMAL13P1.13_3	MAL13P1.13::hypothetical protein	0.602	0.556	0.773
aMAL13P1.13_4	MAL13P1.13::hypothetical protein	0.649	0.578	0.706
aMAL13P1.130_0	MAL13P1.130::hypothetical protein	NA	13.217	14.6
aMAL13P1.131_0	MAL13P1.131::hypothetical protein	2.22	2.283	2.745
aMAL13P1.131_1	MAL13P1.131::hypothetical protein	2.166	2.085	2.359
aMAL13P1.132_0	MAL13P1.132::microfibril-associated protein homologue, putative	NA	1.13	1.336
aMAL13P1.132_1	MAL13P1.132::microfibril-associated protein homologue, putative	1.039	0.99	1.227
aMAL13P1.133_0	MAL13P1.133::hypothetical protein	0.287	0.216	0.445
aMAL13P1.133_1	MAL13P1.133::hypothetical protein	0.386	NA	1.283
aMAL13P1.133_2	MAL13P1.133::hypothetical protein	0.179	NA	0.233
aMAL13P1.133_3	MAL13P1.133::hypothetical protein	0.286	NA	0.389
aMAL13P1.133_4	MAL13P1.133::hypothetical protein	0.354	NA	0.46
aMAL13P1.133_5	MAL13P1.133::hypothetical protein	0.425	0.409	0.445
aMAL13P1.133_6	MAL13P1.133::hypothetical protein	0.485	0.402	0.555
aMAL13P1.133_7	MAL13P1.133::hypothetical protein	0.55	NA	0.614
aMAL13P1.133_8	MAL13P1.133::hypothetical protein	0.501	0.573	0.685
aMAL13P1.134_0	MAL13P1.134::helicase, putative	1.451	1.373	1.325
aMAL13P1.134_1	MAL13P1.134::helicase, putative	1.206	1.145	1.244
aMAL13P1.135_0	MAL13P1.135::snare protein homologue, putative	0.863	0.813	0.983
aMAL13P1.137_0	MAL13P1.137::hypothetical malaria antigen	7.529	11.125	6.241
aMAL13P1.137_1	MAL13P1.137::hypothetical malaria antigen	5.929	6.319	5.269
aMAL13P1.137_2	MAL13P1.137::hypothetical malaria antigen	6.218	6.78	5.84
aMAL13P1.137_3	MAL13P1.137::hypothetical malaria antigen	7.585	8.02	5.638
aMAL13P1.137_4	MAL13P1.137::hypothetical malaria antigen	4.876	NA	3.333
aMAL13P1.137_5	MAL13P1.137::hypothetical malaria antigen	4.256	4.28	3.59
aMAL13P1.138_0	MAL13P1.138::hypothetical protein	NA	0.259	0.842
aMAL13P1.138_1	MAL13P1.138::hypothetical protein	0.278	NA	0.431
aMAL13P1.139_0	MAL13P1.139::hypothetical protein, conserved	0.837	NA	0.916
aMAL13P1.14_0	MAL13P1.14::ATP-dependent DEAD box helicase, putative	0.407	NA	0.472
aMAL13P1.14_1	MAL13P1.14::ATP-dependent DEAD box helicase, putative	0.411	0.368	0.748
aMAL13P1.14_2	MAL13P1.14::ATP-dependent DEAD box helicase, putative	0.361	0.317	0.443
aMAL13P1.140_0	MAL13P1.140::hypothetical protein	7.043	6.591	6.779
aMAL13P1.140_1	MAL13P1.140::hypothetical protein	6.925	7.695	2.047
aMAL13P1.140_2	MAL13P1.140::hypothetical protein	5.65	5.819	NA
aMAL13P1.140_3	MAL13P1.140::hypothetical protein	5.608	6.114	NA
aMAL13P1.140_4	MAL13P1.140::hypothetical protein	6.326	6.151	5.935
aMAL13P1.141_0	MAL13P1.141::hypothetical protein	2.074	1.997	2.556
aMAL13P1.142_0	MAL13P1.142::hypothetical protein	0.588	0.54	0.689
aMAL13P1.144_0	MAL13P1.144::hypothetical protein	0.294	0.246	0.363
aMAL13P1.145_0	MAL13P1.145::hypothetical protein	2.111	2.03	2.127
aMAL13P1.145_1	MAL13P1.145::hypothetical protein	1.99	2.045	1.808
aMAL13P1.145_2	MAL13P1.145::hypothetical protein	1.346	1.163	1.439
aMAL13P1.145_3	MAL13P1.145::hypothetical protein	1.748	1.562	NA
aMAL13P1.146_0	MAL13P1.146::AMP deaminase, putative	0.146	0.123	0.194
aMAL13P1.146_1	MAL13P1.146::AMP deaminase, putative	0.893	1.001	1.395
aMAL13P1.147_0	MAL13P1.147::hypothetical protein	0.466	NA	0.52
aMAL13P1.148_0	MAL13P1.148::P. falciparum myosin	0.906	0.866	1.089
aMAL13P1.148_1	MAL13P1.148::P. falciparum myosin	0.899	0.879	1.075
aMAL13P1.148_2	MAL13P1.148::P. falciparum myosin	0.91	0.917	1.074
aMAL13P1.148_3	MAL13P1.148::P. falciparum myosin	0.759	0.669	0.965
aMAL13P1.15_0	MAL13P1.15::hypothetical protein	0.388	0.364	0.449
aMAL13P1.150_0	MAL13P1.150::hypothetical protein	0.251	0.279	0.333
aMAL13P1.150_1	MAL13P1.150::hypothetical protein	0.249	NA	0.313
aMAL13P1.151_0	MAL13P1.151::hypothetical protein	1.464	1.352	1.778
aMAL13P1.151_1	MAL13P1.151::hypothetical protein	1.663	1.634	1.774
aMAL13P1.151_2	MAL13P1.151::hypothetical protein	1.62	1.582	1.938
aMAL13P1.151_3	MAL13P1.151::hypothetical protein	1.279	NA	1.206
aMAL13P1.152_0	MAL13P1.152::hypothetical protein	7.639	8.205	4.893
aMAL13P1.152_1	MAL13P1.152::hypothetical protein	5.888	8.29	7.254
aMAL13P1.153_0	MAL13P1.153::hypothetical protein	0.372	0.339	0.443
aMAL13P1.155_0	MAL13P1.155::hypothetical protein	0.339	0.248	0.361
aMAL13P1.155_1	MAL13P1.155::hypothetical protein	0.462	0.423	0.45
aMAL13P1.156_0	MAL13P1.156::hypothetical protein	0.333	0.271	1.649
aMAL13P1.157_0	MAL13P1.157::hypothetical protein	0.223	0.179	0.257
aMAL13P1.157_1	MAL13P1.157::hypothetical protein	0.186	NA	0.284
aMAL13P1.158_0	MAL13P1.158::hypothetical protein	0.23	NA	0.342
aMAL13P1.158_1	MAL13P1.158::hypothetical protein	0.226	0.137	NA
aMAL13P1.159_0	MAL13P1.159::hypothetical protein, conserved	0.375	0.318	0.463
aMAL13P1.16_0	MAL13P1.16::synaptobrevin-like protein, putative	0.698	0.604	0.885
aMAL13P1.160_0	MAL13P1.160::unknown	0.973	0.931	1.09
aMAL13P1.161_0	MAL13P1.161::unknown	0.922	0.929	1.089
aMAL13P1.162_0	MAL13P1.162::DNAJ-like protein, putative	0.569	0.505	0.736
aMAL13P1.163_0	MAL13P1.163::er lumen protein retaining receptor 1, putative	1.332	1.32	1.424
aMAL13P1.164_0	MAL13P1.164::elongation factor tu, putative	0.337	0.302	0.423
aMAL13P1.164_1	MAL13P1.164::elongation factor tu, putative	0.351	0.308	0.523
aMAL13P1.165_0	MAL13P1.165::hypothetical protein	0.458	0.279	0.675
aMAL13P1.165_1	MAL13P1.165::hypothetical protein	0.46	0.303	0.64
aMAL13P1.166_0	MAL13P1.166::helicase, putative	1.306	1.199	1.593
aMAL13P1.166_1	MAL13P1.166::helicase, putative	1.813	NA	1.664
aMAL13P1.168_0	MAL13P1.168::hypothetical protein	NA	2.526	2.569
aMAL13P1.169_0	MAL13P1.169::syntaxin 5, putative	0.449	0.434	0.545
aMAL13P1.17_0	MAL13P1.17::hypothetical protein	1.013	NA	0.978
aMAL13P1.170_0	MAL13P1.170::hypothetical protein	0.544	0.532	0.673
aMAL13P1.170_1	MAL13P1.170::hypothetical protein	0.577	0.505	0.647
aMAL13P1.171_0	MAL13P1.171::transmembrane protein Tmp21 homologue, putative	0.507	0.505	0.624
aMAL13P1.172_0	MAL13P1.172::hypothetical protein, conserved	0.263	0.211	0.375
aMAL13P1.173_0	MAL13P1.173::MSP7-like protein	1.066	0.783	1.757
aMAL13P1.174_0	MAL13P1.174::MSP7-like protein	1.926	1.872	2.036
aMAL13P1.175_0	MAL13P1.175::MSP7 fragment, pseudogene	NA	13.652	8.225
aMAL13P1.176_0	MAL13P1.176::Plasmodium falciparum reticulocyte binding protein 2 homolog b	0.915	0.834	9.541
aMAL13P1.176_1	MAL13P1.176::Plasmodium falciparum reticulocyte binding protein 2 homolog b	8.009	8.01	4.198
aMAL13P1.176_2	MAL13P1.176::Plasmodium falciparum reticulocyte binding protein 2 homolog b	4.821	NA	3.902
aMAL13P1.176_3	MAL13P1.176::Plasmodium falciparum reticulocyte binding protein 2 homolog b	3.162	3.158	2.725
aMAL13P1.176_4	MAL13P1.176::Plasmodium falciparum reticulocyte binding protein 2 homolog b	3.209	2.795	1.623
aMAL13P1.178_0	MAL13P1.178::hypothetical protein	1.472	1.371	1.521
aMAL13P1.178_1	MAL13P1.178::hypothetical protein	0.401	0.303	0.808
aMAL13P1.179_0	MAL13P1.179::hypothetical protein	0.499	0.449	0.58
aMAL13P1.179_1	MAL13P1.179::hypothetical protein	0.463	0.421	0.544
aMAL13P1.18_1	MAL13P1.18::hypothetical protein	11.395	12.976	8.875
aMAL13P1.180_0	MAL13P1.180::hypothetical protein	0.368	0.388	0.405
aMAL13P1.181_0	MAL13P1.181::hypothetical protein	0.175	NA	0.308
aMAL13P1.182_0	MAL13P1.182::hypothetical protein, conserved	1.058	0.951	1.108
aMAL13P1.183_0	MAL13P1.183::hypothetical protein	0.383	0.298	0.452
aMAL13P1.184_0	MAL13P1.184::endopeptidase, putative	0.185	0.134	0.243
aMAL13P1.184_1	MAL13P1.184::endopeptidase, putative	0.196	0.2	0.261
aMAL13P1.185_0	MAL13P1.185::CDK-related protein kinase 6	0.203	0.188	NA
aMAL13P1.186_0	MAL13P1.186::1-deoxy-D-xylulose 5-phosphate synthase	0.14	0.098	0.351
aMAL13P1.186_1	MAL13P1.186::1-deoxy-D-xylulose 5-phosphate synthase	0.128	0.109	0.159
aMAL13P1.189_0	MAL13P1.189::conserved hypothetical protein	1.105	1.017	1.342
aMAL13P1.189_1	MAL13P1.189::conserved hypothetical protein	1.254	1.172	NA
aMAL13P1.19_0	MAL13P1.19::hypothetical protein	0.999	0.925	1.306
aMAL13P1.19_1	MAL13P1.19::hypothetical protein	1.285	1.198	1.368
aMAL13P1.19_10	MAL13P1.19::hypothetical protein	0.752	0.689	0.967
aMAL13P1.19_11	MAL13P1.19::hypothetical protein	0.782	0.748	1.138
aMAL13P1.19_12	MAL13P1.19::hypothetical protein	0.863	0.81	0.928
aMAL13P1.19_13	MAL13P1.19::hypothetical protein	0.744	0.714	0.89
aMAL13P1.19_2	MAL13P1.19::hypothetical protein	NA	1.118	1.316
aMAL13P1.19_3	MAL13P1.19::hypothetical protein	1.089	0.944	0.824
aMAL13P1.19_4	MAL13P1.19::hypothetical protein	1.09	1.069	1.234
aMAL13P1.19_5	MAL13P1.19::hypothetical protein	1.179	1.129	1.288
aMAL13P1.19_6	MAL13P1.19::hypothetical protein	1.007	0.996	1.061
aMAL13P1.19_7	MAL13P1.19::hypothetical protein	0.726	0.676	0.787
aMAL13P1.19_8	MAL13P1.19::hypothetical protein	1.08	0.807	1.044
aMAL13P1.19_9	MAL13P1.19::hypothetical protein	0.822	0.768	0.949
aMAL13P1.190_0	MAL13P1.190::proteasome regulatory component, putative	1.225	1.198	1.551
aMAL13P1.190_1	MAL13P1.190::proteasome regulatory component, putative	1.253	1.264	1.525
aMAL13P1.191_0	MAL13P1.191::hypothetical protein, conserved	0.491	0.401	0.765
aMAL13P1.191_1	MAL13P1.191::hypothetical protein, conserved	1.491	1.391	1.492
aMAL13P1.192_0	MAL13P1.192::hypothetical protein	0.586	0.553	0.526
aMAL13P1.192_1	MAL13P1.192::hypothetical protein	0.746	0.654	0.673
aMAL13P1.193_0	MAL13P1.193::hypothetical protein	1.112	0.848	1.308
aMAL13P1.193_1	MAL13P1.193::hypothetical protein	0.42	0.415	0.535
aMAL13P1.194_0	MAL13P1.194::hypothetical protein	1.568	1.52	1.737
aMAL13P1.194_1	MAL13P1.194::hypothetical protein	1.499	1.312	1.647
aMAL13P1.195_0	MAL13P1.195::hypothetical protein	0.725	0.544	1.074
aMAL13P1.195_1	MAL13P1.195::hypothetical protein	0.707	0.648	0.837
aMAL13P1.196_0	MAL13P1.196::protein kinase, putative	0.599	0.55	0.922
aMAL13P1.196_1	MAL13P1.196::protein kinase, putative	0.687	NA	0.698
aMAL13P1.197_0	MAL13P1.197::hypothetical protein	0.659	0.572	1.191
aMAL13P1.20_0	MAL13P1.20::hypothetical protein	0.684	0.52	1.042
aMAL13P1.200_0	MAL13P1.200::hypothetical protein, conserved	0.371	0.355	0.411
aMAL13P1.201_0	MAL13P1.201::hypothetical protein	0.355	0.296	0.4
aMAL13P1.201_1	MAL13P1.201::hypothetical protein	0.369	NA	0.709
aMAL13P1.202_0	MAL13P1.202::hypothetical protein	9.322	9.184	6.101
aMAL13P1.202_1	MAL13P1.202::hypothetical protein	8.274	7.91	7.673
aMAL13P1.202_2	MAL13P1.202::hypothetical protein	7.073	7.455	7.146
aMAL13P1.203_0	MAL13P1.203::hypothetical protein	0.435	NA	0.824
aMAL13P1.203_1	MAL13P1.203::hypothetical protein	0.986	0.765	1.363
aMAL13P1.204_0	MAL13P1.204::exoribonuclease PH, putative	0.274	0.282	NA
aMAL13P1.205_0	MAL13P1.205::GTP-binding protein, putative	1.858	1.625	1.815
aMAL13P1.206_0	MAL13P1.206::phosphate transporter, putative	1.117	1.099	1.234
aMAL13P1.206_1	MAL13P1.206::phosphate transporter, putative	1.384	NA	1.248
aMAL13P1.209_0	MAL13P1.209::60S ribosomal subunit porotein L18, putative	0.185	NA	0.215
aMAL13P1.21_0	MAL13P1.21::hypothetical protein	3.541	3.479	3.943
aMAL13P1.21_1	MAL13P1.21::hypothetical protein	3.582	3.575	4.161
aMAL13P1.210_0	MAL13P1.210::hypothetical protein	0.58	NA	0.859
aMAL13P1.210_1	MAL13P1.210::hypothetical protein	0.644	NA	0.754
aMAL13P1.211_0	MAL13P1.211::hypothetical protein	1.61	NA	1.424
aMAL13P1.212_0	MAL13P1.212::hypothetical protein	1.013	NA	1.206
aMAL13P1.213_0	MAL13P1.213::transcription activator, putative	0.269	0.237	0.286
aMAL13P1.214_0	MAL13P1.214::phosphoethanolamine N-methyltransferase, putative	0.698	0.468	0.91
aMAL13P1.215_0	MAL13P1.215::hypothetical protein	4.095	4.339	4.096
aMAL13P1.216_0	MAL13P1.216::DNA helicase, putative	0.715	0.674	0.858
aMAL13P1.216_2	MAL13P1.216::DNA helicase, putative	0.761	NA	1.13
aMAL13P1.217_0	MAL13P1.217::hypothetical protein	3.123	3.057	1.733
aMAL13P1.218_0	MAL13P1.218::UDP-N-acetylglucosamine pyrophosphorylase, putative	0.421	0.314	0.59
aMAL13P1.218_1	MAL13P1.218::UDP-N-acetylglucosamine pyrophosphorylase, putative	0.478	0.37	0.547
aMAL13P1.219_0	MAL13P1.219::hypothetical protein	9.26	9.586	11.622
aMAL13P1.22_0	MAL13P1.22::DNA ligase 1	0.939	0.852	1.122
aMAL13P1.22_1	MAL13P1.22::DNA ligase 1	0.91	0.767	1.108
aMAL13P1.220_0	MAL13P1.220::lipoate synthase, putative	2.838	2.324	2.577
aMAL13P1.220_1	MAL13P1.220::lipoate synthase, putative	1.845	1.425	1.371
aMAL13P1.221_0	MAL13P1.221::aspartate carbamoyltransferase	0.19	0.177	0.227
aMAL13P1.221_1	MAL13P1.221::aspartate carbamoyltransferase	0.218	0.202	NA
aMAL13P1.222_0	MAL13P1.222::hypothetical protein	0.273	0.264	0.357
aMAL13P1.222_1	MAL13P1.222::hypothetical protein	0.234	NA	0.282
aMAL13P1.222_2	MAL13P1.222::hypothetical protein	0.237	0.211	0.294
aMAL13P1.223_0	MAL13P1.223::hypothetical protein	1.017	0.748	1.441
aMAL13P1.224_0	MAL13P1.224::hypothetical protein	0.95	0.624	NA
aMAL13P1.225_0	MAL13P1.225::thioredoxin, putative	0.24	0.214	0.293
aMAL13P1.226_0	MAL13P1.226::hypothetical protein	1.473	1.4	1.604
aMAL13P1.226_1	MAL13P1.226::hypothetical protein	1.371	1.26	1.484
aMAL13P1.226_2	MAL13P1.226::hypothetical protein	0.919	0.635	1.381
aMAL13P1.227_0	MAL13P1.227::ubiquitin-conjugating enzyme, putative	0.576	0.355	0.862
aMAL13P1.228_0	MAL13P1.228::hypothetical protein	5.129	5.175	6.856
aMAL13P1.228_1	MAL13P1.228::hypothetical protein	8.907	8.775	9.069
aMAL13P1.229_0	MAL13P1.229::hypothetical protein	0.933	0.931	1.028
aMAL13P1.23_0	MAL13P1.23::hypothetical protein	1.381	1.35	1.594
aMAL13P1.23_1	MAL13P1.23::hypothetical protein	1.308	0.938	1.583
aMAL13P1.230_0	MAL13P1.230::hypothetical protein	1.15	1.074	1.31
aMAL13P1.230_1	MAL13P1.230::hypothetical protein	0.966	0.8	0.677
aMAL13P1.231_0	MAL13P1.231::Pfsec61	0.398	0.38	0.468
aMAL13P1.231_1	MAL13P1.231::Pfsec61	0.385	0.363	0.479
aMAL13P1.232_0	MAL13P1.232::hypothetical protein	0.177	0.136	0.212
aMAL13P1.233_0	MAL13P1.233::hypothetical protein	0.22	0.205	0.263
aMAL13P1.234_0	MAL13P1.234::hypothetical protein	1.937	1.873	2.031
aMAL13P1.234_1	MAL13P1.234::hypothetical protein	2.604	2.456	1.966
aMAL13P1.234_2	MAL13P1.234::hypothetical protein	2.402	2.379	2.612
aMAL13P1.234_3	MAL13P1.234::hypothetical protein	2.153	1.98	2.539
aMAL13P1.234_4	MAL13P1.234::hypothetical protein	2.231	2.194	2.421
aMAL13P1.234_5	MAL13P1.234::hypothetical protein	1.615	1.619	1.899
aMAL13P1.234_6	MAL13P1.234::hypothetical protein	1.364	1.393	1.948
aMAL13P1.234_7	MAL13P1.234::hypothetical protein	1.272	1.251	1.507
aMAL13P1.234_8	MAL13P1.234::hypothetical protein	1.103	1.023	1.333
aMAL13P1.235_0	MAL13P1.235::hypothetical protein	1.028	NA	1.317
aMAL13P1.236_0	MAL13P1.236::hypothetical protein	0.383	0.298	0.442
aMAL13P1.237_0	MAL13P1.237::hypothetical protein	0.185	0.177	0.249
aMAL13P1.237_1	MAL13P1.237::hypothetical protein	0.205	0.195	0.304
aMAL13P1.239_0	MAL13P1.239::hypothetical protein	1.059	0.873	1.037
aMAL13P1.239_1	MAL13P1.239::hypothetical protein	1.068	0.871	1.082
aMAL13P1.239_2	MAL13P1.239::hypothetical protein	0.796	0.731	0.979
aMAL13P1.24_0	MAL13P1.24::hypothetical protein	0.921	0.89	0.997
aMAL13P1.240_1	MAL13P1.240::hypothetical protein	3.336	NA	1.861
aMAL13P1.241_0	MAL13P1.241::GTPase, putative	1.641	1.589	2.276
aMAL13P1.242_0	MAL13P1.242::hypothetical protein	0.521	0.478	NA
aMAL13P1.243_0	MAL13P1.243::elongation factor Tu, putative	0.503	NA	0.591
aMAL13P1.243_1	MAL13P1.243::elongation factor Tu, putative	0.403	0.355	0.54
aMAL13P1.243_2	MAL13P1.243::elongation factor Tu, putative	0.431	0.366	0.604
aMAL13P1.244_0	MAL13P1.244::TBC domain protein, putative	0.752	0.67	0.96
aMAL13P1.245_1	MAL13P1.245::hypothetical protein	0.838	NA	0.752
aMAL13P1.247_1	MAL13P1.247::hypothetical protein	0.721	0.473	NA
aMAL13P1.248_0	MAL13P1.248::nucleoside diphospahte hydrolase	2.679	2.861	3.814
aMAL13P1.249_0	MAL13P1.249::hypothetical protein	3.097	NA	2.963
aMAL13P1.249_1	MAL13P1.249::hypothetical protein	3.423	3.322	3.764
aMAL13P1.249_2	MAL13P1.249::hypothetical protein	3.581	3.534	4.133
aMAL13P1.249_3	MAL13P1.249::hypothetical protein	2.868	2.903	3.186
aMAL13P1.249_4	MAL13P1.249::hypothetical protein	2.725	2.682	2.806
aMAL13P1.249_5	MAL13P1.249::hypothetical protein	3.161	3.321	3.776
aMAL13P1.25_0	MAL13P1.25::hypothetical protein	0.435	0.377	0.565
aMAL13P1.25_1	MAL13P1.25::hypothetical protein	0.406	0.247	0.443
aMAL13P1.250_0	MAL13P1.250::hypothetical protein	0.639	0.563	0.721
aMAL13P1.251_0	MAL13P1.251::hypothetical protein	0.658	NA	0.587
aMAL13P1.253_0	MAL13P1.253::small nuclear ribonucleoprotein, putative	0.723	0.608	0.36
aMAL13P1.254_0	MAL13P1.254::hypothetical protein	1.873	1.47	3.105
aMAL13P1.255_0	MAL13P1.255::hypothetical protein	0.16	NA	0.361
aMAL13P1.255_1	MAL13P1.255::hypothetical protein	0.163	0.131	0.344
aMAL13P1.256_0	MAL13P1.256::phosphatidylinositol transfer protein, putative	0.401	0.331	0.473
aMAL13P1.256_1	MAL13P1.256::phosphatidylinositol transfer protein, putative	0.4	0.361	0.706
aMAL13P1.256_2	MAL13P1.256::phosphatidylinositol transfer protein, putative	0.343	0.29	0.523
aMAL13P1.257_0	MAL13P1.257::hypothetical protein, conserved	0.138	0.088	0.197
aMAL13P1.258_0	MAL13P1.258::hypothetical protein	0.292	0.218	0.329
aMAL13P1.258_1	MAL13P1.258::hypothetical protein	0.204	0.145	0.263
aMAL13P1.258_2	MAL13P1.258::hypothetical protein	0.254	NA	0.323
aMAL13P1.26_0	MAL13P1.26::hypothetical protein	0.488	0.457	0.661
aMAL13P1.26_1	MAL13P1.26::hypothetical protein	0.42	0.337	0.665
aMAL13P1.26_2	MAL13P1.26::hypothetical protein	0.41	0.389	0.516
aMAL13P1.26_3	MAL13P1.26::hypothetical protein	0.474	0.485	0.697
aMAL13P1.26_4	MAL13P1.26::hypothetical protein	0.341	0.327	0.401
aMAL13P1.26_5	MAL13P1.26::hypothetical protein	0.439	0.384	0.426
aMAL13P1.260_0	MAL13P1.260::hypothetical protein	9.492	NA	16.084
aMAL13P1.260_1	MAL13P1.260::hypothetical protein	8.186	9.493	3.213
aMAL13P1.261_0	MAL13P1.261::hypothetical protein	1.092	1.021	1.117
aMAL13P1.261_1	MAL13P1.261::hypothetical protein	1.044	0.987	1.16
aMAL13P1.262_0	MAL13P1.262::hypothetical protein	1.152	1.106	1.389
aMAL13P1.262_1	MAL13P1.262::hypothetical protein	1.147	1.124	1.275
aMAL13P1.262_2	MAL13P1.262::hypothetical protein	1.097	0.928	1.297
aMAL13P1.264_0	MAL13P1.264::hypothetical protein	0.442	0.425	0.533
aMAL13P1.264_1	MAL13P1.264::hypothetical protein	0.41	0.27	0.449
aMAL13P1.265_0	MAL13P1.265::hypothetical protein	0.216	0.175	0.269
aMAL13P1.265_1	MAL13P1.265::hypothetical protein	0.2	0.183	0.251
aMAL13P1.266_0	MAL13P1.266::hypothetical protein	1.067	1.076	1.322
aMAL13P1.266_1	MAL13P1.266::hypothetical protein	1.259	1.242	3.271
aMAL13P1.266_2	MAL13P1.266::hypothetical protein	1.016	0.918	1.193
aMAL13P1.268_0	MAL13P1.268::hypothetical protein	NA	0.653	0.946
aMAL13P1.268_1	MAL13P1.268::hypothetical protein	0.684	0.635	0.978
aMAL13P1.269_0	MAL13P1.269::hypothetical protein	1.483	1.425	1.832
aMAL13P1.269_1	MAL13P1.269::hypothetical protein	1.384	1.323	1.655
aMAL13P1.270_0	MAL13P1.270::proteasome subunit, putative	0.334	0.315	0.408
aMAL13P1.272_0	MAL13P1.272::hypothetical protein	0.182	0.171	0.218
aMAL13P1.273_0	MAL13P1.273::hypothetical protein	1.069	1.004	1.287
aMAL13P1.274_0	MAL13P1.274::serine/threonine protein phosphatase pfPp5	0.295	0.284	0.352
aMAL13P1.274_1	MAL13P1.274::serine/threonine protein phosphatase pfPp5	0.29	NA	0.333
aMAL13P1.275_0	MAL13P1.275::hypothetical protein	0.096	0.093	0.112
aMAL13P1.275_1	MAL13P1.275::hypothetical protein	NA	0.054	0.125
aMAL13P1.277_0	MAL13P1.277::DnaJ-like protein, putative	0.394	0.364	0.51
aMAL13P1.278_1	MAL13P1.278::Ser/Thr protein kinase	15.235	15.123	10.635
aMAL13P1.278_2	MAL13P1.278::Ser/Thr protein kinase	6.62	6.7	NA
aMAL13P1.278_3	MAL13P1.278::Ser/Thr protein kinase	16.612	14.737	NA
aMAL13P1.278_4	MAL13P1.278::Ser/Thr protein kinase	8.545	10.839	6.83
aMAL13P1.278_5	MAL13P1.278::Ser/Thr protein kinase	14.365	13.709	7.704
aMAL13P1.278_6	MAL13P1.278::Ser/Thr protein kinase	6.733	7.19	6.302
aMAL13P1.279_0	MAL13P1.279::cell division control protein 2 homolog	0.861	0.78	1.017
aMAL13P1.28_0	MAL13P1.28::hypothetical protein	0.333	0.251	0.537
aMAL13P1.28_1	MAL13P1.28::hypothetical protein	0.353	0.252	0.445
aMAL13P1.281_1	MAL13P1.281::glutamate--tRNA ligase, putative	0.383	0.285	0.389
aMAL13P1.282_0	MAL13P1.282::hypothetical protein	0.661	0.56	0.771
aMAL13P1.283_0	MAL13P1.283::TCP-1/cpn60 chaperonin family, putative	0.186	0.166	0.213
aMAL13P1.283_1	MAL13P1.283::TCP-1/cpn60 chaperonin family, putative	0.161	0.154	0.198
aMAL13P1.284_0	MAL13P1.284::pyrroline carboxylate reductase	0.099	0.059	0.101
aMAL13P1.285_0	MAL13P1.285::hypothetical protein	1.859	2.375	2.013
aMAL13P1.285_1	MAL13P1.285::hypothetical protein	2.227	1.974	2.46
aMAL13P1.285_2	MAL13P1.285::hypothetical protein	2.32	2.33	1.888
aMAL13P1.286_0	MAL13P1.286::hypothetical protein	0.905	0.882	1
aMAL13P1.286_1	MAL13P1.286::hypothetical protein	NA	0.942	0.923
aMAL13P1.286_2	MAL13P1.286::hypothetical protein	0.873	0.843	0.907
aMAL13P1.287_0	MAL13P1.287::hypothetical protein	2.776	2.982	4.083
aMAL13P1.288_0	MAL13P1.288::hypothetical protein, conserved	0.703	0.677	0.749
aMAL13P1.289_0	MAL13P1.289::mitotic control protein dis3 homologue, putative	0.74	0.586	0.682
aMAL13P1.289_1	MAL13P1.289::mitotic control protein dis3 homologue, putative	0.705	0.498	1.025
aMAL13P1.290_0	MAL13P1.290::high mobility group protein 4, putative	0.849	0.8	0.835
aMAL13P1.291_0	MAL13P1.291::hypothetical protein	0.81	0.683	NA
aMAL13P1.292_0	MAL13P1.292::riboflavin kinase / FAD synthase family protein, putative	0.437	0.326	0.54
aMAL13P1.292_1	MAL13P1.292::riboflavin kinase / FAD synthase family protein, putative	NA	0.342	0.562
aMAL13P1.293_0	MAL13P1.293::hypothetical protein	0.342	0.235	0.407
aMAL13P1.293_1	MAL13P1.293::hypothetical protein	0.35	NA	0.617
aMAL13P1.293_2	MAL13P1.293::hypothetical protein	0.35	0.322	0.54
aMAL13P1.293_3	MAL13P1.293::hypothetical protein	0.279	0.234	0.32
aMAL13P1.293_4	MAL13P1.293::hypothetical protein	0.225	0.227	0.282
aMAL13P1.294_0	MAL13P1.294::GTP-binding protein, putative	0.349	0.282	0.411
aMAL13P1.294_1	MAL13P1.294::GTP-binding protein, putative	0.317	0.316	0.366
aMAL13P1.295_0	MAL13P1.295::hypothetical protein	0.459	0.464	0.535
aMAL13P1.295_1	MAL13P1.295::hypothetical protein	0.452	0.408	0.547
aMAL13P1.295_2	MAL13P1.295::hypothetical protein	0.425	0.418	0.473
aMAL13P1.295_3	MAL13P1.295::hypothetical protein	0.431	NA	0.493
aMAL13P1.296_0	MAL13P1.296::hypothetical protein	NA	8.104	12.831
aMAL13P1.296_1	MAL13P1.296::hypothetical protein	18.11	13.127	NA
aMAL13P1.296_3	MAL13P1.296::hypothetical protein	7.562	7.946	5.095
aMAL13P1.296_4	MAL13P1.296::hypothetical protein	15.927	12.963	NA
aMAL13P1.296_5	MAL13P1.296::hypothetical protein	4.672	4.222	4.72
aMAL13P1.297_0	MAL13P1.297::ADP-ribosylation factor, putative	4.051	4.1	3.094
aMAL13P1.298_1	MAL13P1.298::hypothetical protein	1.967	NA	2.338
aMAL13P1.298_2	MAL13P1.298::hypothetical protein	1.852	NA	1.467
aMAL13P1.298_3	MAL13P1.298::hypothetical protein	1.308	1.268	1.446
aMAL13P1.299_0	MAL13P1.299::hypothetical protein, conserved	0.32	0.301	0.37
aMAL13P1.30_0	MAL13P1.30::hypothetical protein	0.611	0.355	0.698
aMAL13P1.300_1	MAL13P1.300::hypothetical protein	0.163	0.138	0.212
aMAL13P1.301_0	MAL13P1.301::guanylyl cyclase	0.704	NA	0.922
aMAL13P1.301_1	MAL13P1.301::guanylyl cyclase	0.751	NA	0.667
aMAL13P1.301_2	MAL13P1.301::guanylyl cyclase	0.801	0.604	NA
aMAL13P1.301_3	MAL13P1.301::guanylyl cyclase	0.829	0.736	0.916
aMAL13P1.301_4	MAL13P1.301::guanylyl cyclase	0.637	NA	1.034
aMAL13P1.302_0	MAL13P1.302::hypothetical protein	0.869	0.755	0.973
aMAL13P1.302_1	MAL13P1.302::hypothetical protein	0.855	0.823	0.962
aMAL13P1.303_0	MAL13P1.303::polyadenylate binding protein, putative	0.56	NA	1.069
aMAL13P1.303_1	MAL13P1.303::polyadenylate binding protein, putative	0.968	0.894	1.126
aMAL13P1.304_0	MAL13P1.304::malaria antigen	0.856	0.85	0.998
aMAL13P1.304_1	MAL13P1.304::malaria antigen	0.954	0.891	1.149
aMAL13P1.304_2	MAL13P1.304::malaria antigen	0.688	0.682	0.954
aMAL13P1.305_0	MAL13P1.305::hypothetical protein	1.022	0.826	0.84
aMAL13P1.306_0	MAL13P1.306::hypothetical protein	6.79	6.727	12.024
aMAL13P1.306_1	MAL13P1.306::hypothetical protein	2.141	1.822	9.324
aMAL13P1.307_0	MAL13P1.307::hypothetical protein	0.395	0.352	0.484
aMAL13P1.308_0	MAL13P1.308::hypothetical protein, conserved	17.345	19.686	12.116
aMAL13P1.308_1	MAL13P1.308::hypothetical protein, conserved	18.843	17.009	20.803
aMAL13P1.308_2	MAL13P1.308::hypothetical protein, conserved	22.538	24.173	16.566
aMAL13P1.308_3	MAL13P1.308::hypothetical protein, conserved	NA	18.712	15.746
aMAL13P1.31_0	MAL13P1.31::hypothetical protein	0.405	NA	0.484
aMAL13P1.31_1	MAL13P1.31::hypothetical protein	0.433	0.259	0.612
aMAL13P1.310_1	MAL13P1.310::hypothetical protein	0.423	0.426	0.729
aMAL13P1.310_2	MAL13P1.310::hypothetical protein	0.763	0.679	0.912
aMAL13P1.310_3	MAL13P1.310::hypothetical protein	0.714	0.364	NA
aMAL13P1.311_0	MAL13P1.311::hypothetical protein	1.21	1.066	1.101
aMAL13P1.311_1	MAL13P1.311::hypothetical protein	1.257	1.225	1.48
aMAL13P1.312_0	MAL13P1.312::hypothetical protein	0.299	NA	0.64
aMAL13P1.313_0	MAL13P1.313::hypothetical protein	3.475	2.644	NA
aMAL13P1.313_1	MAL13P1.313::hypothetical protein	2.845	2.703	3.131
aMAL13P1.313_2	MAL13P1.313::hypothetical protein	3.309	3.829	2.412
aMAL13P1.314_0	MAL13P1.314::hypothetical protein	5.366	5.558	1.976
aMAL13P1.315_0	MAL13P1.315::hypothetical protein	NA	1.837	1.236
aMAL13P1.315_1	MAL13P1.315::hypothetical protein	1.676	NA	1.808
aMAL13P1.315_2	MAL13P1.315::hypothetical protein	1.985	1.988	1.943
aMAL13P1.316_0	MAL13P1.316::hypothetical protein	0.803	NA	1.605
aMAL13P1.316_1	MAL13P1.316::hypothetical protein	NA	0.826	0.925
aMAL13P1.316_2	MAL13P1.316::hypothetical protein	0.738	NA	0.718
aMAL13P1.317_0	MAL13P1.317::hypothetical protein	0.311	NA	0.352
aMAL13P1.317_1	MAL13P1.317::hypothetical protein	0.248	0.161	0.3
aMAL13P1.318_0	MAL13P1.318::hypothetical protein	0.377	0.332	0.465
aMAL13P1.319_0	MAL13P1.319::hypothetical protein	0.764	0.706	1.191
aMAL13P1.319_1	MAL13P1.319::hypothetical protein	NA	0.457	0.714
aMAL13P1.32_0	MAL13P1.32::hypothetical protein	0.744	NA	0.832
aMAL13P1.32_5	MAL13P1.32::hypothetical protein	0.456	NA	1.192
aMAL13P1.32_6	MAL13P1.32::hypothetical protein	0.495	0.401	0.658
aMAL13P1.320_1	MAL13P1.320::hypothetical protein	0.736	0.682	0.751
aMAL13P1.321_0	MAL13P1.321::hypothetical protein	1.537	1.49	1.624
aMAL13P1.321_1	MAL13P1.321::hypothetical protein	1.011	0.92	0.811
aMAL13P1.322_0	MAL13P1.322::splicing factor, putative	0.459	0.353	0.608
aMAL13P1.322_1	MAL13P1.322::splicing factor, putative	0.371	0.341	0.475
aMAL13P1.323_0	MAL13P1.323::hypothetical protein	0.694	0.629	NA
aMAL13P1.323_1	MAL13P1.323::hypothetical protein	0.687	0.622	0.819
aMAL13P1.323_2	MAL13P1.323::hypothetical protein	0.699	0.704	0.822
aMAL13P1.323_3	MAL13P1.323::hypothetical protein	0.736	0.731	0.824
aMAL13P1.323_4	MAL13P1.323::hypothetical protein	0.435	0.408	0.672
aMAL13P1.324_0	MAL13P1.324::aldo-keto reductase, putative	1.188	1.191	1.471
aMAL13P1.324_1	MAL13P1.324::aldo-keto reductase, putative	1.079	1.085	1.531
aMAL13P1.325_0	MAL13P1.325::hypothetical protein	0.925	NA	0.518
aMAL13P1.327_0	MAL13P1.327::Ribosomal protein S17 homologue, putative	0.321	0.303	NA
aMAL13P1.328_0	MAL13P1.328::hypothetical protein	2.98	2.801	3.466
aMAL13P1.328_1	MAL13P1.328::hypothetical protein	4.132	4.235	5.622
aMAL13P1.329_0	MAL13P1.329::hypothetical protein, conserved	0.851	0.848	1.052
aMAL13P1.329_1	MAL13P1.329::hypothetical protein, conserved	0.744	0.75	1.108
aMAL13P1.33_0	MAL13P1.33::hypothetical protein	0.827	0.791	0.99
aMAL13P1.330_0	MAL13P1.330::hypothetical protein	0.716	0.697	0.832
aMAL13P1.331_0	MAL13P1.331::hypothetical protein, conserved	1.675	1.482	1.411
aMAL13P1.332_0	MAL13P1.332::hypothetical protein	0.316	0.219	0.461
aMAL13P1.333_0	MAL13P1.333::hypothetical protein	0.317	0.303	0.463
aMAL13P1.333_1	MAL13P1.333::hypothetical protein	0.293	NA	0.334
aMAL13P1.333_2	MAL13P1.333::hypothetical protein	0.28	0.192	0.955
aMAL13P1.333_3	MAL13P1.333::hypothetical protein	0.221	NA	0.316
aMAL13P1.333_4	MAL13P1.333::hypothetical protein	0.223	0.209	0.281
aMAL13P1.333_5	MAL13P1.333::hypothetical protein	0.459	0.4	0.289
aMAL13P1.334_0	MAL13P1.334::hypothetical protein	0.391	0.366	NA
aMAL13P1.334_1	MAL13P1.334::hypothetical protein	0.445	0.432	0.468
aMAL13P1.335_0	MAL13P1.335::phosphatidylserine synthase i; putative	0.293	0.262	0.37
aMAL13P1.336_0	MAL13P1.336::hypothetical protein	1.034	1.009	1.144
aMAL13P1.336_1	MAL13P1.336::hypothetical protein	0.984	1.077	1.138
aMAL13P1.337_0	MAL13P1.337::Skp1 family protein, putative	0.483	0.423	0.548
aMAL13P1.338_0	MAL13P1.338::u1 small nuclear ribonucleoprotein, putative	0.53	0.492	0.771
aMAL13P1.338_1	MAL13P1.338::u1 small nuclear ribonucleoprotein, putative	0.533	0.442	0.703
aMAL13P1.34_0	MAL13P1.34::hypothetical protein	1.026	NA	1.318
aMAL13P1.34_1	MAL13P1.34::hypothetical protein	1.037	0.973	1.1
aMAL13P1.340_0	MAL13P1.340::hypothetical protein	0.557	0.473	0.628
aMAL13P1.341_0	MAL13P1.341::hypothetical protein, conserved	0.237	NA	0.269
aMAL13P1.343_0	MAL13P1.343::proteasome regulatory subunit, putative	0.802	0.748	0.936
aMAL13P1.344_0	MAL13P1.344::RNAse L inhibitor protein, putative	0.251	0.247	0.301
aMAL13P1.344_1	MAL13P1.344::RNAse L inhibitor protein, putative	0.262	0.249	0.331
aMAL13P1.345_0	MAL13P1.345::hypothetical protein	0.816	0.861	0.986
aMAL13P1.346_0	MAL13P1.346::DNA repair endonuclease	1.082	0.734	1.296
aMAL13P1.346_1	MAL13P1.346::DNA repair endonuclease	1.411	1.161	1.43
aMAL13P1.346_2	MAL13P1.346::DNA repair endonuclease	1.126	1.074	1.25
aMAL13P1.347_0	MAL13P1.347::hypothetical protein	0.486	0.442	0.542
aMAL13P1.347_1	MAL13P1.347::hypothetical protein	0.48	0.414	0.587
aMAL13P1.348_0	MAL13P1.348::hypothetical protein	0.574	NA	0.886
aMAL13P1.348_1	MAL13P1.348::hypothetical protein	0.761	0.624	0.858
aMAL13P1.349_0	MAL13P1.349::hypothetical protein	0.581	0.491	0.611
aMAL13P1.349_1	MAL13P1.349::hypothetical protein	0.389	0.282	0.549
aMAL13P1.349_2	MAL13P1.349::hypothetical protein	NA	0.28	0.515
aMAL13P1.349_3	MAL13P1.349::hypothetical protein	0.384	NA	0.456
aMAL13P1.35_0	MAL13P1.35::u1 small nuclear ribonucleoprotein a, putative	0.76	0.655	0.911
aMAL13P1.35_1	MAL13P1.35::u1 small nuclear ribonucleoprotein a, putative	0.271	0.231	0.293
aMAL13P1.351_0	MAL13P1.351::hypothetical protein	0.847	NA	1.053
aMAL13P1.351_1	MAL13P1.351::hypothetical protein	0.934	0.814	1.005
aMAL13P1.351_2	MAL13P1.351::hypothetical protein	0.889	0.847	1.018
aMAL13P1.351_3	MAL13P1.351::hypothetical protein	0.85	NA	1.036
aMAL13P1.351_4	MAL13P1.351::hypothetical protein	0.718	0.632	0.843
aMAL13P1.352_0	MAL13P1.352::hypothetical protein	0.388	0.383	0.544
aMAL13P1.352_1	MAL13P1.352::hypothetical protein	0.335	0.199	0.405
aMAL13P1.356_1	MAL13P1.356::erythrocyte membrane protein 1 (PfEMP1)	0.794	0.671	0.974
aMAL13P1.36_0	MAL13P1.36::hypothetical protein, conserved	0.418	0.395	0.442
aMAL13P1.360_0	MAL13P1.360::hypothetical protein, conserved	0.615	0.514	0.791
aMAL13P1.360_1	MAL13P1.360::hypothetical protein, conserved	0.598	0.548	0.65
aMAL13P1.365_0	MAL13P1.365::conserved hypothetical protein	0.59	0.55	0.797
aMAL13P1.365_1	MAL13P1.365::conserved hypothetical protein	0.556	0.491	0.708
aMAL13P1.37_1	MAL13P1.37::hypothetical protein	6.078	7.604	4.872
aMAL13P1.370_0	MAL13P1.370::hypothetical protein, conserved	0.437	0.405	0.442
aMAL13P1.370_1	MAL13P1.370::hypothetical protein, conserved	0.373	0.266	0.473
aMAL13P1.38_0	MAL13P1.38::hypothetical protein	19.12	17.238	16.967
aMAL13P1.38_1	MAL13P1.38::hypothetical protein	14.405	14.281	NA
aMAL13P1.380_0	MAL13P1.380::chloroquine resistance marker protein, putative	13.205	14	11.17
aMAL13P1.380_10	MAL13P1.380::chloroquine resistance marker protein, putative	2.39	2.325	4.433
aMAL13P1.380_11	MAL13P1.380::chloroquine resistance marker protein, putative	5.344	6.095	7.355
aMAL13P1.380_2	MAL13P1.380::chloroquine resistance marker protein, putative	9.878	NA	19.085
aMAL13P1.380_3	MAL13P1.380::chloroquine resistance marker protein, putative	11.339	10.547	7.181
aMAL13P1.380_4	MAL13P1.380::chloroquine resistance marker protein, putative	9.236	8.458	8.743
aMAL13P1.380_5	MAL13P1.380::chloroquine resistance marker protein, putative	10.449	10.22	13.079
aMAL13P1.380_6	MAL13P1.380::chloroquine resistance marker protein, putative	7.953	8.363	5.08
aMAL13P1.380_7	MAL13P1.380::chloroquine resistance marker protein, putative	11.225	7.888	7.112
aMAL13P1.380_8	MAL13P1.380::chloroquine resistance marker protein, putative	7.961	9.217	6.005
aMAL13P1.380_9	MAL13P1.380::chloroquine resistance marker protein, putative	12.165	15.936	9.542
aMAL13P1.385_0	MAL13P1.385::homo sapiens riken cDNA 1600015h11 gene-related, putative	NA	0.637	0.845
aMAL13P1.385_1	MAL13P1.385::homo sapiens riken cDNA 1600015h11 gene-related, putative	0.642	0.641	0.732
aMAL13P1.39_0	MAL13P1.39::hypothetical protein	1.106	1.097	1.006
aMAL13P1.39_1	MAL13P1.39::hypothetical protein	1.654	1.587	1.819
aMAL13P1.39_2	MAL13P1.39::hypothetical protein	1.51	1.506	1.649
aMAL13P1.39_3	MAL13P1.39::hypothetical protein	1.46	1.502	1.625
aMAL13P1.39_4	MAL13P1.39::hypothetical protein	1.16	1.074	1.368
aMAL13P1.39_5	MAL13P1.39::hypothetical protein	1.088	1.04	1.155
aMAL13P1.39_6	MAL13P1.39::hypothetical protein	1.009	0.919	NA
aMAL13P1.39_7	MAL13P1.39::hypothetical protein	0.951	0.982	1.212
aMAL13P1.39_8	MAL13P1.39::hypothetical protein	0.848	0.829	1.049
aMAL13P1.39_9	MAL13P1.39::hypothetical protein	0.766	0.748	0.891
aMAL13P1.390_0	MAL13P1.390::hypothetical protein	0.493	0.329	0.742
aMAL13P1.390_1	MAL13P1.390::hypothetical protein	0.394	0.379	0.496
aMAL13P1.395_0	MAL13P1.395::krox-like protein, putative	0.538	0.406	0.509
aMAL13P1.395_1	MAL13P1.395::krox-like protein, putative	0.542	0.432	0.576
aMAL13P1.40_0	MAL13P1.40::hypothetical protein	NA	0.392	0.523
aMAL13P1.40_1	MAL13P1.40::hypothetical protein	0.445	0.429	0.627
aMAL13P1.405_0	MAL13P1.405::erythrocyte membrane protein pfemp3, putative	NA	7.317	6.117
aMAL13P1.405_1	MAL13P1.405::erythrocyte membrane protein pfemp3, putative	6.018	6.099	3.235
aMAL13P1.405_2	MAL13P1.405::erythrocyte membrane protein pfemp3, putative	5.608	5.306	8.032
aMAL13P1.41_0	MAL13P1.41::hypothetical protein	0.28	0.183	0.533
aMAL13P1.41_1	MAL13P1.41::hypothetical protein	0.282	0.184	0.537
aMAL13P1.410_0	MAL13P1.410::hypothetical protein	0.548	NA	0.738
aMAL13P1.413_0	MAL13P1.413::membrane associated histidine-rich protein, MAHRP-1	0.216	NA	0.242
aMAL13P1.415_0	MAL13P1.415::null	0.837	0.689	1.088
aMAL13P1.415_1	MAL13P1.415::null	1.185	0.915	1.011
aMAL13P1.42_0	MAL13P1.42::hypothetical protein	0.943	1.123	1.277
aMAL13P1.42_1	MAL13P1.42::hypothetical protein	1.54	1.569	NA
aMAL13P1.420_0	MAL13P1.420::hypothetical protein conserved	1.691	1.664	1.804
aMAL13P1.425_0	MAL13P1.425::hypothetical protein	1.08	0.973	1.05
aMAL13P1.43_0	MAL13P1.43::hypothetical protein	0.234	0.236	0.274
aMAL13P1.43_1	MAL13P1.43::hypothetical protein	0.47	0.372	0.532
aMAL13P1.435_0	MAL13P1.435::conserved hypothetical protein	1.001	1.006	1.586
aMAL13P1.44_0	MAL13P1.44::protein phosphatase 2c-like protein, putative	2.104	2.083	2.529
aMAL13P1.44_1	MAL13P1.44::protein phosphatase 2c-like protein, putative	2.372	2.203	2.526
aMAL13P1.45_0	MAL13P1.45::hypothetical protein, conserved	0.949	0.864	1.074
aMAL13P1.45_1	MAL13P1.45::hypothetical protein, conserved	0.787	0.758	0.908
aMAL13P1.450_0	MAL13P1.450::hypothetical protein, conserved in P. falciparum	1.116	1.045	1.459
aMAL13P1.455_0	MAL13P1.455::conserved hypothetical protein	1.001	1	1.078
aMAL13P1.46_0	MAL13P1.46::hypothetical protein	0.464	0.345	0.52
aMAL13P1.460_0	MAL13P1.460::conserved hypothetical protein	1.001	1.028	1.359
aMAL13P1.465_0	MAL13P1.465::hypothetical protein	NA	0.087	0.169
aMAL13P1.47_0	MAL13P1.47::mitochondrial ATP synthase delta subunit, putative	0.567	0.556	0.72
aMAL13P1.470_0	MAL13P1.470::hypothetical protein	0.2	NA	0.317
aMAL13P1.470_1	MAL13P1.470::hypothetical protein	0.163	NA	0.238
aMAL13P1.475_0	MAL13P1.475::hypothetical protein conserved in P. falciparum	1.855	1.838	1.902
aMAL13P1.475_1	MAL13P1.475::hypothetical protein conserved in P. falciparum	1.587	1.563	1.983
aMAL13P1.48_1	MAL13P1.48::hypothetical protein	0.342	NA	0.386
aMAL13P1.480_0	MAL13P1.480::histidine-rich protein iii	0.045	0.038	0.048
aMAL13P1.485_0	MAL13P1.485::acyl-coa ligase antigen	0.645	NA	0.908
aMAL13P1.485_1	MAL13P1.485::acyl-coa ligase antigen	1.066	0.897	1.034
aMAL13P1.49_0	MAL13P1.49::hypothetical protein	13.333	16.069	12.775
aMAL13P1.495_0	MAL13P1.495::RIFIN	0.272	NA	0.357
aMAL13P1.50_0	MAL13P1.50::hypothetical protein	0.471	0.458	0.6
aMAL13P1.51_0	MAL13P1.51::Rab5B protein	0.557	0.444	0.702
aMAL13P1.510_1	MAL13P1.510::erythrocyte membrane protein 1	0.333	NA	0.84
aMAL13P1.52_0	MAL13P1.52::hypothetical protein	NA	0.24	0.386
aMAL13P1.52_1	MAL13P1.52::hypothetical protein	0.322	0.345	0.411
aMAL13P1.52_2	MAL13P1.52::hypothetical protein	0.352	0.286	NA
aMAL13P1.525_0	MAL13P1.525::conserved hypothetical	0.062	NA	0.139
aMAL13P1.53_0	MAL13P1.53::hypothetical protein, conserved	0.254	0.235	0.278
aMAL13P1.535_0	MAL13P1.535::RIFIN	1.537	1.586	1.67
aMAL13P1.54_0	MAL13P1.54::hypothetical protein, conserved	0.6	NA	0.727
aMAL13P1.540_0	MAL13P1.540::putative hsp protein	1.136	1.094	1.316
aMAL13P1.540_1	MAL13P1.540::putative hsp protein	1.236	1.192	1.313
aMAL13P1.55_0	MAL13P1.55::cytochrome c2 precursor,putative	NA	0.173	0.238
aMAL13P1.56_0	MAL13P1.56::m1-family aminopeptidase	0.249	0.241	0.275
aMAL13P1.56_1	MAL13P1.56::m1-family aminopeptidase	0.22	0.208	0.334
aMAL13P1.57_0	MAL13P1.57::hypothetical protein	0.398	0.354	0.372
aMAL13P1.6_0	MAL13P1.6::erythrocyte membrane protein 1-like	0.15	0.138	0.18
aMAL13P1.60_0	MAL13P1.60::erythrocyte binding antigen 140	3.53	4.02	3.724
aMAL13P1.60_1	MAL13P1.60::erythrocyte binding antigen 140	2.424	2.512	3.024
aMAL13P1.61_0	MAL13P1.61::hypothetical protein	0.298	0.261	0.192
aMAL13P1.63_0	MAL13P1.63::Plasmodium falciparum asparagine-rich protein	1.3	1.178	1.489
aMAL13P1.63_1	MAL13P1.63::Plasmodium falciparum asparagine-rich protein	1.33	1.292	1.355
aMAL13P1.64_0	MAL13P1.64::ubiquitin-like protein nedd8 homologue, putative	0.974	0.887	1.479
aMAL13P1.65_0	MAL13P1.65::hypothetical protein	0.542	NA	0.828
aMAL13P1.66_0	MAL13P1.66::hypothetical protein	1.292	NA	0.618
aMAL13P1.66_1	MAL13P1.66::hypothetical protein	1.083	0.673	0.958
aMAL13P1.66_2	MAL13P1.66::hypothetical protein	0.117	NA	0.313
aMAL13P1.66_3	MAL13P1.66::hypothetical protein	1.162	NA	1.517
aMAL13P1.66_4	MAL13P1.66::hypothetical protein	NA	1.412	1.148
aMAL13P1.68_0	MAL13P1.68::hypothetical protein	0.449	NA	0.548
aMAL13P1.69_0	MAL13P1.69::septum formation protein MAF homologue, putative	0.457	NA	0.815
aMAL13P1.70_0	MAL13P1.70::hypothetical protein	NA	0.637	0.828
aMAL13P1.70_1	MAL13P1.70::hypothetical protein	0.951	0.679	1.308
aMAL13P1.70_2	MAL13P1.70::hypothetical protein	0.757	0.754	0.909
aMAL13P1.70_3	MAL13P1.70::hypothetical protein	0.93	0.827	1.161
aMAL13P1.70_4	MAL13P1.70::hypothetical protein	0.826	0.719	0.982
aMAL13P1.70_5	MAL13P1.70::hypothetical protein	0.622	0.607	0.817
aMAL13P1.71_0	MAL13P1.71::hypothetical protein	0.475	0.499	0.537
aMAL13P1.71_1	MAL13P1.71::hypothetical protein	NA	0.423	0.508
aMAL13P1.72_0	MAL13P1.72::hypothetical protein	0.519	0.489	0.575
aMAL13P1.72_1	MAL13P1.72::hypothetical protein	0.655	0.582	0.474
aMAL13P1.73_0	MAL13P1.73::hypothetical protein	0.37	NA	0.318
aMAL13P1.74_0	MAL13P1.74::hypothetical protein	0.647	0.541	0.664
aMAL13P1.74_1	MAL13P1.74::hypothetical protein	0.633	0.515	0.866
aMAL13P1.75_0	MAL13P1.75::hypothetical protein	0.982	0.986	1.251
aMAL13P1.75_1	MAL13P1.75::hypothetical protein	1.301	1.24	1.308
aMAL13P1.76_0	MAL13P1.76::hypothetical protein	0.33	0.294	0.401
aMAL13P1.76_1	MAL13P1.76::hypothetical protein	0.323	NA	0.367
aMAL13P1.77_0	MAL13P1.77::hypothetical protein	0.296	0.261	0.374
aMAL13P1.78_0	MAL13P1.78::hypothetical protein	NA	0.332	0.436
aMAL13P1.78_1	MAL13P1.78::hypothetical protein	0.466	0.365	0.386
aMAL13P1.79_0	MAL13P1.79::hypothetical protein	0.594	0.576	0.678
aMAL13P1.79_1	MAL13P1.79::hypothetical protein	0.645	0.615	0.628
aMAL13P1.80_0	MAL13P1.80::hypothetical protein	0.665	0.671	0.853
aMAL13P1.81_0	MAL13P1.81::hypothetical protein, conserved	0.493	0.458	0.579
aMAL13P1.82_0	MAL13P1.82::phosphatidylinositol synthase, putative	1.403	1.186	1.422
aMAL13P1.83_0	MAL13P1.83::hypothetical protein	0.642	0.637	0.811
aMAL13P1.83_1	MAL13P1.83::hypothetical protein	0.775	0.737	0.887
aMAL13P1.84_0	MAL13P1.84::protein kinase, putative	0.657	NA	1.24
aMAL13P1.85_0	MAL13P1.85::hypothetical protein	0.774	NA	0.798
aMAL13P1.86_0	MAL13P1.86::cholinephosphate cytidylyltransferase	1.048	0.992	1.213
aMAL13P1.86_1	MAL13P1.86::cholinephosphate cytidylyltransferase	1.129	1.04	1.109
aMAL13P1.87_0	MAL13P1.87::hypothetical protein	0.727	0.695	0.924
aMAL13P1.88_0	MAL13P1.88::hypothetical protein	0.47	NA	0.695
aMAL13P1.88_1	MAL13P1.88::hypothetical protein	0.473	0.462	0.588
aMAL13P1.89_0	MAL13P1.89::hypothetical protein	0.353	NA	0.496
aMAL13P1.90_0	MAL13P1.90::hypothetical protein	1.312	1.235	1.475
aMAL13P1.90_1	MAL13P1.90::hypothetical protein	1.102	0.97	1.059
aMAL13P1.91_0	MAL13P1.91::hypothetical protein	0.21	0.206	0.264
aMAL13P1.92_0	MAL13P1.92::40S ribosomal protein S15, putative	0.182	0.177	0.268
aMAL13P1.93_0	MAL13P1.93::hypothetical protein	0.179	NA	0.278
aMAL13P1.93_1	MAL13P1.93::hypothetical protein	0.243	0.139	0.298
aMAL13P1.94_0	MAL13P1.94::hypothetical protein	5.412	6.276	5.806
aMAL13P1.95_0	MAL13P1.95::ferredoxin	0.468	0.376	0.569
aMAL13P1.96_0	MAL13P1.96::chromosome segregation protein, putative	3.418	3.483	3.441
aMAL13P1.96_1	MAL13P1.96::chromosome segregation protein, putative	2.538	2.241	2.454
aMAL13P1.97_0	MAL13P1.97::hypothetical protein	0.445	0.427	0.547
aMAL7P1.10_0	MAL7P1.10::hypothetical protein	0.489	0.421	0.571
aMAL7P1.100_0	MAL7P1.100::serine/threonine protein kinase 2, putative	0.414	NA	0.439
aMAL7P1.102_0	MAL7P1.102::hypothetical protein	2.119	2.152	2.389
aMAL7P1.102_1	MAL7P1.102::hypothetical protein	2.191	1.979	2.504
aMAL7P1.102_2	MAL7P1.102::hypothetical protein	1.761	1.656	2.175
aMAL7P1.104_0	MAL7P1.104::3-5 exoribonuclease Csl4 homolog, putative	0.283	0.223	0.291
aMAL7P1.106_0	MAL7P1.106::hypothetical protein	NA	0.45	0.592
aMAL7P1.107_0	MAL7P1.107::hypothetical protein	0.678	0.643	0.847
aMAL7P1.108_0	MAL7P1.108::hypothetical protein	3.027	2.97	3.663
aMAL7P1.109_0	MAL7P1.109::hypothetical protein	2.826	NA	4.366
aMAL7P1.109_1	MAL7P1.109::hypothetical protein	3.427	3.55	3.791
aMAL7P1.109_2	MAL7P1.109::hypothetical protein	3.109	2.847	3.424
aMAL7P1.109_3	MAL7P1.109::hypothetical protein	2.85	NA	3.149
aMAL7P1.11_0	MAL7P1.11::hypothetical protein	0.29	0.262	0.419
aMAL7P1.110_0	MAL7P1.110::hypothetical protein, conserved	0.576	0.555	0.671
aMAL7P1.111_0	MAL7P1.111::hypothetical protein	0.732	0.646	1.15
aMAL7P1.112_0	MAL7P1.112::hypothetical protein	1.381	0.872	1.558
aMAL7P1.112_1	MAL7P1.112::hypothetical protein	0.852	0.649	0.92
aMAL7P1.113_0	MAL7P1.113::DEAD box helicase, putative	0.388	NA	0.76
aMAL7P1.113_1	MAL7P1.113::DEAD box helicase, putative	0.353	0.307	0.439
aMAL7P1.114_0	MAL7P1.114::P36-like protein homologue, putative	0.472	0.451	0.533
aMAL7P1.115_0	MAL7P1.115::hypothetical protein	1.037	0.558	0.987
aMAL7P1.115_1	MAL7P1.115::hypothetical protein	NA	0.873	1.016
aMAL7P1.117_0	MAL7P1.117::hypothetical protein	0.629	0.604	0.75
aMAL7P1.118_1	MAL7P1.118::PelOta protein homologue, putative	0.371	0.353	0.719
aMAL7P1.119_0	MAL7P1.119::hypothetical protein	22.793	22.186	19.363
aMAL7P1.119_1	MAL7P1.119::hypothetical protein	36.518	38.117	26.966
aMAL7P1.12_0	MAL7P1.12::erythrocyte membrane-associated antigen	0.589	0.559	0.706
aMAL7P1.12_1	MAL7P1.12::erythrocyte membrane-associated antigen	0.611	0.603	0.665
aMAL7P1.12_2	MAL7P1.12::erythrocyte membrane-associated antigen	0.553	0.552	0.621
aMAL7P1.12_3	MAL7P1.12::erythrocyte membrane-associated antigen	0.449	0.415	0.447
aMAL7P1.120_0	MAL7P1.120::hypothetical protein	0.219	0.208	0.344
aMAL7P1.122_0	MAL7P1.122::conserved GTP-binding protein, putative	0.282	0.296	0.313
aMAL7P1.122_1	MAL7P1.122::conserved GTP-binding protein, putative	0.284	0.273	NA
aMAL7P1.123_0	MAL7P1.123::hypothetical protein	1.491	NA	1.831
aMAL7P1.124_0	MAL7P1.124::hypothetical protein	0.201	NA	0.315
aMAL7P1.125_0	MAL7P1.125::hypothetical protein	3.639	3.808	2.152
aMAL7P1.125_1	MAL7P1.125::hypothetical protein	7.642	6.975	4.625
aMAL7P1.126_0	MAL7P1.126::hypothetical protein	0.928	0.922	1.084
aMAL7P1.126_1	MAL7P1.126::hypothetical protein	0.879	0.828	0.918
aMAL7P1.127_0	MAL7P1.127::hypothetical protein	0.982	NA	1.19
aMAL7P1.127_2	MAL7P1.127::hypothetical protein	1.103	0.874	1.192
aMAL7P1.128_0	MAL7P1.128::hypothetical protein	1.062	0.986	1.068
aMAL7P1.129_0	MAL7P1.129::hypothetical protein	0.837	0.782	0.916
aMAL7P1.129_1	MAL7P1.129::hypothetical protein	0.961	0.897	1.159
aMAL7P1.13_0	MAL7P1.13::hypothetical protein	3.708	3.933	4.333
aMAL7P1.130_0	MAL7P1.130::3-demethylubiquinone-9 3-methyltransferase-like protein, putative	0.523	0.427	0.816
aMAL7P1.132_0	MAL7P1.132::hypothetical protein	2.114	1.986	2.441
aMAL7P1.132_1	MAL7P1.132::hypothetical protein	2.229	2.005	2.402
aMAL7P1.132_2	MAL7P1.132::hypothetical protein	1.867	1.864	1.95
aMAL7P1.132_3	MAL7P1.132::hypothetical protein	NA	1.4	1.557
aMAL7P1.133_0	MAL7P1.133::hypothetical protein	0.805	0.621	0.824
aMAL7P1.134_0	MAL7P1.134::hypothetical protein	0.319	0.202	0.46
aMAL7P1.134_1	MAL7P1.134::hypothetical protein	0.338	0.248	0.518
aMAL7P1.134_2	MAL7P1.134::hypothetical protein	0.432	0.356	0.723
aMAL7P1.134_3	MAL7P1.134::hypothetical protein	0.273	0.158	0.374
aMAL7P1.134_4	MAL7P1.134::hypothetical protein	0.193	0.137	0.212
aMAL7P1.137_0	MAL7P1.137::kelch protein, putative	1.419	1.269	1.629
aMAL7P1.137_1	MAL7P1.137::kelch protein, putative	1.128	1.116	NA
aMAL7P1.138_0	MAL7P1.138::hypothetical protein	1.004	0.888	1.089
aMAL7P1.138_1	MAL7P1.138::hypothetical protein	NA	0.787	0.937
aMAL7P1.138_2	MAL7P1.138::hypothetical protein	0.736	0.621	0.822
aMAL7P1.139_0	MAL7P1.139::mago nashi protein homolog, putative	0.8	0.764	0.835
aMAL7P1.14_0	MAL7P1.14::hypothetical protein	0.161	0.143	0.205
aMAL7P1.141_0	MAL7P1.141::hypothetical protein	7.781	7.905	9.927
aMAL7P1.142_0	MAL7P1.142::hypothetical protein	1.113	1.095	NA
aMAL7P1.144_0	MAL7P1.144::hypothetical protein, conserved	0.087	NA	0.113
aMAL7P1.144_1	MAL7P1.144::hypothetical protein, conserved	0.073	NA	0.128
aMAL7P1.145_0	MAL7P1.145::mismatch repair protein pms1 homologue, putative	0.831	0.746	0.981
aMAL7P1.145_1	MAL7P1.145::mismatch repair protein pms1 homologue, putative	0.779	0.729	0.982
aMAL7P1.146_0	MAL7P1.146::hypothetical protein	2.142	2.073	2.204
aMAL7P1.146_1	MAL7P1.146::hypothetical protein	1.98	1.971	1.743
aMAL7P1.146_2	MAL7P1.146::hypothetical protein	1.875	2.146	1.825
aMAL7P1.146_3	MAL7P1.146::hypothetical protein	1.905	1.778	1.905
aMAL7P1.146_4	MAL7P1.146::hypothetical protein	1.708	1.721	1.717
aMAL7P1.146_5	MAL7P1.146::hypothetical protein	1.266	1.205	1.459
aMAL7P1.146_6	MAL7P1.146::hypothetical protein	1.26	1.216	1.567
aMAL7P1.146_7	MAL7P1.146::hypothetical protein	1.242	1.194	1.229
aMAL7P1.147_0	MAL7P1.147::ubiquitin carboxyl-terminal hydrolase, putative	0.99	0.972	1.176
aMAL7P1.147_1	MAL7P1.147::ubiquitin carboxyl-terminal hydrolase, putative	0.938	0.826	1.149
aMAL7P1.147_2	MAL7P1.147::ubiquitin carboxyl-terminal hydrolase, putative	1.163	1.046	1.111
aMAL7P1.147_3	MAL7P1.147::ubiquitin carboxyl-terminal hydrolase, putative	0.939	0.905	1.035
aMAL7P1.147_4	MAL7P1.147::ubiquitin carboxyl-terminal hydrolase, putative	0.836	0.792	0.959
aMAL7P1.149_0	MAL7P1.149::hypothetical protein	0.849	0.776	1.085
aMAL7P1.149_1	MAL7P1.149::hypothetical protein	0.844	0.828	NA
aMAL7P1.15_0	MAL7P1.15::hypothetical protein	0.407	0.405	0.473
aMAL7P1.15_1	MAL7P1.15::hypothetical protein	0.395	0.283	0.501
aMAL7P1.15_2	MAL7P1.15::hypothetical protein	0.377	NA	0.477
aMAL7P1.15_3	MAL7P1.15::hypothetical protein	0.334	0.261	0.387
aMAL7P1.15_4	MAL7P1.15::hypothetical protein	0.326	0.284	0.754
aMAL7P1.15_5	MAL7P1.15::hypothetical protein	0.282	0.256	0.342
aMAL7P1.15_6	MAL7P1.15::hypothetical protein	0.335	0.281	0.388
aMAL7P1.150_0	MAL7P1.150::cysteine desulfurase, putative	0.16	0.136	0.191
aMAL7P1.150_1	MAL7P1.150::cysteine desulfurase, putative	0.139	0.111	0.195
aMAL7P1.151_0	MAL7P1.151::modification methylase-like protein, putative	0.527	0.242	0.591
aMAL7P1.151_1	MAL7P1.151::modification methylase-like protein, putative	0.411	0.377	0.465
aMAL7P1.152_0	MAL7P1.152::hypothetical protein	0.172	NA	0.262
aMAL7P1.152_1	MAL7P1.152::hypothetical protein	0.434	0.224	0.557
aMAL7P1.153_0	MAL7P1.153::hypothetical protein	1.457	1.081	1.977
aMAL7P1.153_1	MAL7P1.153::hypothetical protein	2.503	1.391	1.986
aMAL7P1.154_0	MAL7P1.154::hypothetical protein	1.133	0.993	1.24
aMAL7P1.154a_0	MAL7P1.154a::hypothetical protein, conserved	1.121	0.979	0.942
aMAL7P1.155_0	MAL7P1.155::hypothetical protein	4.283	4.217	3.358
aMAL7P1.155_1	MAL7P1.155::hypothetical protein	6.568	6.826	3.188
aMAL7P1.155_2	MAL7P1.155::hypothetical protein	2.451	2.348	1.745
aMAL7P1.155_3	MAL7P1.155::hypothetical protein	4.765	4.553	3.777
aMAL7P1.156_1	MAL7P1.156::hypothetical protein	0.38	0.336	0.439
aMAL7P1.157_0	MAL7P1.157::hypothetical protein	0.512	NA	0.61
aMAL7P1.157_1	MAL7P1.157::hypothetical protein	0.516	0.467	0.607
aMAL7P1.157a_0	MAL7P1.157a::hypothetical protein	0.642	0.64	0.715
aMAL7P1.157a_1	MAL7P1.157a::hypothetical protein	0.668	0.576	0.84
aMAL7P1.158_0	MAL7P1.158::signal recognition particle, putative	0.882	0.734	0.543
aMAL7P1.159_0	MAL7P1.159::antioxidant protein, putative	0.333	0.305	0.312
aMAL7P1.16_0	MAL7P1.16::hypothetical protein	0.345	0.172	0.659
aMAL7P1.16_1	MAL7P1.16::hypothetical protein	0.385	0.372	0.571
aMAL7P1.16_2	MAL7P1.16::hypothetical protein	0.291	NA	0.439
aMAL7P1.16_3	MAL7P1.16::hypothetical protein	NA	0.335	0.727
aMAL7P1.16_4	MAL7P1.16::hypothetical protein	0.369	0.383	0.309
aMAL7P1.160_0	MAL7P1.160::hypothetical protein	0.691	0.645	0.789
aMAL7P1.161_0	MAL7P1.161::dynein light chain, putative	1.033	NA	0.912
aMAL7P1.162_0	MAL7P1.162::dynein heavy chain, putative	0.512	0.416	1.03
aMAL7P1.162_1	MAL7P1.162::dynein heavy chain, putative	1.298	NA	1.637
aMAL7P1.162_2	MAL7P1.162::dynein heavy chain, putative	1.185	0.976	1.452
aMAL7P1.162_3	MAL7P1.162::dynein heavy chain, putative	1.379	1.22	1.525
aMAL7P1.162_4	MAL7P1.162::dynein heavy chain, putative	1.414	1.467	1.129
aMAL7P1.162_5	MAL7P1.162::dynein heavy chain, putative	1.075	1.145	1.355
aMAL7P1.162_7	MAL7P1.162::dynein heavy chain, putative	NA	0.692	1.204
aMAL7P1.163_0	MAL7P1.163::hypothetical protein	0.413	0.318	0.812
aMAL7P1.164_0	MAL7P1.164::adapter-related protein, putative	0.587	0.486	0.72
aMAL7P1.164_1	MAL7P1.164::adapter-related protein, putative	0.603	0.516	0.733
aMAL7P1.167_0	MAL7P1.167::hypothetical protein	2.327	2.291	2.666
aMAL7P1.167_1	MAL7P1.167::hypothetical protein	2.418	2.547	NA
aMAL7P1.167_2	MAL7P1.167::hypothetical protein	2.342	2.288	1.761
aMAL7P1.167_3	MAL7P1.167::hypothetical protein	1.688	1.477	1.569
aMAL7P1.167_4	MAL7P1.167::hypothetical protein	1.387	1.373	1.223
aMAL7P1.17_0	MAL7P1.17::hypothetical protein	2.457	3.287	4.171
aMAL7P1.17_1	MAL7P1.17::hypothetical protein	17.484	18.606	8.806
aMAL7P1.17_2	MAL7P1.17::hypothetical protein	13.305	13.164	NA
aMAL7P1.17_3	MAL7P1.17::hypothetical protein	11.281	12.342	NA
aMAL7P1.17_4	MAL7P1.17::hypothetical protein	18.014	31.087	NA
aMAL7P1.17_5	MAL7P1.17::hypothetical protein	13.515	13.358	9.138
aMAL7P1.170_0	MAL7P1.170::ring stage expressed protein	0.206	NA	0.359
aMAL7P1.171_0	MAL7P1.171::hypothetical protein	0.184	NA	0.273
aMAL7P1.171_1	MAL7P1.171::hypothetical protein	0.164	0.151	0.217
aMAL7P1.171_2	MAL7P1.171::hypothetical protein	0.18	0.168	0.2
aMAL7P1.171_3	MAL7P1.171::hypothetical protein	0.147	0.129	0.189
aMAL7P1.172_0	MAL7P1.172::hypothetical protein	NA	0.212	0.337
aMAL7P1.172_1	MAL7P1.172::hypothetical protein	0.261	0.235	0.327
aMAL7P1.173_0	MAL7P1.173::hypothetical protein	0.473	0.407	0.645
aMAL7P1.174_0	MAL7P1.174::hypothetical protein	0.134	0.128	0.17
aMAL7P1.175_0	MAL7P1.175::hypothetical protein, conserved in P. falciparum	0.129	0.113	0.229
aMAL7P1.175_1	MAL7P1.175::hypothetical protein, conserved in P. falciparum	0.121	0.103	0.187
aMAL7P1.176_0	MAL7P1.176::erythrocyte binding antigen	3.187	3.166	3.567
aMAL7P1.176_1	MAL7P1.176::erythrocyte binding antigen	3.666	3.516	NA
aMAL7P1.176_2	MAL7P1.176::erythrocyte binding antigen	3.72	3.648	4.038
aMAL7P1.177_0	MAL7P1.177::predicted integral membrane protein, conserved in P. falciparum	0.317	NA	0.561
aMAL7P1.178_0	MAL7P1.178::hypothetical protein	1.553	1.202	NA
aMAL7P1.178_1	MAL7P1.178::hypothetical protein	1.887	1.627	2.127
aMAL7P1.18_0	MAL7P1.18::hypothetical protein	13.941	15.463	12.503
aMAL7P1.18_1	MAL7P1.18::hypothetical protein	21.445	23.779	18.915
aMAL7P1.18_2	MAL7P1.18::hypothetical protein	13.962	17.093	13.724
aMAL7P1.19_0	MAL7P1.19::hypothetical protein	1.903	1.936	2.287
aMAL7P1.19_1	MAL7P1.19::hypothetical protein	1.813	1.754	1.873
aMAL7P1.19_2	MAL7P1.19::hypothetical protein	1.842	1.93	2.114
aMAL7P1.19_3	MAL7P1.19::hypothetical protein	1.429	1.453	1.765
aMAL7P1.19_4	MAL7P1.19::hypothetical protein	1.548	1.509	1.584
aMAL7P1.20_0	MAL7P1.20::peptide chain release factor, putative	0.475	0.452	0.755
aMAL7P1.200_0	MAL7P1.200::RIFIN	0.474	0.409	0.949
aMAL7P1.201_0	MAL7P1.201::hypothetical protein, conserved	0.492	0.39	0.486
aMAL7P1.201_1	MAL7P1.201::hypothetical protein, conserved	NA	0.24	0.725
aMAL7P1.202_0	MAL7P1.202::hypothetical protein, conserved	1.079	1.065	1.216
aMAL7P1.202_1	MAL7P1.202::hypothetical protein, conserved	0.961	0.922	1.081
aMAL7P1.203_0	MAL7P1.203::hypothetical protein, conserved	1.052	0.992	1.377
aMAL7P1.203_1	MAL7P1.203::hypothetical protein, conserved	1.098	1.007	1.144
aMAL7P1.204_0	MAL7P1.204::hypothetical protein	0.456	0.444	0.598
aMAL7P1.204_1	MAL7P1.204::hypothetical protein	0.746	0.844	NA
aMAL7P1.204_2	MAL7P1.204::hypothetical protein	0.6	0.586	NA
aMAL7P1.205_0	MAL7P1.205::hypothetical protein	0.345	NA	0.332
aMAL7P1.205_1	MAL7P1.205::hypothetical protein	0.256	NA	0.193
aMAL7P1.207_0	MAL7P1.207::hypothetical protein	1.144	1.006	1.395
aMAL7P1.207_1	MAL7P1.207::hypothetical protein	1.183	1.128	1.675
aMAL7P1.207_2	MAL7P1.207::hypothetical protein	1.385	1.053	1.517
aMAL7P1.207_3	MAL7P1.207::hypothetical protein	1.277	1.271	1.32
aMAL7P1.208_1	MAL7P1.208::hypothetical protein	39.717	50.242	39.887
aMAL7P1.209_0	MAL7P1.209::hypothetical protein	0.291	0.271	0.358
aMAL7P1.209_1	MAL7P1.209::hypothetical protein	0.275	0.253	0.357
aMAL7P1.21_0	MAL7P1.21::origin recognition complex subunit, putative	4.208	4.027	4.312
aMAL7P1.21_1	MAL7P1.21::origin recognition complex subunit, putative	3.046	3.748	3.502
aMAL7P1.211_1	MAL7P1.211::VAR-like erythrocyte membrane protein 1	1.712	1.724	1.798
aMAL7P1.216_0	MAL7P1.216::RIFIN	NA	0.456	0.701
aMAL7P1.218_0	MAL7P1.218::STEVOR	0.694	NA	1.167
aMAL7P1.22_0	MAL7P1.22::hypothetical protein	0.332	0.272	0.394
aMAL7P1.22_1	MAL7P1.22::hypothetical protein	NA	0.282	0.42
aMAL7P1.225_0	MAL7P1.225::hypothetical protein, conserved in P. falciparum	0.068	0.061	0.078
aMAL7P1.228_0	MAL7P1.228::Heat Shock 70 KDa Protein, (HSP70)	0.19	0.182	0.218
aMAL7P1.228_1	MAL7P1.228::Heat Shock 70 KDa Protein, (HSP70)	0.16	0.155	0.157
aMAL7P1.229_0	MAL7P1.229::Cytoadherence linked asexual protein	11.94	11.284	10.953
aMAL7P1.229_1	MAL7P1.229::Cytoadherence linked asexual protein	11.145	11.704	14.471
aMAL7P1.229_2	MAL7P1.229::Cytoadherence linked asexual protein	10.87	10.389	10.372
aMAL7P1.23_0	MAL7P1.23::hypothetical protein	1.097	1.11	1.114
aMAL7P1.23_1	MAL7P1.23::hypothetical protein	0.941	0.881	0.979
aMAL7P1.24_0	MAL7P1.24::hypothetical protein, conserved	0.444	0.414	0.468
aMAL7P1.25_0	MAL7P1.25::hypothetical protein	0.477	0.412	0.591
aMAL7P1.25_1	MAL7P1.25::hypothetical protein	0.55	NA	0.606
aMAL7P1.26_0	MAL7P1.26::O-sialoglycoprotein endopeptidase, putative	0.346	0.323	0.417
aMAL7P1.27_0	MAL7P1.27::chloroquine resistance transporter, putative	0.263	0.18	0.333
aMAL7P1.27_1	MAL7P1.27::chloroquine resistance transporter, putative	0.259	0.23	0.366
aMAL7P1.28_0	MAL7P1.28::hypothetical protein	0.566	0.546	0.647
aMAL7P1.28_1	MAL7P1.28::hypothetical protein	0.464	0.397	0.593
aMAL7P1.29_0	MAL7P1.29::hypothetical protein	0.56	0.491	0.684
aMAL7P1.29_1	MAL7P1.29::hypothetical protein	1.591	NA	2.025
aMAL7P1.29_2	MAL7P1.29::hypothetical protein	1.377	0.99	1.743
aMAL7P1.30_0	MAL7P1.30::hypothetical protein	2.858	3.252	2.814
aMAL7P1.30_1	MAL7P1.30::hypothetical protein	1.965	1.856	2.01
aMAL7P1.30_2	MAL7P1.30::hypothetical protein	2.079	2.03	2.519
aMAL7P1.30_3	MAL7P1.30::hypothetical protein	2.041	1.867	2.361
aMAL7P1.30_4	MAL7P1.30::hypothetical protein	1.457	0.992	1.538
aMAL7P1.300_0	MAL7P1.300::hypothetical protein	0.194	0.184	0.253
aMAL7P1.31_0	MAL7P1.31::hypothetical protein	0.143	0.122	0.177
aMAL7P1.310_0	MAL7P1.310::Stevor, putative, degenerate	0.885	NA	1.249
aMAL7P1.32_0	MAL7P1.32::hypothetical protein	0.407	0.296	0.55
aMAL7P1.32_1	MAL7P1.32::hypothetical protein	0.415	0.342	0.495
aMAL7P1.320_0	MAL7P1.320::Ribosomal protein, L37e, putative	0.146	0.141	0.196
aMAL7P1.33_0	MAL7P1.33::hypothetical protein	0.281	NA	0.354
aMAL7P1.34_0	MAL7P1.34::hypothetical protein	0.472	0.367	0.478
aMAL7P1.340_0	MAL7P1.340::hypothetical protein, conserved	0.292	0.308	NA
aMAL7P1.35_0	MAL7P1.35::hypothetical protein	0.398	NA	0.731
aMAL7P1.35_1	MAL7P1.35::hypothetical protein	0.599	0.592	0.756
aMAL7P1.36_0	MAL7P1.36::hypothetical protein	0.339	0.327	0.399
aMAL7P1.37_0	MAL7P1.37::sin3 associated polypeptide p18-like protein	0.967	0.925	1.051
aMAL7P1.37_1	MAL7P1.37::sin3 associated polypeptide p18-like protein	NA	0.884	1.185
aMAL7P1.38_0	MAL7P1.38::regulator of chromosome condensation protein, putative	0.445	0.388	0.568
aMAL7P1.38_1	MAL7P1.38::regulator of chromosome condensation protein, putative	0.491	0.489	0.46
aMAL7P1.39_0	MAL7P1.39::hypothetical protein	0.284	0.262	0.351
aMAL7P1.43_0	MAL7P1.43::RIF pseudogene	1.127	1.099	1.293
aMAL7P1.5_0	MAL7P1.5::hypothetical protein, conserved in P. falciparum	0.203	NA	0.284
aMAL7P1.52_1	MAL7P1.52::RIF pseudogene	0.765	0.543	NA
aMAL7P1.55_1	MAL7P1.55::erythrocyte membrane protein 1 (PfEMP1)	0.57	0.648	1.169
aMAL7P1.55_2	MAL7P1.55::erythrocyte membrane protein 1 (PfEMP1)	0.553	NA	1.063
aMAL7P1.55_3	MAL7P1.55::erythrocyte membrane protein 1 (PfEMP1)	NA	0.245	0.417
aMAL7P1.56_0	MAL7P1.56::erythrocyte membrane protein 1 (PfEMP1)	0.263	0.222	0.824
aMAL7P1.56_2	MAL7P1.56::erythrocyte membrane protein 1 (PfEMP1)	0.243	0.199	0.333
aMAL7P1.56_3	MAL7P1.56::erythrocyte membrane protein 1 (PfEMP1)	0.231	0.204	0.3
aMAL7P1.57_0	MAL7P1.57::RIFIN	NA	0.189	0.245
aMAL7P1.58_0	MAL7P1.58::hypothetical protein, conserved in P. falciparum	0.182	NA	0.321
aMAL7P1.59_0	MAL7P1.59::hypothetical protein, conserved in P. falciparum	0.208	NA	0.377
aMAL7P1.6_0	MAL7P1.6::hypothetical protein	0.349	0.319	0.418
aMAL7P1.60_0	MAL7P1.60::VAR fragment, pseudogene	0.283	0.218	0.381
aMAL7P1.62_0	MAL7P1.62::VAR fragment, pseudogene	0.334	0.297	0.328
aMAL7P1.63_0	MAL7P1.63::VAR fragment, pseudogene	0.305	0.157	0.358
aMAL7P1.64_0	MAL7P1.64::hypothetical protein	NA	0.643	0.818
aMAL7P1.65_0	MAL7P1.65::hypothetical protein	0.755	0.71	0.91
aMAL7P1.65_1	MAL7P1.65::hypothetical protein	0.215	NA	0.657
aMAL7P1.66_0	MAL7P1.66::hypothetical protein	0.861	0.839	0.963
aMAL7P1.66_1	MAL7P1.66::hypothetical protein	0.856	0.784	0.939
aMAL7P1.67_0	MAL7P1.67::hypothetical protein	0.77	0.707	0.936
aMAL7P1.68_0	MAL7P1.68::hypothetical protein, conserved	0.694	0.585	0.955
aMAL7P1.68_1	MAL7P1.68::hypothetical protein, conserved	0.622	0.531	0.738
aMAL7P1.7_0	MAL7P1.7::RESA-like protein	0.921	0.708	0.968
aMAL7P1.7_1	MAL7P1.7::RESA-like protein	0.62	NA	0.652
aMAL7P1.73_0	MAL7P1.73::calcium/calmodulin-dependent protein kinase, putative	4.34	3.912	3.327
aMAL7P1.73_1	MAL7P1.73::calcium/calmodulin-dependent protein kinase, putative	4.289	4.181	5.179
aMAL7P1.75_0	MAL7P1.75::mitochondrial ATP synthase F1, epsilon subunit, putative	0.478	0.416	0.562
aMAL7P1.76_0	MAL7P1.76::hypothetical protein	0.311	0.294	0.379
aMAL7P1.76_1	MAL7P1.76::hypothetical protein	0.377	0.359	0.511
aMAL7P1.77_0	MAL7P1.77::hypothetical protein	1.065	1.025	1.334
aMAL7P1.77_1	MAL7P1.77::hypothetical protein	0.941	0.931	1.188
aMAL7P1.78_0	MAL7P1.78::hypothetical protein	1.6	1.55	1.931
aMAL7P1.79_0	MAL7P1.79::hypothetical protein	0.441	0.394	0.512
aMAL7P1.79_1	MAL7P1.79::hypothetical protein	0.402	0.242	0.545
aMAL7P1.81_0	MAL7P1.81::eukaryotic translation initiation factor 3 37.28 kDa subunit, putative	0.271	0.227	1.492
aMAL7P1.82_0	MAL7P1.82::unknown	2.726	2.618	4.055
aMAL7P1.82_1	MAL7P1.82::unknown	4.432	4.347	4.1
aMAL7P1.83_0	MAL7P1.83::hypothetical protein	0.711	0.594	0.943
aMAL7P1.83_1	MAL7P1.83::hypothetical protein	0.609	0.598	0.724
aMAL7P1.84_0	MAL7P1.84::hypothetical protein, expressed	2.692	3.178	2.751
aMAL7P1.84_1	MAL7P1.84::hypothetical protein, expressed	2.979	2.893	2.969
aMAL7P1.86_0	MAL7P1.86::transcription initiation factor iie, alpha subunit, putative	0.409	0.258	0.497
aMAL7P1.86_1	MAL7P1.86::transcription initiation factor iie, alpha subunit, putative	0.383	0.319	0.457
aMAL7P1.87_0	MAL7P1.87::hypothetical protein	2.214	2.254	2.452
aMAL7P1.87_1	MAL7P1.87::hypothetical protein	2.169	2.775	2.032
aMAL7P1.88_0	MAL7P1.88::thioredoxin-like protein	0.217	NA	0.322
aMAL7P1.88_1	MAL7P1.88::thioredoxin-like protein	0.536	0.404	0.472
aMAL7P1.89_1	MAL7P1.89::hypothetical protein, conserved	0.591	0.484	0.942
aMAL7P1.89_2	MAL7P1.89::hypothetical protein, conserved	0.669	NA	1.239
aMAL7P1.89_4	MAL7P1.89::hypothetical protein, conserved	0.693	NA	1.51
aMAL7P1.89_5	MAL7P1.89::hypothetical protein, conserved	2.275	1.903	NA
aMAL7P1.89_8	MAL7P1.89::hypothetical protein, conserved	0.608	NA	0.468
aMAL7P1.91_1	MAL7P1.91::exported serine/threonine protein kinase	0.884	0.822	NA
aMAL7P1.91_2	MAL7P1.91::exported serine/threonine protein kinase	1.037	0.831	1.035
aMAL7P1.91_3	MAL7P1.91::exported serine/threonine protein kinase	0.721	0.632	0.686
aMAL7P1.91_4	MAL7P1.91::exported serine/threonine protein kinase	0.594	NA	0.637
aMAL7P1.92_0	MAL7P1.92::cysteine repeat modular protein 2 homologue	0.68	NA	1.225
aMAL7P1.93_0	MAL7P1.93::mitochondrial ribosomal protein S8, putative	0.682	0.6	0.838
aMAL7P1.94_0	MAL7P1.94::prefoldin subunit 3, putative	0.62	0.58	0.712
aMAL7P1.95_0	MAL7P1.95::hypothetical protein	0.916	0.928	NA
aMAL7P1.95_1	MAL7P1.95::hypothetical protein	1.232	1.192	1.325
aMAL7P1.98_0	MAL7P1.98::hypothetical protein	0.157	0.144	0.199
aMAL7P1.99_0	MAL7P1.99::hypothetical protein	1.307	1.286	NA
aMAL8P1.1_0	MAL8P1.1::hypothetical protein, conserved in P. falciparum	1.717	NA	0.711
aMAL8P1.1_1	MAL8P1.1::hypothetical protein, conserved in P. falciparum	0.772	NA	1.471
aMAL8P1.10_0	MAL8P1.10::hypothetical protein, conserved	0.572	0.512	0.721
aMAL8P1.100_0	MAL8P1.100::hypothetical protein	0.323	0.303	0.485
aMAL8P1.100_1	MAL8P1.100::hypothetical protein	0.341	NA	0.506
aMAL8P1.101_0	MAL8P1.101::hypothetical protein	1.741	1.495	1.94
aMAL8P1.101_1	MAL8P1.101::hypothetical protein	1.483	1.485	1.894
aMAL8P1.102_0	MAL8P1.102::hypothetical protein	0.295	NA	0.361
aMAL8P1.102_1	MAL8P1.102::hypothetical protein	0.277	0.245	0.326
aMAL8P1.103_0	MAL8P1.103::hypothetical protein, conserved	0.416	0.405	0.479
aMAL8P1.103_1	MAL8P1.103::hypothetical protein, conserved	0.407	0.377	0.524
aMAL8P1.104_0	MAL8P1.104::hypothetical protein	1.222	1.183	1.284
aMAL8P1.104_1	MAL8P1.104::hypothetical protein	1.189	1.182	1.677
aMAL8P1.104_2	MAL8P1.104::hypothetical protein	1.463	1.398	1.478
aMAL8P1.105_0	MAL8P1.105::hypothetical protein	0.357	0.349	0.417
aMAL8P1.105_1	MAL8P1.105::hypothetical protein	0.554	0.507	0.646
aMAL8P1.106_0	MAL8P1.106::hypothetical protein	4.146	4.078	4.557
aMAL8P1.108_0	MAL8P1.108::protein phosphatase, putative	0.286	0.204	0.589
aMAL8P1.109_0	MAL8P1.109::hypothetical protein, conserved	4.022	3.972	4.822
aMAL8P1.109_1	MAL8P1.109::hypothetical protein, conserved	4.69	4.616	4.81
aMAL8P1.11_0	MAL8P1.11::hypothetical protein	0.92	0.772	NA
aMAL8P1.11_1	MAL8P1.11::hypothetical protein	NA	1.059	1.26
aMAL8P1.11_2	MAL8P1.11::hypothetical protein	0.952	0.842	1.278
aMAL8P1.110_0	MAL8P1.110::plastid 50S ribosomal protein L33, putative	0.884	0.96	0.886
aMAL8P1.111_0	MAL8P1.111::hypothetical protein	1.802	1.67	2.115
aMAL8P1.111_1	MAL8P1.111::hypothetical protein	1.69	1.656	1.963
aMAL8P1.112_0	MAL8P1.112::hypothetical protein, conserved	1.901	1.57	1.521
aMAL8P1.112_1	MAL8P1.112::hypothetical protein, conserved	2.766	NA	3.257
aMAL8P1.113_0	MAL8P1.113::hypothetical protein	0.157	NA	0.316
aMAL8P1.113_1	MAL8P1.113::hypothetical protein	0.188	NA	0.319
aMAL8P1.113_2	MAL8P1.113::hypothetical protein	0.263	NA	0.618
aMAL8P1.113_3	MAL8P1.113::hypothetical protein	0.787	0.521	1.28
aMAL8P1.113_4	MAL8P1.113::hypothetical protein	0.156	NA	0.218
aMAL8P1.113_5	MAL8P1.113::hypothetical protein	0.213	0.154	0.425
aMAL8P1.113_6	MAL8P1.113::hypothetical protein	0.359	0.32	0.438
aMAL8P1.113_7	MAL8P1.113::hypothetical protein	0.38	0.351	0.635
aMAL8P1.113_8	MAL8P1.113::hypothetical protein	0.282	0.227	0.474
aMAL8P1.114_0	MAL8P1.114::hypothetical protein	0.371	NA	0.446
aMAL8P1.12_0	MAL8P1.12::hypothetical protein	NA	13.444	9.473
aMAL8P1.12_1	MAL8P1.12::hypothetical protein	9.048	10.802	NA
aMAL8P1.121_0	MAL8P1.121::hypothetical protein	1.353	1.296	1.565
aMAL8P1.122_0	MAL8P1.122::hypothetical protein	2.165	2.107	2.68
aMAL8P1.123_0	MAL8P1.123::hypothetical protein	1.385	1.288	1.671
aMAL8P1.123_1	MAL8P1.123::hypothetical protein	1.841	1.869	2.165
aMAL8P1.123_2	MAL8P1.123::hypothetical protein	1.307	1.379	1.683
aMAL8P1.124_0	MAL8P1.124::hypothetical protein	0.202	0.192	NA
aMAL8P1.124_1	MAL8P1.124::hypothetical protein	0.871	0.724	0.514
aMAL8P1.125_0	MAL8P1.125::tyrosyl-tRNA synthetase, putative	0.493	0.498	0.581
aMAL8P1.126_0	MAL8P1.126::serine protease, putative	3.124	2.948	2.86
aMAL8P1.126_1	MAL8P1.126::serine protease, putative	3.407	3.214	NA
aMAL8P1.127_0	MAL8P1.127::hypothetical protein	0.75	0.796	0.86
aMAL8P1.127_1	MAL8P1.127::hypothetical protein	NA	0.725	0.835
aMAL8P1.128_0	MAL8P1.128::proteasome subunit alpha, putative	0.453	0.441	0.526
aMAL8P1.13_1	MAL8P1.13::integral membrane protein, conserved	7.727	8.988	NA
aMAL8P1.130_0	MAL8P1.130::hypothetical protein	0.441	0.387	0.489
aMAL8P1.130_1	MAL8P1.130::hypothetical protein	0.468	0.429	0.444
aMAL8P1.131_0	MAL8P1.131::Gas41 homologue, putative	0.403	0.352	0.483
aMAL8P1.132_0	MAL8P1.132::hypothetical protein	0.476	0.367	0.868
aMAL8P1.132_1	MAL8P1.132::hypothetical protein	0.316	NA	0.571
aMAL8P1.133_0	MAL8P1.133::hypothetical protein, conserved	2.58	NA	4.168
aMAL8P1.134_0	MAL8P1.134::hypothetical protein	7.051	7.1	9.14
aMAL8P1.134_1	MAL8P1.134::hypothetical protein	13.165	NA	16.122
aMAL8P1.134_2	MAL8P1.134::hypothetical protein	NA	26.92	25.203
aMAL8P1.135_0	MAL8P1.135::hypothetical protein	4.529	4.071	NA
aMAL8P1.135_1	MAL8P1.135::hypothetical protein	3.132	2.8	NA
aMAL8P1.136_0	MAL8P1.136::hypothetical protein	0.546	0.316	NA
aMAL8P1.137_0	MAL8P1.137::hypothetical protein	3.068	NA	1.984
aMAL8P1.137_1	MAL8P1.137::hypothetical protein	2.982	2.939	1.874
aMAL8P1.138_0	MAL8P1.138::hypothetical protein, conserved	1.605	1.265	1.628
aMAL8P1.139_0	MAL8P1.139::hypothetical protein	0.985	0.923	1.195
aMAL8P1.139_1	MAL8P1.139::hypothetical protein	0.965	0.913	1.007
aMAL8P1.139_2	MAL8P1.139::hypothetical protein	0.836	0.85	1.019
aMAL8P1.139_3	MAL8P1.139::hypothetical protein	1.133	0.954	1.185
aMAL8P1.139_4	MAL8P1.139::hypothetical protein	0.749	0.653	0.978
aMAL8P1.139_5	MAL8P1.139::hypothetical protein	NA	0.87	0.908
aMAL8P1.139_6	MAL8P1.139::hypothetical protein	0.729	0.693	0.891
aMAL8P1.139_7	MAL8P1.139::hypothetical protein	0.716	0.664	0.857
aMAL8P1.139_8	MAL8P1.139::hypothetical protein	0.671	0.627	0.776
aMAL8P1.14_0	MAL8P1.14::hypothetical protein	0.806	0.719	0.937
aMAL8P1.14_1	MAL8P1.14::hypothetical protein	1.105	0.98	1.139
aMAL8P1.140_0	MAL8P1.140::methionine aminopeptidase, putative	0.609	0.444	0.857
aMAL8P1.140_1	MAL8P1.140::methionine aminopeptidase, putative	0.716	0.594	0.781
aMAL8P1.141_0	MAL8P1.141::hypothetical protein	0.552	0.502	0.62
aMAL8P1.141_1	MAL8P1.141::hypothetical protein	0.5	0.442	0.651
aMAL8P1.142_0	MAL8P1.142::proteasome beta-subunit	1.06	1.051	1.338
aMAL8P1.143_0	MAL8P1.143::hypothetical protein	1.892	1.852	2.096
aMAL8P1.143_1	MAL8P1.143::hypothetical protein	2.081	1.908	2.204
aMAL8P1.143_2	MAL8P1.143::hypothetical protein	1.926	1.985	2.101
aMAL8P1.144_0	MAL8P1.144::hypothetical protein	1.195	1.14	1.686
aMAL8P1.144_1	MAL8P1.144::hypothetical protein	1.266	1.263	1.484
aMAL8P1.144_2	MAL8P1.144::hypothetical protein	1.062	0.897	1.318
aMAL8P1.145_0	MAL8P1.145::hypothetical protein, conserved	0.663	NA	0.879
aMAL8P1.145_1	MAL8P1.145::hypothetical protein, conserved	0.923	NA	0.905
aMAL8P1.146_0	MAL8P1.146::hypothetical protein	13.496	14.853	8.849
aMAL8P1.146_1	MAL8P1.146::hypothetical protein	14.171	13.732	10.941
aMAL8P1.148_0	MAL8P1.148::hypothetical protein	0.481	0.438	0.555
aMAL8P1.15_0	MAL8P1.15::hypothetical protein	NA	0.182	0.383
aMAL8P1.15_1	MAL8P1.15::hypothetical protein	0.338	0.228	0.378
aMAL8P1.150_0	MAL8P1.150::hypothetical protein	7.646	NA	7.197
aMAL8P1.150_1	MAL8P1.150::hypothetical protein	14.909	16.014	18.816
aMAL8P1.150_2	MAL8P1.150::hypothetical protein	8.352	9.459	8.864
aMAL8P1.150_3	MAL8P1.150::hypothetical protein	21.155	19.209	13.516
aMAL8P1.151_0	MAL8P1.151::hypothetical protein, conserved	1.674	1.373	2.123
aMAL8P1.151_1	MAL8P1.151::hypothetical protein, conserved	2.323	2.265	2.256
aMAL8P1.151_2	MAL8P1.151::hypothetical protein, conserved	1.405	1.228	1.169
aMAL8P1.152_0	MAL8P1.152::hypothetical protein	0.67	0.652	0.746
aMAL8P1.152_1	MAL8P1.152::hypothetical protein	0.568	0.507	0.762
aMAL8P1.153_0	MAL8P1.153::hypothetical protein	7.327	8.322	4.542
aMAL8P1.153_1	MAL8P1.153::hypothetical protein	7.366	7.839	4.774
aMAL8P1.153_2	MAL8P1.153::hypothetical protein	7.46	6.738	NA
aMAL8P1.153_3	MAL8P1.153::hypothetical protein	6.955	6.296	6.9
aMAL8P1.154_0	MAL8P1.154::hypothetical protein	0.877	0.935	0.849
aMAL8P1.154_1	MAL8P1.154::hypothetical protein	1.004	0.994	1.234
aMAL8P1.154_2	MAL8P1.154::hypothetical protein	0.701	0.567	0.851
aMAL8P1.154_3	MAL8P1.154::hypothetical protein	0.624	0.413	0.785
aMAL8P1.155_0	MAL8P1.155::hypothetical protein	0.438	0.41	0.506
aMAL8P1.156_0	MAL8P1.156::hypothetical protein	0.603	0.603	0.716
aMAL8P1.156_1	MAL8P1.156::hypothetical protein	0.5	0.494	0.659
aMAL8P1.157_0	MAL8P1.157::hypothetical protein	NA	1.027	1.069
aMAL8P1.157_1	MAL8P1.157::hypothetical protein	0.61	0.615	0.769
aMAL8P1.157_2	MAL8P1.157::hypothetical protein	0.908	0.923	0.919
aMAL8P1.16_0	MAL8P1.16::hypothetical protein	0.405	NA	0.457
aMAL8P1.162_1	MAL8P1.162::hypothetical protein, conserved in P. falciparum	0.638	NA	0.9
aMAL8P1.162_2	MAL8P1.162::hypothetical protein, conserved in P. falciparum	0.567	0.476	0.89
aMAL8P1.163_0	MAL8P1.163::hypothetical protein	1.021	NA	1.325
aMAL8P1.164_0	MAL8P1.164::hypothetical protein conserved	0.887	0.615	1.563
aMAL8P1.164_1	MAL8P1.164::hypothetical protein conserved	1.074	0.799	1.593
aMAL8P1.17_0	MAL8P1.17::disulfide isomerase precursor, putative	0.765	0.752	1.001
aMAL8P1.17_1	MAL8P1.17::disulfide isomerase precursor, putative	0.771	0.766	1.011
aMAL8P1.18_0	MAL8P1.18::hypothetical protein	0.458	0.414	0.51
aMAL8P1.18_1	MAL8P1.18::hypothetical protein	0.515	0.493	0.648
aMAL8P1.18_2	MAL8P1.18::hypothetical protein	0.456	0.518	0.71
aMAL8P1.19_0	MAL8P1.19::hypothetical protein, conserved	0.393	0.369	0.511
aMAL8P1.19_1	MAL8P1.19::hypothetical protein, conserved	0.491	0.477	0.488
aMAL8P1.2_1	MAL8P1.2::hypothetical protein with DNAJ domain	0.11	NA	0.162
aMAL8P1.20_0	MAL8P1.20::hypothetical protein	2.305	2.169	2.181
aMAL8P1.20_1	MAL8P1.20::hypothetical protein	2.251	2.17	2.26
aMAL8P1.200_0	MAL8P1.200::hypothetical protein	0.683	0.599	0.687
aMAL8P1.201_0	MAL8P1.201::hypothetical protein, conserved	0.904	0.481	1.134
aMAL8P1.201_1	MAL8P1.201::hypothetical protein, conserved	0.944	0.864	0.944
aMAL8P1.202_0	MAL8P1.202::hypothetical protein	0.222	0.205	0.292
aMAL8P1.203_0	MAL8P1.203::hypothetical protein	4.042	NA	4.475
aMAL8P1.203_1	MAL8P1.203::hypothetical protein	6.492	6.166	6.975
aMAL8P1.203_2	MAL8P1.203::hypothetical protein	4.735	4.736	3.891
aMAL8P1.204_0	MAL8P1.204::hypothetical protein	0.716	0.77	0.778
aMAL8P1.204_1	MAL8P1.204::hypothetical protein	0.841	0.688	1.002
aMAL8P1.205_0	MAL8P1.205::hypothetical protein	1.025	1.002	1.291
aMAL8P1.205_1	MAL8P1.205::hypothetical protein	0.974	0.831	1.192
aMAL8P1.206_0	MAL8P1.206::hypothetical protein, conserved in P. falciparum	0.055	0.055	0.06
aMAL8P1.207_0	MAL8P1.207::erythrocyte membrane protein 1, PfEMP1	1.724	1.529	1.248
aMAL8P1.207_4	MAL8P1.207::erythrocyte membrane protein 1, PfEMP1	0.503	NA	1.278
aMAL8P1.209_0	MAL8P1.209::VAR-like protein	1.789	1.765	1.984
aMAL8P1.21_0	MAL8P1.21::hypothetical protein	0.617	0.514	0.742
aMAL8P1.210_0	MAL8P1.210::hypothetical protein, conserved in P. falciparum	1.163	0.988	1.407
aMAL8P1.211_0	MAL8P1.211::hypothetical protein, conserved in P. falciparum	0.498	NA	1.499
aMAL8P1.213_0	MAL8P1.213::hypothetical protein, conserved in P. falciparum	0.094	NA	0.172
aMAL8P1.219_0	MAL8P1.219::RIFIN	1.525	1.078	NA
aMAL8P1.22_0	MAL8P1.22::dehydrodolichyl diphosphate synthetase, putative	2.673	2.658	3.555
aMAL8P1.23_0	MAL8P1.23::ubiquitin-protein ligase 1, putative	0.734	0.689	0.92
aMAL8P1.23_1	MAL8P1.23::ubiquitin-protein ligase 1, putative	0.692	0.653	0.924
aMAL8P1.23_10	MAL8P1.23::ubiquitin-protein ligase 1, putative	0.618	0.584	0.683
aMAL8P1.23_11	MAL8P1.23::ubiquitin-protein ligase 1, putative	0.598	0.559	0.778
aMAL8P1.23_12	MAL8P1.23::ubiquitin-protein ligase 1, putative	0.436	0.364	0.529
aMAL8P1.23_2	MAL8P1.23::ubiquitin-protein ligase 1, putative	0.851	0.817	0.881
aMAL8P1.23_3	MAL8P1.23::ubiquitin-protein ligase 1, putative	0.752	0.702	0.856
aMAL8P1.23_4	MAL8P1.23::ubiquitin-protein ligase 1, putative	0.773	0.762	0.943
aMAL8P1.23_5	MAL8P1.23::ubiquitin-protein ligase 1, putative	NA	0.592	0.724
aMAL8P1.23_6	MAL8P1.23::ubiquitin-protein ligase 1, putative	0.737	0.694	0.859
aMAL8P1.23_7	MAL8P1.23::ubiquitin-protein ligase 1, putative	0.738	0.688	0.854
aMAL8P1.23_8	MAL8P1.23::ubiquitin-protein ligase 1, putative	0.708	0.671	0.787
aMAL8P1.23_9	MAL8P1.23::ubiquitin-protein ligase 1, putative	0.616	0.59	0.608
aMAL8P1.24_0	MAL8P1.24::hypothetical protein	0.134	NA	0.235
aMAL8P1.24_1	MAL8P1.24::hypothetical protein	0.181	NA	0.346
aMAL8P1.25_1	MAL8P1.25::hypothetical protein	0.497	NA	1.36
aMAL8P1.26_0	MAL8P1.26::hypothetical protein	0.629	0.563	0.71
aMAL8P1.27_0	MAL8P1.27::hypothetical protein	1.279	1.195	1.459
aMAL8P1.29_0	MAL8P1.29::hypothetical protein	2.078	2.12	2.087
aMAL8P1.29_1	MAL8P1.29::hypothetical protein	2.789	2.566	2.771
aMAL8P1.29_2	MAL8P1.29::hypothetical protein	1.99	1.913	2.273
aMAL8P1.3_0	MAL8P1.3::integral membrane protein, conserved in P. falciparum	0.114	0.112	0.153
aMAL8P1.30_0	MAL8P1.30::hypothetical protein	2.775	NA	2.175
aMAL8P1.30_1	MAL8P1.30::hypothetical protein	1.338	1.181	NA
aMAL8P1.300_0	MAL8P1.300::hypothetical protein	NA	1.041	1.286
aMAL8P1.32_0	MAL8P1.32::nucleoside transporter, putative	0.116	0.112	0.14
aMAL8P1.32_1	MAL8P1.32::nucleoside transporter, putative	0.149	0.111	0.185
aMAL8P1.33_0	MAL8P1.33::GTP-binding protein, putative	1.129	1.111	1.267
aMAL8P1.33_1	MAL8P1.33::GTP-binding protein, putative	1.425	NA	1.613
aMAL8P1.330_0	MAL8P1.330::hypothetical protein	2.527	2.076	1.569
aMAL8P1.335_0	MAL8P1.335::hypothetical protein, conserved in P. falciparum	0.787	NA	0.394
aMAL8P1.335_1	MAL8P1.335::hypothetical protein, conserved in P. falciparum	1.025	0.516	1.373
aMAL8P1.34_0	MAL8P1.34::hypothetical protein	0.657	0.625	1.106
aMAL8P1.34_1	MAL8P1.34::hypothetical protein	0.615	0.499	0.817
aMAL8P1.35_0	MAL8P1.35::exonuclease, putative	0.25	0.212	0.347
aMAL8P1.35_1	MAL8P1.35::exonuclease, putative	0.22	NA	0.251
aMAL8P1.36_0	MAL8P1.36::hypothetical protein	0.235	0.225	0.252
aMAL8P1.37_1	MAL8P1.37::lipoate-protein ligase, putative	0.522	0.264	0.42
aMAL8P1.4_0	MAL8P1.4::hypothetical protein	0.621	0.527	0.704
aMAL8P1.40_0	MAL8P1.40::RNA-binding protein, putative	0.444	0.408	0.529
aMAL8P1.41_0	MAL8P1.41::hypothetical protein	0.188	NA	0.272
aMAL8P1.42_0	MAL8P1.42::hypothetical protein	0.644	0.486	0.832
aMAL8P1.42_1	MAL8P1.42::hypothetical protein	0.665	NA	0.599
aMAL8P1.43_0	MAL8P1.43::u5 snrnp-specific protein, putative	0.283	0.238	0.35
aMAL8P1.44_0	MAL8P1.44::hypothetical protein	0.729	0.714	0.9
aMAL8P1.45_0	MAL8P1.45::hypothetical protein	0.481	0.478	0.586
aMAL8P1.45_1	MAL8P1.45::hypothetical protein	0.505	0.436	0.6
aMAL8P1.47_0	MAL8P1.47::hypothetical protein	0.857	NA	1.355
aMAL8P1.47_1	MAL8P1.47::hypothetical protein	0.729	0.651	0.816
aMAL8P1.48_0	MAL8P1.48::small nuclear ribonucleoprotein, putative	0.216	0.181	0.26
aMAL8P1.49_0	MAL8P1.49::hypothetical protein	0.174	NA	0.2
aMAL8P1.49_1	MAL8P1.49::hypothetical protein	NA	0.144	0.214
aMAL8P1.50_0	MAL8P1.50::hypothetical protein, conserved	0.425	0.415	0.487
aMAL8P1.51_0	MAL8P1.51::protein-transport protein sec61 beta 1 subunit, putative	0.403	0.457	0.503
aMAL8P1.52_0	MAL8P1.52::hypothetical protein	0.992	0.909	0.929
aMAL8P1.53_0	MAL8P1.53::hypothetical protein	2.357	2.34	2.443
aMAL8P1.53_1	MAL8P1.53::hypothetical protein	2.441	2.489	2.927
aMAL8P1.54_0	MAL8P1.54::hypothetical protein	1.329	1.427	1.167
aMAL8P1.54_1	MAL8P1.54::hypothetical protein	3.296	3.283	2.869
aMAL8P1.54_2	MAL8P1.54::hypothetical protein	2.813	2.846	3.294
aMAL8P1.55_0	MAL8P1.55::hypothetical protein	0.457	0.299	0.687
aMAL8P1.55_1	MAL8P1.55::hypothetical protein	0.444	0.349	0.573
aMAL8P1.56_0	MAL8P1.56::hypothetical protein	4.085	4.066	3.589
aMAL8P1.56_1	MAL8P1.56::hypothetical protein	3.573	2.705	2.916
aMAL8P1.57_0	MAL8P1.57::C-13 antigen	1.068	1.03	1.188
aMAL8P1.57_1	MAL8P1.57::C-13 antigen	1.057	0.995	1.462
aMAL8P1.58_0	MAL8P1.58::phosphatidylglycerophosphate synthase	0.762	0.709	0.717
aMAL8P1.58_1	MAL8P1.58::phosphatidylglycerophosphate synthase	0.61	0.511	0.625
aMAL8P1.59_0	MAL8P1.59::hypothetical protein	0.199	0.099	0.262
aMAL8P1.59_1	MAL8P1.59::hypothetical protein	0.432	0.291	0.809
aMAL8P1.6_0	MAL8P1.6::hypothetical protein	NA	1.279	1.542
aMAL8P1.60_0	MAL8P1.60::hypothetical protein	1.141	1.01	1.238
aMAL8P1.60_1	MAL8P1.60::hypothetical protein	3.132	NA	2.794
aMAL8P1.61_0	MAL8P1.61::hypothetical protein	1.411	1.175	1.99
aMAL8P1.61_1	MAL8P1.61::hypothetical protein	1.636	1.435	1.772
aMAL8P1.62_0	MAL8P1.62::hypothetical protein, conserved in other Plasmodium species	1.471	1.484	1.739
aMAL8P1.63_0	MAL8P1.63::hypothetical protein, conserved	0.181	0.16	0.233
aMAL8P1.63_1	MAL8P1.63::hypothetical protein, conserved	0.187	0.115	0.215
aMAL8P1.64_0	MAL8P1.64::hypothetical protein	0.362	0.335	0.44
aMAL8P1.64_1	MAL8P1.64::hypothetical protein	0.358	0.321	0.947
aMAL8P1.65_0	MAL8P1.65::hypothetical protein	1.419	1.382	1.699
aMAL8P1.65_1	MAL8P1.65::hypothetical protein	1.197	1.194	1.337
aMAL8P1.67_0	MAL8P1.67::hypothetical protein, conserved	0.312	0.293	NA
aMAL8P1.68_1	MAL8P1.68::hypothetical protein	1.342	0.991	0.907
aMAL8P1.69_0	MAL8P1.69::14-3-3 protein homologue, putative	0.518	0.503	0.988
aMAL8P1.7_0	MAL8P1.7::hypothetical protein	1.233	1.103	1.357
aMAL8P1.7_2	MAL8P1.7::hypothetical protein	3.196	3.132	NA
aMAL8P1.70_0	MAL8P1.70::hypothetical protein	4.907	4.851	6.997
aMAL8P1.70_1	MAL8P1.70::hypothetical protein	8.908	NA	7.612
aMAL8P1.71_0	MAL8P1.71::hypothetical protein	0.35	0.322	0.619
aMAL8P1.71_1	MAL8P1.71::hypothetical protein	0.334	0.319	0.455
aMAL8P1.72_0	MAL8P1.72::high mobility group protein, putative	0.869	0.827	0.979
aMAL8P1.73_0	MAL8P1.73::hypothetical protein	2.226	2.442	15.383
aMAL8P1.73_1	MAL8P1.73::hypothetical protein	21.686	23.149	12.036
aMAL8P1.74_0	MAL8P1.74::hypothetical protein	0.165	NA	0.2
aMAL8P1.74_1	MAL8P1.74::hypothetical protein	0.172	0.157	0.22
aMAL8P1.75_0	MAL8P1.75::hypothetical protein	NA	0.226	0.41
aMAL8P1.75_1	MAL8P1.75::hypothetical protein	0.386	0.314	0.586
aMAL8P1.77_0	MAL8P1.77::hypothetical protein	0.511	0.456	0.685
aMAL8P1.79_0	MAL8P1.79::hypothetical protein	1.39	1.375	1.559
aMAL8P1.8_0	MAL8P1.8::hypothetical protein	5.921	NA	3.291
aMAL8P1.8_1	MAL8P1.8::hypothetical protein	1.671	1.723	6.019
aMAL8P1.81_0	MAL8P1.81::hypothetical protein, conserved	5.957	5.825	6.121
aMAL8P1.82_0	MAL8P1.82::hypothetical protein	3.714	3.944	3.827
aMAL8P1.82_1	MAL8P1.82::hypothetical protein	3.329	3.096	4.41
aMAL8P1.82_2	MAL8P1.82::hypothetical protein	1.533	1.599	2.628
aMAL8P1.83_0	MAL8P1.83::eukaryotic translation initiation factor, putative	0.338	0.344	0.459
aMAL8P1.84_0	MAL8P1.84::hypothetical protein	5.967	4.428	4.71
aMAL8P1.84_1	MAL8P1.84::hypothetical protein	4.27	4.298	3.254
aMAL8P1.85_0	MAL8P1.85::hypothetical protein	1.033	0.941	1.21
aMAL8P1.86_0	MAL8P1.86::hypothetical protein	0.192	0.175	0.22
aMAL8P1.87_0	MAL8P1.87::hypothetical protein	0.932	0.796	0.966
aMAL8P1.88_1	MAL8P1.88::hypothetical protein	0.695	NA	1.553
aMAL8P1.9_0	MAL8P1.9::u6 snRNA-associated sm-like protein, putative	0.474	0.441	0.594
aMAL8P1.91_0	MAL8P1.91::hypothetical protein	4.984	5.631	1.785
aMAL8P1.91_1	MAL8P1.91::hypothetical protein	4.968	4.198	3.258
aMAL8P1.92_0	MAL8P1.92::ATPase, putative	0.498	0.442	0.435
aMAL8P1.92_1	MAL8P1.92::ATPase, putative	0.35	0.336	0.436
aMAL8P1.93_0	MAL8P1.93::hypothetical protein	0.679	0.646	0.663
aMAL8P1.94_0	MAL8P1.94::hypothetical protein	0.128	0.121	NA
aMAL8P1.96_0	MAL8P1.96::hypothetical protein	0.503	0.457	0.691
aMAL8P1.97_0	MAL8P1.97::hypothetical protein	0.903	NA	0.725
aMAL8P1.97_2	MAL8P1.97::hypothetical protein	1.113	1.049	1.096
aMAL8P1.98_0	MAL8P1.98::hypothetical protein	0.354	NA	0.493
aMAL8P1.98_1	MAL8P1.98::hypothetical protein	NA	0.642	0.61
aMAL8P1.99_0	MAL8P1.99::hypothetical protein	NA	0.462	0.617
aMALP1.29a_0	MALP1.29a::hypothetical protein, conserved	0.861	0.815	1.114
aORF101_0	ORF101::137	1.311	NA	1.05
aORF470_0	ORF470::108	0.533	NA	0.749
aORF470_1	ORF470::95	0.702	0.444	0.893
aORF78_0	ORF78::149	1.173	0.947	1.545
aORF79_0	ORF79::102	0.583	0.53	0.608
aORF91_0	ORF91::139	0.792	NA	0.916
aPF00_0003_0	PF00_0003::hypothetical protein	0.693	0.549	0.799
aPF00_0003_1	PF00_0003::hypothetical protein	1.097	0.989	1.512
aPF00_0003_2	PF00_0003::hypothetical protein	1.296	1.175	1.625
aPF00_0003_3	PF00_0003::hypothetical protein	1.265	1.284	1.442
aPF07_0002_0	PF07_0002::hypothetical protein, conserved in P. falciparum	0.2	0.157	0.32
aPF07_0004_0	PF07_0004::hypothetical protein	0.719	0.59	0.78
aPF07_0004_1	PF07_0004::hypothetical protein	0.973	NA	0.905
aPF07_0005_0	PF07_0005::lysophospholipases-like protein, putative	0.647	NA	0.93
aPF07_0005_1	PF07_0005::lysophospholipases-like protein, putative	0.699	0.476	1.228
aPF07_0006_0	PF07_0006::starp antigen	0.464	NA	0.571
aPF07_0006_1	PF07_0006::starp antigen	0.35	NA	0.559
aPF07_0007_0	PF07_0007::hypothetical protein	0.174	0.165	0.172
aPF07_0008_0	PF07_0008::hypothetical protein	0.157	0.161	0.177
aPF07_0010_0	PF07_0010::hypothetical protein	1.393	1.266	1.482
aPF07_0010_1	PF07_0010::hypothetical protein	1.285	0.953	1.245
aPF07_0010_2	PF07_0010::hypothetical protein	1.236	1.148	1.298
aPF07_0011_0	PF07_0011::hypothetical protein, conserved	0.214	0.18	0.283
aPF07_0012_0	PF07_0012::hypothetical protein	1.693	1.598	1.899
aPF07_0012_1	PF07_0012::hypothetical protein	2.032	2.114	2.348
aPF07_0012_2	PF07_0012::hypothetical protein	2.226	2.077	2.67
aPF07_0013_0	PF07_0013::hypothetical protein	0.283	0.178	0.432
aPF07_0013_1	PF07_0013::hypothetical protein	0.811	NA	1.51
aPF07_0014_0	PF07_0014::hypothetical protein	1.206	NA	1.992
aPF07_0014_1	PF07_0014::hypothetical protein	1.121	0.807	1.276
aPF07_0015_0	PF07_0015::hypothetical protein	0.385	0.286	0.402
aPF07_0015_1	PF07_0015::hypothetical protein	0.331	0.309	0.468
aPF07_0016_0	PF07_0016::hypothetical protein	9.011	8.412	9.839
aPF07_0016_1	PF07_0016::hypothetical protein	8.444	9.173	9.449
aPF07_0016_2	PF07_0016::hypothetical protein	NA	7.229	5.777
aPF07_0017_0	PF07_0017::hypothetical protein	1.939	1.745	1.905
aPF07_0017_1	PF07_0017::hypothetical protein	1.504	1.544	1.803
aPF07_0018_0	PF07_0018::hypothetical protein	0.908	0.777	1.198
aPF07_0018_1	PF07_0018::hypothetical protein	0.909	0.919	0.932
aPF07_0019_0	PF07_0019::hypothetical protein	2.339	2.046	2.322
aPF07_0019_1	PF07_0019::hypothetical protein	2.322	2.21	2.498
aPF07_0020_0	PF07_0020::hypothetical protein	0.97	0.934	1.457
aPF07_0020_1	PF07_0020::hypothetical protein	0.932	0.82	1.246
aPF07_0021_0	PF07_0021::hypothetical protein	16.714	19.974	14.255
aPF07_0021_1	PF07_0021::hypothetical protein	14.105	14.199	10.931
aPF07_0022_1	PF07_0022::hypothetical protein	0.145	NA	0.272
aPF07_0022_2	PF07_0022::hypothetical protein	0.245	0.168	0.286
aPF07_0023_0	PF07_0023::DNA replication licensing factor mcm7 homologue, putative	1.646	1.642	1.93
aPF07_0023_1	PF07_0023::DNA replication licensing factor mcm7 homologue, putative	1.762	1.607	2.088
aPF07_0024_0	PF07_0024::hypothetical protein	4.924	4.652	5.612
aPF07_0024_1	PF07_0024::hypothetical protein	2.97	2.694	3.362
aPF07_0024_2	PF07_0024::hypothetical protein	4.092	3.728	3.619
aPF07_0024_3	PF07_0024::hypothetical protein	3.621	3.637	4.669
aPF07_0024_4	PF07_0024::hypothetical protein	2.882	2.857	3.124
aPF07_0025_0	PF07_0025::hypothetical protein	0.999	0.79	1.031
aPF07_0026_0	PF07_0026::hypothetical protein	0.759	0.714	0.952
aPF07_0026_1	PF07_0026::hypothetical protein	0.795	0.745	0.889
aPF07_0027_0	PF07_0027::DNA-directed RNA polymerase 2 8.2 kDa polypeptide, putative	0.271	0.255	0.335
aPF07_0028_0	PF07_0028::hypothetical protein	0.821	NA	1.323
aPF07_0028_1	PF07_0028::hypothetical protein	0.908	0.768	0.884
aPF07_0029_0	PF07_0029::heat shock protein 86	0.384	0.34	0.71
aPF07_0029_1	PF07_0029::heat shock protein 86	0.309	0.264	0.608
aPF07_0030_0	PF07_0030::heat shock protein 86 family protein	1.015	1.049	1.207
aPF07_0030_1	PF07_0030::heat shock protein 86 family protein	0.834	0.649	1.112
aPF07_0031_0	PF07_0031::heat shock protein 86 family protein	0.336	NA	0.435
aPF07_0032_0	PF07_0032::Cg8 protein	1.137	0.964	1.29
aPF07_0033_0	PF07_0033::Cg4 protein	0.312	0.293	0.381
aPF07_0033_1	PF07_0033::Cg4 protein	0.422	0.393	0.41
aPF07_0034_0	PF07_0034::Cg3 protein	0.735	0.584	0.916
aPF07_0035_0	PF07_0035::cg1 protein	0.986	0.876	1.131
aPF07_0035_1	PF07_0035::cg1 protein	1.287	1.114	1.44
aPF07_0036_0	PF07_0036::Cg6 protein	0.956	0.756	1.124
aPF07_0037_0	PF07_0037::Cg2 protein	0.514	0.48	NA
aPF07_0037_1	PF07_0037::Cg2 protein	NA	0.312	0.546
aPF07_0037_2	PF07_0037::Cg2 protein	0.588	0.426	0.59
aPF07_0037_4	PF07_0037::Cg2 protein	0.538	0.501	0.608
aPF07_0038_0	PF07_0038::Cg7 protein	1.78	1.771	2.176
aPF07_0038_1	PF07_0038::Cg7 protein	2.233	NA	2.34
aPF07_0039_0	PF07_0039::hypothetical protein	0.42	NA	0.531
aPF07_0040_0	PF07_0040::lysophospholipase-like protein, putative	1.965	1.876	2.322
aPF07_0041_0	PF07_0041::hypothetical protein	0.517	0.381	0.703
aPF07_0041_1	PF07_0041::hypothetical protein	0.475	0.457	0.511
aPF07_0042_0	PF07_0042::hypothetical protein	NA	2.346	2.473
aPF07_0042_1	PF07_0042::hypothetical protein	3.026	2.968	2.919
aPF07_0042_2	PF07_0042::hypothetical protein	3.228	2.781	2.551
aPF07_0042_3	PF07_0042::hypothetical protein	2.777	2.711	2.781
aPF07_0042_4	PF07_0042::hypothetical protein	1.597	1.572	1.465
aPF07_0043_0	PF07_0043::60S ribosomal protein L34-a, putative	0.175	0.173	0.234
aPF07_0044_0	PF07_0044::hypothetical protein	0.22	0.207	0.317
aPF07_0045_0	PF07_0045::hypothetical protein	0.555	0.502	0.601
aPF07_0045_1	PF07_0045::hypothetical protein	0.521	0.32	0.645
aPF07_0046_0	PF07_0046::50S ribosomal protein L1, putative	NA	0.335	0.433
aPF07_0046_1	PF07_0046::50S ribosomal protein L1, putative	0.321	0.263	0.474
aPF07_0047_0	PF07_0047::cell division cycle ATPase, putative	0.317	0.186	0.374
aPF07_0048_2	PF07_0048::erythrocyte membrane protein 1 (PfEMP1)	0.61	0.535	0.712
aPF07_0049_1	PF07_0049::erythrocyte membrane protein 1 (PfEMP1)	0.869	0.551	1.33
aPF07_0049_2	PF07_0049::erythrocyte membrane protein 1 (PfEMP1)	0.514	0.397	0.658
aPF07_0049_3	PF07_0049::erythrocyte membrane protein 1 (PfEMP1)	0.31	0.25	0.244
aPF07_0050_0	PF07_0050::erythrocyte membrane protein 1 (PfEMP1)	0.875	0.547	NA
aPF07_0050_3	PF07_0050::erythrocyte membrane protein 1 (PfEMP1)	0.612	NA	0.634
aPF07_0051_0	PF07_0051::erythrocyte membrane protein 1 (PfEMP1)	0.266	0.226	0.674
aPF07_0051_3	PF07_0051::erythrocyte membrane protein 1 (PfEMP1)	0.667	NA	0.362
aPF07_0052_0	PF07_0052::hypothetical protein	3	NA	2.771
aPF07_0053_0	PF07_0053::hypothetical protein	0.474	0.262	0.648
aPF07_0053_1	PF07_0053::hypothetical protein	0.564	0.574	0.783
aPF07_0053_2	PF07_0053::hypothetical protein	0.61	0.586	0.692
aPF07_0053_3	PF07_0053::hypothetical protein	0.442	0.419	0.543
aPF07_0053_4	PF07_0053::hypothetical protein	0.362	0.335	0.454
aPF07_0053_5	PF07_0053::hypothetical protein	0.951	0.915	1.006
aPF07_0054_0	PF07_0054::histone h2b, putative	2.062	1.99	2.011
aPF07_0056_0	PF07_0056::hypothetical protein	2.818	2.306	9.025
aPF07_0056_1	PF07_0056::hypothetical protein	2.213	2.339	NA
aPF07_0057_0	PF07_0057::transcription elongation factor s-ii, putative	0.733	0.635	1.182
aPF07_0057_1	PF07_0057::transcription elongation factor s-ii, putative	0.714	NA	0.823
aPF07_0058_0	PF07_0058::hypothetical protein	1.055	0.966	1.064
aPF07_0058_1	PF07_0058::hypothetical protein	0.9	0.899	1.036
aPF07_0059_0	PF07_0059::4-nitrophenylphosphatase, putative	0.318	0.256	0.335
aPF07_0060_0	PF07_0060::hypothetical protein, conserved	0.692	NA	1.431
aPF07_0061_0	PF07_0061::hypothetical protein	6.01	5.939	6.396
aPF07_0061_1	PF07_0061::hypothetical protein	9.108	10.26	10.053
aPF07_0061_2	PF07_0061::hypothetical protein	10.12	9.159	9.039
aPF07_0061_3	PF07_0061::hypothetical protein	7.492	7.246	7.393
aPF07_0062_0	PF07_0062::GTP-binding translation elongation factor tu family protein, putative	0.947	0.861	1.147
aPF07_0063_0	PF07_0063::hypothetical protein	0.619	NA	0.627
aPF07_0064_0	PF07_0064::hypothetical protein	0.517	NA	0.666
aPF07_0064_1	PF07_0064::hypothetical protein	0.525	0.509	0.483
aPF07_0065_0	PF07_0065::zinc transporter, putative	0.499	0.388	0.681
aPF07_0065_1	PF07_0065::zinc transporter, putative	0.557	0.467	0.624
aPF07_0066_0	PF07_0066::hypothetical protein	0.975	0.946	1.162
aPF07_0066_1	PF07_0066::hypothetical protein	0.902	0.875	1.029
aPF07_0067_0	PF07_0067::hypothetical protein	0.258	0.192	0.629
aPF07_0067_1	PF07_0067::hypothetical protein	0.277	0.266	NA
aPF07_0068_0	PF07_0068::cysteine desulfurase, putative	0.597	0.463	0.394
aPF07_0068_1	PF07_0068::cysteine desulfurase, putative	0.274	NA	0.385
aPF07_0069_0	PF07_0069::hypothetical protein	0.438	NA	0.537
aPF07_0069_1	PF07_0069::hypothetical protein	0.267	NA	0.488
aPF07_0070_0	PF07_0070::transporter/permease protein, putative	0.267	0.24	0.309
aPF07_0071_0	PF07_0071::queuine tRNA-ribosyltransferase; putative	0.247	0.219	0.454
aPF07_0071_1	PF07_0071::queuine tRNA-ribosyltransferase; putative	0.269	0.193	0.48
aPF07_0072_0	PF07_0072::calmodulin-domain protein kinase, putative	4.094	4.339	5.449
aPF07_0072_1	PF07_0072::calmodulin-domain protein kinase, putative	6.243	6.181	7.073
aPF07_0073_0	PF07_0073::seryl-tRNA synthetase, putative	0.648	0.563	0.8
aPF07_0073_1	PF07_0073::seryl-tRNA synthetase, putative	0.667	0.656	0.764
aPF07_0074_0	PF07_0074::hypothetical protein	0.232	0.164	NA
aPF07_0074_2	PF07_0074::hypothetical protein	0.753	0.663	0.937
aPF07_0075_0	PF07_0075::hypothetical protein, expressed	0.338	0.307	0.287
aPF07_0075_1	PF07_0075::hypothetical protein, expressed	0.351	0.305	0.358
aPF07_0077_0	PF07_0077::hypothetical protein	0.353	0.303	0.624
aPF07_0077_1	PF07_0077::hypothetical protein	0.39	0.348	0.553
aPF07_0078_0	PF07_0078::hypothetical protein, conserved	1.609	NA	1.662
aPF07_0078_1	PF07_0078::hypothetical protein, conserved	1.284	1.041	NA
aPF07_0079_0	PF07_0079::60S ribosomal protein L11a, putative	0.118	0.112	0.157
aPF07_0080_0	PF07_0080::40S ribosomal protein S10, putative	0.176	0.172	0.193
aPF07_0081_0	PF07_0081::hypothetical protein	0.546	0.395	0.86
aPF07_0081_1	PF07_0081::hypothetical protein	0.668	NA	0.723
aPF07_0082_0	PF07_0082::hypothetical protein	1.14	1.086	1.304
aPF07_0082_1	PF07_0082::hypothetical protein	1.291	1.177	1.318
aPF07_0082_2	PF07_0082::hypothetical protein	1.15	1.078	1.343
aPF07_0082_3	PF07_0082::hypothetical protein	1.017	0.947	1.185
aPF07_0082_4	PF07_0082::hypothetical protein	0.78	0.72	0.922
aPF07_0082_5	PF07_0082::hypothetical protein	0.906	0.847	1.125
aPF07_0083_0	PF07_0083::hypothetical protein, conserved	0.528	0.28	0.727
aPF07_0084_0	PF07_0084::hypothetical protein	0.324	0.268	0.36
aPF07_0085_0	PF07_0085::ferrodoxin reductase-like protein	0.455	0.416	0.555
aPF07_0085_1	PF07_0085::ferrodoxin reductase-like protein	0.431	0.191	0.594
aPF07_0086_0	PF07_0086::hypothetical protein	1.526	1.475	1.808
aPF07_0086_1	PF07_0086::hypothetical protein	1.63	1.519	1.821
aPF07_0086_2	PF07_0086::hypothetical protein	1.563	1.435	1.891
aPF07_0086_3	PF07_0086::hypothetical protein	1.844	1.744	1.871
aPF07_0086_4	PF07_0086::hypothetical protein	1.578	1.59	1.541
aPF07_0086_5	PF07_0086::hypothetical protein	0.847	0.756	1.055
aPF07_0087_0	PF07_0087::hypothetical protein	0.35	0.338	0.404
aPF07_0088_0	PF07_0088::40S ribosomal protein S5, putative	NA	0.194	0.226
aPF07_0089_1	PF07_0089::hypothetical protein	0.29	0.247	0.471
aPF07_0090_0	PF07_0090::hypothetical protein	0.255	0.225	0.318
aPF07_0091_0	PF07_0091::cell cycle control protein cwf15 homologue	0.431	0.404	0.471
aPF07_0092_0	PF07_0092::hypothetical protein, conserved	0.458	0.436	0.55
aPF07_0092_1	PF07_0092::hypothetical protein, conserved	0.578	0.527	0.456
aPF07_0095_0	PF07_0095::hypothetical protein, conserved	0.293	0.267	0.359
aPF07_0096_1	PF07_0096::hypothetical protein	0.56	0.362	0.694
aPF07_0097_0	PF07_0097::hypothetical protein	0.491	0.442	0.513
aPF07_0097_1	PF07_0097::hypothetical protein	0.445	0.446	0.494
aPF07_0097_2	PF07_0097::hypothetical protein	0.43	0.413	0.478
aPF07_0098_0	PF07_0098::dynactin 4, putative	0.239	NA	0.541
aPF07_0099_0	PF07_0099::hypothetical protein	0.201	0.195	0.24
aPF07_0100_0	PF07_0100::hypothetical protein	NA	0.445	0.744
aPF07_0101_0	PF07_0101::hypothetical protein	NA	4.028	4.568
aPF07_0101_1	PF07_0101::hypothetical protein	3.835	3.852	3.626
aPF07_0101_2	PF07_0101::hypothetical protein	3.96	4.26	4.442
aPF07_0101_3	PF07_0101::hypothetical protein	2.972	2.914	3.351
aPF07_0102_0	PF07_0102::hypothetical protein	0.399	0.4	0.475
aPF07_0102_1	PF07_0102::hypothetical protein	0.358	0.229	0.539
aPF07_0103_0	PF07_0103::chaperone, putative	0.541	0.407	0.486
aPF07_0104_1	PF07_0104::kinesin-like protein, putative	1.381	1.522	1.463
aPF07_0104_2	PF07_0104::kinesin-like protein, putative	2.596	NA	1.58
aPF07_0105_0	PF07_0105::exonuclease i, putative	1.091	1.005	1.214
aPF07_0105_1	PF07_0105::exonuclease i, putative	NA	0.954	1.144
aPF07_0106_0	PF07_0106::hypothetical protein	0.184	NA	0.293
aPF07_0106_1	PF07_0106::hypothetical protein	0.237	0.177	NA
aPF07_0107_0	PF07_0107::hypothetical protein	0.223	NA	0.324
aPF07_0108_0	PF07_0108::hypothetical protein	2.414	2.453	2.053
aPF07_0108_1	PF07_0108::hypothetical protein	0.773	0.634	0.764
aPF07_0110_0	PF07_0110::hypothetical protein, conserved	0.35	0.31	0.492
aPF07_0110_1	PF07_0110::hypothetical protein, conserved	0.357	0.339	0.45
aPF07_0111_0	PF07_0111::hypothetical protein	2.085	1.711	1.79
aPF07_0111_1	PF07_0111::hypothetical protein	0.874	0.694	1.342
aPF07_0112_0	PF07_0112::proteasome subunit alpha type 5, putative	0.36	0.347	0.426
aPF07_0113_0	PF07_0113::hypothetical protein	0.658	0.687	0.802
aPF07_0113_1	PF07_0113::hypothetical protein	0.687	0.646	0.776
aPF07_0114_0	PF07_0114::hypothetical protein	0.854	0.825	0.945
aPF07_0114_1	PF07_0114::hypothetical protein	1.037	0.91	1.33
aPF07_0115_0	PF07_0115::integral membrane protein, putative	0.843	0.759	0.853
aPF07_0115_1	PF07_0115::integral membrane protein, putative	0.807	0.744	0.738
aPF07_0115_2	PF07_0115::integral membrane protein, putative	0.713	0.657	0.729
aPF07_0116_0	PF07_0116::hypothetical protein	0.854	0.685	1.568
aPF07_0116_1	PF07_0116::hypothetical protein	1.267	1.156	1.289
aPF07_0116_2	PF07_0116::hypothetical protein	0.797	0.47	1.113
aPF07_0117_0	PF07_0117::eukaryotic translation initiation factor 2 alpha subunit, putative	0.317	0.305	0.377
aPF07_0118_0	PF07_0118::hypothetical protein	1.746	1.748	1.67
aPF07_0118_1	PF07_0118::hypothetical protein	2.363	1.942	1.771
aPF07_0118_2	PF07_0118::hypothetical protein	0.901	0.795	0.836
aPF07_0118_3	PF07_0118::hypothetical protein	1.425	NA	1.533
aPF07_0118_4	PF07_0118::hypothetical protein	NA	0.717	1.246
aPF07_0118_5	PF07_0118::hypothetical protein	1.252	1.062	1.398
aPF07_0118_6	PF07_0118::hypothetical protein	1.229	0.868	1.44
aPF07_0118_7	PF07_0118::hypothetical protein	1.163	1.157	1.262
aPF07_0119_0	PF07_0119::hypothetical protein	0.557	0.558	0.66
aPF07_0120_0	PF07_0120::hypothetical protein	1.736	1.592	2.02
aPF07_0120_1	PF07_0120::hypothetical protein	1.657	1.635	1.792
aPF07_0120_2	PF07_0120::hypothetical protein	1.593	1.493	1.766
aPF07_0120_3	PF07_0120::hypothetical protein	1.168	1.063	1.389
aPF07_0121_0	PF07_0121::hypothetical protein, conserved	0.261	0.247	0.375
aPF07_0121_1	PF07_0121::hypothetical protein, conserved	0.273	0.251	0.331
aPF07_0122_0	PF07_0122::hypothetical protein, conserved	0.176	0.157	0.227
aPF07_0122_1	PF07_0122::hypothetical protein, conserved	0.205	0.189	NA
aPF07_0123_0	PF07_0123::mRNA (N6-adenosine)-methyltransferase, putative	0.24	0.222	0.376
aPF07_0123_1	PF07_0123::mRNA (N6-adenosine)-methyltransferase, putative	0.194	0.184	0.241
aPF07_0124_0	PF07_0124::hypothetical protein	1.266	NA	5.933
aPF07_0124_1	PF07_0124::hypothetical protein	0.521	0.362	1.22
aPF07_0125_0	PF07_0125::hypothetical protein, conserved	0.216	0.193	0.323
aPF07_0125_1	PF07_0125::hypothetical protein, conserved	0.203	NA	0.341
aPF07_0126_0	PF07_0126::hypothetical protein	0.217	0.2	0.241
aPF07_0126_1	PF07_0126::hypothetical protein	0.286	0.27	0.333
aPF07_0127_0	PF07_0127::hypothetical protein	1.874	1.661	3.329
aPF07_0129_0	PF07_0129::ATP-dept. acyl-coa synthetase	0.176	0.156	0.197
aPF07_0129_1	PF07_0129::ATP-dept. acyl-coa synthetase	0.177	NA	0.202
aPF07_0130_0	PF07_0130::STEVOR	1.437	1.408	1.725
aPF07_0131_0	PF07_0131::VAR pseudogene	0.365	NA	0.789
aPF07_0131_1	PF07_0131::VAR pseudogene	0.163	0.147	0.168
aPF07_0132_0	PF07_0132::RIFIN	1.389	1.405	1.501
aPF07_0138_0	PF07_0138::RIFIN	0.669	0.33	NA
aPF08_0001_0	PF08_0001::hypothetical protein	0.283	0.264	0.342
aPF08_0002_2	PF08_0002::hypothetical protein, conserved in P. falciparum	0.538	0.362	0.862
aPF08_0002_3	PF08_0002::hypothetical protein, conserved in P. falciparum	0.448	NA	0.744
aPF08_0003_0	PF08_0003::tryptophan/threonine-rich antigen	0.786	0.71	1.167
aPF08_0003_1	PF08_0003::tryptophan/threonine-rich antigen	0.967	0.813	1.13
aPF08_0004_0	PF08_0004::hypothetical protein	0.23	0.223	0.259
aPF08_0005_0	PF08_0005::hypothetical protein	0.222	NA	0.486
aPF08_0005_1	PF08_0005::hypothetical protein	0.54	NA	0.331
aPF08_0006_0	PF08_0006::prohibitin, putative	0.148	0.145	0.178
aPF08_0007_0	PF08_0007::hypothetical protein	3.996	3.469	4.215
aPF08_0008_0	PF08_0008::hypothetical protein	6.404	5.652	6.482
aPF08_0008_1	PF08_0008::hypothetical protein	6.469	6.906	4.748
aPF08_0009_0	PF08_0009::translation initiation factor EIF-2b alpha subunit, putative	2.045	1.974	2.132
aPF08_0010_0	PF08_0010::hypothetical protein	0.951	0.953	1.062
aPF08_0010_1	PF08_0010::hypothetical protein	NA	0.627	0.764
aPF08_0011_0	PF08_0011::leucine -tRNA ligase	0.54	0.501	0.6
aPF08_0011_1	PF08_0011::leucine -tRNA ligase	0.525	0.507	0.605
aPF08_0011_2	PF08_0011::leucine -tRNA ligase	0.516	0.416	0.696
aPF08_0012_0	PF08_0012::hypothetical protein	3.599	3.466	2.804
aPF08_0012_1	PF08_0012::hypothetical protein	NA	3.359	3.626
aPF08_0012_2	PF08_0012::hypothetical protein	2.736	2.651	3.44
aPF08_0012_3	PF08_0012::hypothetical protein	2.425	2.376	2.813
aPF08_0013_0	PF08_0013::hypothetical protein	0.767	NA	0.883
aPF08_0014_0	PF08_0014::plastid 50S ribosomal protein, putative	1.095	1.048	1.316
aPF08_0015_0	PF08_0015::hypothetical protein	0.454	NA	0.721
aPF08_0016_0	PF08_0016::hypothetical protein	0.472	0.413	0.529
aPF08_0016_1	PF08_0016::hypothetical protein	0.507	0.433	0.517
aPF08_0017_0	PF08_0017::hypothetical protein	0.394	0.323	0.65
aPF08_0017_1	PF08_0017::hypothetical protein	0.641	NA	0.883
aPF08_0018_0	PF08_0018::translation initiation factor-like protein	0.745	0.742	0.789
aPF08_0018_1	PF08_0018::translation initiation factor-like protein	0.746	0.617	1.017
aPF08_0019_0	PF08_0019::guanine nucleotide-binding protein, putative	0.125	0.116	0.153
aPF08_0020_0	PF08_0020::hypothetical protein	1.535	1.462	1.752
aPF08_0020_1	PF08_0020::hypothetical protein	1.397	1.399	1.37
aPF08_0021_1	PF08_0021::hypothetical protein	0.544	0.544	0.707
aPF08_0022_0	PF08_0022::hypothetical protein, conserved in P. falciparum	2.315	1.988	1.617
aPF08_0022_1	PF08_0022::hypothetical protein, conserved in P. falciparum	0.317	NA	1.701
aPF08_0024_0	PF08_0024::hypothetical protein	0.869	NA	1.218
aPF08_0025_0	PF08_0025::hypothetical protein	0.381	0.334	0.634
aPF08_0026_1	PF08_0026::hypothetical protein	0.492	0.4	0.479
aPF08_0027_0	PF08_0027::hypothetical protein	0.352	0.316	0.53
aPF08_0027_1	PF08_0027::hypothetical protein	0.295	NA	0.373
aPF08_0028_0	PF08_0028::hypothetical protein	0.859	0.858	1.037
aPF08_0028_1	PF08_0028::hypothetical protein	0.629	0.589	NA
aPF08_0029_0	PF08_0029::hypothetical protein	0.304	0.277	0.35
aPF08_0029_1	PF08_0029::hypothetical protein	0.231	0.079	0.315
aPF08_0030_0	PF08_0030::hypothetical protein	1.4	NA	1.237
aPF08_0030_1	PF08_0030::hypothetical protein	0.65	NA	0.967
aPF08_0031_0	PF08_0031::oxoglutarate/malate translocator protein, putative	0.393	NA	0.466
aPF08_0032_0	PF08_0032::hypothetical protein	0.577	0.544	0.781
aPF08_0032_1	PF08_0032::hypothetical protein	0.567	0.476	0.756
aPF08_0033_0	PF08_0033::hypothetical protein, conserved	1.096	0.914	1.204
aPF08_0033_1	PF08_0033::hypothetical protein, conserved	0.719	NA	1.514
aPF08_0034_0	PF08_0034::histone acetyltransferase Gcn5, putative	1.034	1.037	NA
aPF08_0034_1	PF08_0034::histone acetyltransferase Gcn5, putative	1.108	1.027	1.177
aPF08_0034_2	PF08_0034::histone acetyltransferase Gcn5, putative	NA	0.793	1.02
aPF08_0035_0	PF08_0035::hypothetical protein	21.127	25.101	16.403
aPF08_0035_1	PF08_0035::hypothetical protein	21.247	23.348	26.939
aPF08_0036_0	PF08_0036::transport protein	1.324	1.281	1.5
aPF08_0036_1	PF08_0036::transport protein	1.52	1.432	1.506
aPF08_0037_0	PF08_0037::hypothetical protein	0.223	0.083	0.267
aPF08_0038_0	PF08_0038::hypothetical protein	0.552	0.404	0.876
aPF08_0038_1	PF08_0038::hypothetical protein	0.564	0.562	0.654
aPF08_0039_0	PF08_0039::ribosomal protein, putative	0.16	0.162	0.203
aPF08_0041_0	PF08_0041::ribosome biogenesis protein nep1 homologue, putative	0.212	NA	0.262
aPF08_0042_0	PF08_0042::ATP-dependent RNA helicase prh1, putative	0.233	0.181	0.411
aPF08_0042_1	PF08_0042::ATP-dependent RNA helicase prh1, putative	0.188	NA	0.297
aPF08_0043_0	PF08_0043::hypothetical protein	0.703	0.69	0.902
aPF08_0044_0	PF08_0044::protein kinase	NA	1.092	1.268
aPF08_0044_1	PF08_0044::protein kinase	0.67	0.562	0.987
aPF08_0045_0	PF08_0045::2-oxoglutarate dehydrogenase e1 component	0.928	0.867	1.153
aPF08_0045_1	PF08_0045::2-oxoglutarate dehydrogenase e1 component	0.947	0.867	1.215
aPF08_0046_0	PF08_0046::hypothetical protein	0.342	0.192	0.366
aPF08_0046_1	PF08_0046::hypothetical protein	0.294	NA	0.382
aPF08_0047_0	PF08_0047::hypothetical protein	1.063	1.034	1.269
aPF08_0047_1	PF08_0047::hypothetical protein	NA	0.78	0.758
aPF08_0048_0	PF08_0048::ATP-dependant helicase, putative	NA	0.447	0.571
aPF08_0048_1	PF08_0048::ATP-dependant helicase, putative	0.423	0.392	0.581
aPF08_0048_2	PF08_0048::ATP-dependant helicase, putative	0.448	0.382	0.467
aPF08_0048_3	PF08_0048::ATP-dependant helicase, putative	0.393	0.36	0.552
aPF08_0049_0	PF08_0049::ribonucleoprotein, putative	0.673	0.675	0.649
aPF08_0050_0	PF08_0050::hypothetical protein	0.383	NA	0.641
aPF08_0051_1	PF08_0051::hypothetical protein	0.399	0.26	0.591
aPF08_0053_0	PF08_0053::hypothetical protein	0.201	0.201	0.247
aPF08_0054_0	PF08_0054::heat shock 70 kDa protein	0.61	0.575	0.913
aPF08_0054_1	PF08_0054::heat shock 70 kDa protein	0.941	0.883	1.001
aPF08_0055_0	PF08_0055::u3 small nucleolar ribonucleoprotein protein	0.324	0.264	0.408
aPF08_0056_0	PF08_0056::zinc finger protein, putative	0.999	0.802	0.947
aPF08_0057_0	PF08_0057::hypothetical protein	1.381	1.316	1.666
aPF08_0058_0	PF08_0058::hypothetical protein	19.205	16.226	17.401
aPF08_0058_1	PF08_0058::hypothetical protein	16.437	16.568	8.504
aPF08_0059_0	PF08_0059::protein kinase c inhibitor-like protein, putative	0.823	0.801	0.953
aPF08_0060_0	PF08_0060::asparagine-rich antigen	0.47	0.461	0.586
aPF08_0060_1	PF08_0060::asparagine-rich antigen	0.449	0.444	0.558
aPF08_0060_2	PF08_0060::asparagine-rich antigen	0.4	0.365	0.471
aPF08_0060_3	PF08_0060::asparagine-rich antigen	0.381	0.366	0.466
aPF08_0061_0	PF08_0061::hypothetical protein	1.018	0.979	1.219
aPF08_0061_1	PF08_0061::hypothetical protein	1.201	1.196	1.129
aPF08_0063_0	PF08_0063::hypothetical protein	0.354	0.295	0.409
aPF08_0063_1	PF08_0063::hypothetical protein	0.472	0.416	0.414
aPF08_0064_0	PF08_0064::hypothetical protein, conserved	4.77	4.601	4.505
aPF08_0065_0	PF08_0065::hypothetical protein, conserved	0.334	0.273	0.499
aPF08_0065_1	PF08_0065::hypothetical protein, conserved	0.331	0.232	0.533
aPF08_0067_0	PF08_0067::hypothetical protein	0.462	0.428	0.494
aPF08_0068_0	PF08_0068::hypothetical protein	0.285	0.181	0.407
aPF08_0068_1	PF08_0068::hypothetical protein	0.39	0.271	0.489
aPF08_0069_0	PF08_0069::importin beta, putative	0.466	0.453	0.526
aPF08_0069_1	PF08_0069::importin beta, putative	0.516	0.444	0.582
aPF08_0070_0	PF08_0070::hypothetical protein	NA	0.367	0.498
aPF08_0070_1	PF08_0070::hypothetical protein	0.449	0.345	NA
aPF08_0072_0	PF08_0072::hypothetical protein	1.014	0.992	1.12
aPF08_0073_1	PF08_0073::hypothetical protein	1.006	NA	1.864
aPF08_0074_0	PF08_0074::hypothetical protein, conserved	0.47	0.41	0.975
aPF08_0075_0	PF08_0075::60S ribosomal protein L13, putative	0.162	0.161	0.202
aPF08_0076_0	PF08_0076::40S ribosomal protein S16, putative	0.142	0.132	0.179
aPF08_0077_0	PF08_0077::GDP-mannose 4,6-dehydratase, putative	0.684	0.758	0.66
aPF08_0077_1	PF08_0077::GDP-mannose 4,6-dehydratase, putative	0.608	0.557	0.881
aPF08_0078_0	PF08_0078::hypothetical protein	0.298	0.25	0.421
aPF08_0078_1	PF08_0078::hypothetical protein	0.338	0.249	0.422
aPF08_0078_2	PF08_0078::hypothetical protein	NA	0.333	0.447
aPF08_0079_0	PF08_0079::hypothetical protein	0.29	0.265	NA
aPF08_0080_0	PF08_0080::hypothetical protein	0.882	0.838	0.938
aPF08_0080_1	PF08_0080::hypothetical protein	0.785	0.694	0.934
aPF08_0081_0	PF08_0081::hypothetical protein	0.3	0.29	0.369
aPF08_0081_1	PF08_0081::hypothetical protein	0.279	0.277	0.243
aPF08_0082_0	PF08_0082::hypothetical protein	14.186	20.802	21.352
aPF08_0083_0	PF08_0083::hypothetical protein	0.715	0.707	0.805
aPF08_0083_1	PF08_0083::hypothetical protein	0.76	0.755	0.899
aPF08_0084_0	PF08_0084::hypothetical protein	0.252	0.134	0.311
aPF08_0085_0	PF08_0085::ubiquitin-conjugating enzyme, putative	0.507	0.467	0.562
aPF08_0086_0	PF08_0086::hypothetical protein, conserved	1.11	0.984	1.081
aPF08_0086_1	PF08_0086::hypothetical protein, conserved	0.968	0.964	NA
aPF08_0087_0	PF08_0087::importin alpha, putative	0.534	0.519	0.713
aPF08_0087_1	PF08_0087::importin alpha, putative	0.569	0.573	0.588
aPF08_0088_0	PF08_0088::hypothetical protein	1.16	1.179	1.449
aPF08_0089_0	PF08_0089::hypothetical protein	0.942	0.894	1.137
aPF08_0089_1	PF08_0089::hypothetical protein	NA	0.916	1.151
aPF08_0089_2	PF08_0089::hypothetical protein	0.823	0.714	1.082
aPF08_0089_3	PF08_0089::hypothetical protein	0.517	0.48	0.848
aPF08_0091_0	PF08_0091::hypothetical protein	2.649	2.369	2.929
aPF08_0091_1	PF08_0091::hypothetical protein	3.146	3.061	3.058
aPF08_0092_0	PF08_0092::hypothetical protein	0.348	0.312	0.41
aPF08_0092_1	PF08_0092::hypothetical protein	0.629	0.452	0.461
aPF08_0093_0	PF08_0093::hypothetical protein	1.183	1.027	1.345
aPF08_0093_1	PF08_0093::hypothetical protein	0.984	0.893	NA
aPF08_0094_0	PF08_0094::cullin-like protein, putative	2.514	2.342	2.331
aPF08_0094_1	PF08_0094::cullin-like protein, putative	NA	2.625	2.936
aPF08_0095_0	PF08_0095::dihydropteroate synthetase	0.265	0.229	0.325
aPF08_0095_1	PF08_0095::dihydropteroate synthetase	0.272	0.254	0.333
aPF08_0096_0	PF08_0096::RNA helicase, putative	0.359	0.349	0.418
aPF08_0096_1	PF08_0096::RNA helicase, putative	0.339	0.345	0.401
aPF08_0097_0	PF08_0097::hypothetical protein	0.445	0.243	0.831
aPF08_0097_1	PF08_0097::hypothetical protein	0.258	0.129	0.366
aPF08_0098_0	PF08_0098::abc transporter, putative	0.532	0.479	0.584
aPF08_0098_1	PF08_0098::abc transporter, putative	0.455	0.353	0.645
aPF08_0099_0	PF08_0099::hypothetical protein, conserved	0.162	NA	0.209
aPF08_0100_0	PF08_0100::ruvB-like DNA helicase, putative	1.301	1.324	1.44
aPF08_0100_1	PF08_0100::ruvB-like DNA helicase, putative	NA	1.303	1.592
aPF08_0101_0	PF08_0101::hypothetical protein	1.119	0.947	1.06
aPF08_0101_1	PF08_0101::hypothetical protein	0.494	0.427	0.55
aPF08_0102_0	PF08_0102::asparagine-rich antigen Pfa55-14	0.445	0.434	0.577
aPF08_0102_1	PF08_0102::asparagine-rich antigen Pfa55-14	0.446	NA	0.569
aPF08_0103_0	PF08_0103::erythrocyte membrane protein 1 (PfEMP1)	0.291	0.245	0.442
aPF08_0103_1	PF08_0103::erythrocyte membrane protein 1 (PfEMP1)	0.26	NA	0.437
aPF08_0103_2	PF08_0103::erythrocyte membrane protein 1 (PfEMP1)	0.427	NA	0.524
aPF08_0103_3	PF08_0103::erythrocyte membrane protein 1 (PfEMP1)	0.593	0.489	0.692
aPF08_0106_0	PF08_0106::erythrocyte membrane protein 1 (PfEMP1)	0.838	0.569	NA
aPF08_0106_3	PF08_0106::erythrocyte membrane protein 1 (PfEMP1)	1	0.984	1.19
aPF08_0107_1	PF08_0107::erythrocyte membrane protein 1 (PfEMP1)	0.637	0.576	0.744
aPF08_0107_2	PF08_0107::erythrocyte membrane protein 1 (PfEMP1)	0.757	NA	1.134
aPF08_0108_0	PF08_0108::pepsinogen, putative	4.443	4.682	5.917
aPF08_0109_0	PF08_0109::hypothetical protein	1.253	1.231	1.536
aPF08_0109_1	PF08_0109::hypothetical protein	1.403	1.466	1.513
aPF08_0110_0	PF08_0110::Rab18 GTPase, putative	0.471	0.428	0.613
aPF08_0111_0	PF08_0111::hypothetical protein	0.811	0.772	0.941
aPF08_0111_1	PF08_0111::hypothetical protein	0.679	0.604	0.962
aPF08_0112_0	PF08_0112::hypothetical protein	0.586	0.494	1.008
aPF08_0112_1	PF08_0112::hypothetical protein	0.68	NA	0.817
aPF08_0113_0	PF08_0113::vacuolar proton-translocating ATPase subunit A, putative	1.044	0.918	1.044
aPF08_0113_1	PF08_0113::vacuolar proton-translocating ATPase subunit A, putative	0.861	0.846	0.927
aPF08_0114_0	PF08_0114::hypothetical protein	1.018	0.938	NA
aPF08_0114_1	PF08_0114::hypothetical protein	1.354	1.167	NA
aPF08_0114_2	PF08_0114::hypothetical protein	0.873	0.733	1.153
aPF08_0114_3	PF08_0114::hypothetical protein	0.552	0.583	1.034
aPF08_0115_0	PF08_0115::hypothetical protein	0.705	0.517	0.984
aPF08_0115_1	PF08_0115::hypothetical protein	0.686	0.651	0.758
aPF08_0116_0	PF08_0116::hypothetical protein	0.777	0.651	1.17
aPF08_0116_1	PF08_0116::hypothetical protein	0.714	0.704	NA
aPF08_0117_1	PF08_0117::hypothetical protein	0.53	0.429	1.035
aPF08_0118_0	PF08_0118::hypothetical protein	1.955	1.957	NA
aPF08_0118_1	PF08_0118::hypothetical protein	1.292	1.401	0.661
aPF08_0119_0	PF08_0119::hypothetical protein	1.571	1.39	1.786
aPF08_0120_0	PF08_0120::hypothetical protein	0.936	0.886	1.06
aPF08_0120_1	PF08_0120::hypothetical protein	0.915	0.844	1.084
aPF08_0121_0	PF08_0121::peptidyl-prolyl cis-trans isomerase precursor	0.268	0.255	NA
aPF08_0122_0	PF08_0122::hypothetical protein	1.383	0.981	1.415
aPF08_0122_1	PF08_0122::hypothetical protein	NA	1.656	2.115
aPF08_0122_2	PF08_0122::hypothetical protein	2.281	2.116	1.646
aPF08_0123_0	PF08_0123::hypothetical protein	0.431	0.41	0.525
aPF08_0123_1	PF08_0123::hypothetical protein	NA	0.286	0.544
aPF08_0124_0	PF08_0124::hypothetical protein	NA	0.317	0.447
aPF08_0124_1	PF08_0124::hypothetical protein	0.358	0.354	0.406
aPF08_0125_0	PF08_0125::tubulin gamma chain	0.553	0.531	0.739
aPF08_0125_1	PF08_0125::tubulin gamma chain	0.527	0.369	0.664
aPF08_0126_1	PF08_0126::DNA repair protein rad54, putative	1.431	NA	1.582
aPF08_0127_0	PF08_0127::hypothetical protein	0.952	0.819	NA
aPF08_0127_1	PF08_0127::hypothetical protein	0.848	0.738	1.058
aPF08_0128_0	PF08_0128::hypothetical protein	0.885	0.865	1.081
aPF08_0128_1	PF08_0128::hypothetical protein	0.994	0.903	1.291
aPF08_0129_1	PF08_0129::protein phosphatase, putative	12.113	13.678	10.294
aPF08_0130_0	PF08_0130::wd repeat protein, putative	0.288	0.194	0.482
aPF08_0130_1	PF08_0130::wd repeat protein, putative	0.29	0.263	0.356
aPF08_0131_0	PF08_0131::1-cys peroxidoxin	0.168	0.158	0.215
aPF08_0132_0	PF08_0132::glutamate dehydrogenase, putative	0.288	0.277	0.352
aPF08_0132_1	PF08_0132::glutamate dehydrogenase, putative	0.316	0.279	0.451
aPF08_0132_2	PF08_0132::glutamate dehydrogenase, putative	0.318	0.31	0.426
aPF08_0133_0	PF08_0133::hypothetical protein	0.612	0.596	0.621
aPF08_0133_1	PF08_0133::hypothetical protein	0.861	0.726	0.704
aPF08_0133_2	PF08_0133::hypothetical protein	0.723	0.528	0.736
aPF08_0134_0	PF08_0134::hypothetical protein	NA	0.683	1.01
aPF08_0135_1	PF08_0135::hypothetical protein, conserved	0.249	0.186	0.329
aPF08_0136_0	PF08_0136::hypothetical protein	0.302	0.192	0.505
aPF08_0136b_0	PF08_0136b::von willebrand factor a-domain-related protein, putative	0.293	NA	0.824
aPF08_0137_0	PF08_0137::hypothetical protein	0.162	0.159	0.222
aPF08_0137_1	PF08_0137::hypothetical protein	0.158	0.16	0.202
aPF08_0140_4	PF08_0140::erythrocyte membrane protein 1 (PfEMP1)	0.792	0.75	0.917
aPF08_0141_1	PF08_0141::erythrocyte membrane protein 1 (PfEMP1)	0.924	NA	1.497
aPF08_0142_2	PF08_0142::erythrocyte membrane protein 1 (PfEMP1)	1.884	1.901	1.912
aPF08_0142_3	PF08_0142::erythrocyte membrane protein 1 (PfEMP1)	1.281	1.215	1.588
aPF10_0001_1	PF10_0001::erythrocyte membrane protein 1 (PfEMP1)	0.578	NA	0.861
aPF10_0001_2	PF10_0001::erythrocyte membrane protein 1 (PfEMP1)	0.801	NA	1.544
aPF10_0004_0	PF10_0004::rifin	0.596	NA	0.641
aPF10_0005_1	PF10_0005::rifin	0.343	NA	0.682
aPF10_0014_0	PF10_0014::hypothetical protein	0.304	NA	0.491
aPF10_0015_0	PF10_0015::acyl CoA binding protein, putative	0.392	NA	0.43
aPF10_0016_0	PF10_0016::acyl CoA binding protein, putative	0.21	0.207	0.35
aPF10_0017_0	PF10_0017::hypothetical protein	0.31	0.286	0.376
aPF10_0018_0	PF10_0018::hypothetical protein	0.203	NA	0.384
aPF10_0018_1	PF10_0018::hypothetical protein	0.4	0.348	0.327
aPF10_0019_0	PF10_0019::early transcribed membrane protein	0.103	0.088	0.153
aPF10_0020_0	PF10_0020::hypothetical protein	1.074	1.07	1.139
aPF10_0020_1	PF10_0020::hypothetical protein	1.063	0.93	1.161
aPF10_0021_0	PF10_0021::hypothetical protein	1.246	1.193	1.458
aPF10_0022_0	PF10_0022::hypothetical protein	1.247	1.226	1.339
aPF10_0023_0	PF10_0023::hypothetical protein	0.287	0.27	0.348
aPF10_0024_0	PF10_0024::hypothetical protein	0.329	0.348	0.424
aPF10_0025_0	PF10_0025::PF70 protein	0.412	0.344	0.551
aPF10_0025_1	PF10_0025::PF70 protein	0.448	0.403	0.533
aPF10_0026_0	PF10_0026::hypothetical protein	1.108	1.044	0.988
aPF10_0026_1	PF10_0026::hypothetical protein	0.958	0.945	1.141
aPF10_0028_0	PF10_0028::hypothetical protein, conserved	0.494	0.479	0.602
aPF10_0029_0	PF10_0029::hypothetical protein	0.282	0.259	0.363
aPF10_0030_0	PF10_0030::hypothetical protein	0.471	0.246	0.551
aPF10_0030_1	PF10_0030::hypothetical protein	0.55	0.535	0.614
aPF10_0031_0	PF10_0031::hypothetical protein	3.382	3.303	2.726
aPF10_0031_1	PF10_0031::hypothetical protein	4.535	4.624	3.432
aPF10_0032_0	PF10_0032::hypothetical protein	1.135	1.226	1.067
aPF10_0032_1	PF10_0032::hypothetical protein	1.24	1.175	1.268
aPF10_0032_2	PF10_0032::hypothetical protein	0.966	0.865	1.012
aPF10_0033_0	PF10_0033::hypothetical protein	1.195	1.159	1.44
aPF10_0034_0	PF10_0034::hypothetical protein	7.124	7.135	3.064
aPF10_0034_1	PF10_0034::hypothetical protein	1.175	1.243	9.887
aPF10_0035_0	PF10_0035::hypothetical protein	NA	0.186	0.435
aPF10_0036_0	PF10_0036::N-acetyltransferase, putative	0.48	0.375	0.604
aPF10_0037_0	PF10_0037::hypothetical protein	4.44	NA	5.945
aPF10_0037_1	PF10_0037::hypothetical protein	1.499	1.434	1.941
aPF10_0037_2	PF10_0037::hypothetical protein	4.882	6.091	13.113
aPF10_0037_3	PF10_0037::hypothetical protein	3.907	4.108	3.827
aPF10_0038_0	PF10_0038::ribosomal protein S20e, putative	0.137	0.141	0.222
aPF10_0039_0	PF10_0039::hypothetical protein	7.176	8.807	NA
aPF10_0040_0	PF10_0040::hypothetical protein	0.44	NA	0.672
aPF10_0040_1	PF10_0040::hypothetical protein	0.476	0.415	0.654
aPF10_0041_0	PF10_0041::U5 small nuclear ribonuclear protein, putative	0.372	0.364	NA
aPF10_0041_1	PF10_0041::U5 small nuclear ribonuclear protein, putative	0.375	0.333	0.515
aPF10_0043_0	PF10_0043::ribosomal protein L13, putative	0.281	0.262	0.278
aPF10_0044_0	PF10_0044::hypothetical protein	0.674	0.579	0.939
aPF10_0044_1	PF10_0044::hypothetical protein	0.967	0.931	0.797
aPF10_0045_0	PF10_0045::hypothetical protein	1.519	1.569	1.774
aPF10_0045_1	PF10_0045::hypothetical protein	1.703	1.664	2.014
aPF10_0045_2	PF10_0045::hypothetical protein	1.83	1.84	2.175
aPF10_0045_3	PF10_0045::hypothetical protein	1.675	1.576	1.768
aPF10_0045_4	PF10_0045::hypothetical protein	1.49	1.42	1.564
aPF10_0046_0	PF10_0046::hypothetical protein	1.35	1.348	1.609
aPF10_0046_1	PF10_0046::hypothetical protein	1.261	1.234	1.42
aPF10_0047_0	PF10_0047::hypothetical protein	0.386	0.369	0.408
aPF10_0047_1	PF10_0047::hypothetical protein	0.422	0.373	0.524
aPF10_0048_0	PF10_0048::hypothetical protein	1.483	1.716	1.853
aPF10_0049_0	PF10_0049::hypothetical protein	1.777	1.722	1.629
aPF10_0049_1	PF10_0049::hypothetical protein	3.65	3.272	NA
aPF10_0050_0	PF10_0050::hypothetical protein	0.838	0.789	NA
aPF10_0051_0	PF10_0051::ADP/ATP carrier protein, putative	0.593	NA	0.736
aPF10_0052_0	PF10_0052::hypothetical protein	0.549	0.496	0.656
aPF10_0053_0	PF10_0053::tRNA ligase, putative	0.483	0.34	0.864
aPF10_0054_0	PF10_0054::hypothetical protein	0.294	NA	0.38
aPF10_0054_1	PF10_0054::hypothetical protein	0.284	NA	0.576
aPF10_0057_0	PF10_0057::regulator of nonsense transcripts, putative	1.03	1.057	1.254
aPF10_0057_1	PF10_0057::regulator of nonsense transcripts, putative	0.792	0.787	0.99
aPF10_0057_2	PF10_0057::regulator of nonsense transcripts, putative	1.169	0.942	1.261
aPF10_0058_0	PF10_0058::hypothetical protein	0.926	0.702	NA
aPF10_0058_1	PF10_0058::hypothetical protein	0.308	0.303	0.583
aPF10_0058_2	PF10_0058::hypothetical protein	0.344	0.332	0.411
aPF10_0059_0	PF10_0059::hypothetical protein	2.561	1.425	1.926
aPF10_0060_0	PF10_0060::hypothetical protein	0.864	0.764	1.385
aPF10_0060_1	PF10_0060::hypothetical protein	0.918	0.858	1.032
aPF10_0061_0	PF10_0061::hypothetical protein	NA	0.58	1.057
aPF10_0061_1	PF10_0061::hypothetical protein	0.92	0.776	0.987
aPF10_0062_0	PF10_0062::hypothetical protein	0.527	0.502	0.698
aPF10_0063_0	PF10_0063::hypothetical protein	0.246	0.261	0.329
aPF10_0064_0	PF10_0064::hypothetical protein	0.373	0.324	0.466
aPF10_0064_1	PF10_0064::hypothetical protein	0.442	0.371	1.031
aPF10_0065_0	PF10_0065::hypothetical protein	0.297	NA	0.56
aPF10_0066_0	PF10_0066::hypothetical protein	0.292	0.272	0.435
aPF10_0067_0	PF10_0067::hypothetical protein	0.432	0.427	0.473
aPF10_0068_0	PF10_0068::hypothetical protein	0.255	0.251	0.396
aPF10_0069_0	PF10_0069::hypothetical protein	0.643	0.608	0.792
aPF10_0070_0	PF10_0070::hypothetical protein	0.236	0.188	0.274
aPF10_0071_0	PF10_0071::rhoGAP protein	6.6	8.776	9.235
aPF10_0071_1	PF10_0071::rhoGAP protein	6.826	8.14	9.451
aPF10_0072_0	PF10_0072::hypothetical protein	17.164	11.183	12.048
aPF10_0072_1	PF10_0072::hypothetical protein	15.662	NA	10.086
aPF10_0073_0	PF10_0073::hypothetical protein	0.808	0.797	NA
aPF10_0074_0	PF10_0074::hypothetical protein	0.441	0.431	0.489
aPF10_0075_0	PF10_0075::asparagine-rich antigen	0.878	0.887	0.562
aPF10_0075_1	PF10_0075::asparagine-rich antigen	0.703	NA	0.815
aPF10_0075_2	PF10_0075::asparagine-rich antigen	0.655	0.637	0.734
aPF10_0076_1	PF10_0076::hypothetical protein	0.744	0.591	0.71
aPF10_0077_0	PF10_0077::eukaryotic translation initiation factor 3 subunit 7, putative	0.521	0.495	0.613
aPF10_0077_1	PF10_0077::eukaryotic translation initiation factor 3 subunit 7, putative	0.527	0.521	NA
aPF10_0078_0	PF10_0078::hypothetical protein	1.584	1.476	1.788
aPF10_0078_1	PF10_0078::hypothetical protein	1.512	1.51	1.767
aPF10_0078_2	PF10_0078::hypothetical protein	1.57	1.383	1.494
aPF10_0078_3	PF10_0078::hypothetical protein	0.988	0.966	1.274
aPF10_0079_0	PF10_0079::hypothetical protein	1.527	1.399	1.718
aPF10_0079_1	PF10_0079::hypothetical protein	1.666	1.407	1.435
aPF10_0079_2	PF10_0079::hypothetical protein	1.677	1.429	1.106
aPF10_0079_3	PF10_0079::hypothetical protein	1.41	1.325	1.306
aPF10_0079_4	PF10_0079::hypothetical protein	0.919	0.913	1.206
aPF10_0079_5	PF10_0079::hypothetical protein	0.772	0.726	0.926
aPF10_0080_0	PF10_0080::endonuclease, putative	2.374	2.032	NA
aPF10_0080_1	PF10_0080::endonuclease, putative	2.188	2.012	1.989
aPF10_0081_0	PF10_0081::26S proteasome regulatory subunit 4, putative	1.705	1.665	NA
aPF10_0081_1	PF10_0081::26S proteasome regulatory subunit 4, putative	1.702	1.642	1.776
aPF10_0082_0	PF10_0082::hypothetical protein	2.615	2.368	2.415
aPF10_0082_1	PF10_0082::hypothetical protein	1.845	NA	2.726
aPF10_0083_0	PF10_0083::hypothetical protein	1.173	1.03	1.342
aPF10_0084_0	PF10_0084::tubulin beta chain, putative	0.598	0.607	0.773
aPF10_0084_1	PF10_0084::tubulin beta chain, putative	0.636	0.625	0.724
aPF10_0085_0	PF10_0085::nucleolar protein NOP5, putative	0.206	0.158	0.258
aPF10_0085_1	PF10_0085::nucleolar protein NOP5, putative	0.201	0.199	0.217
aPF10_0086_0	PF10_0086::adenylate kinase, putative	0.373	0.346	0.445
aPF10_0087_0	PF10_0087::diphthine synthase	0.156	0.151	0.249
aPF10_0089_0	PF10_0089::hypothetical protein	0.57	0.554	0.508
aPF10_0089_1	PF10_0089::hypothetical protein	0.478	0.46	0.504
aPF10_0090_0	PF10_0090::hypothetical protein	0.603	0.402	0.684
aPF10_0090_1	PF10_0090::hypothetical protein	0.47	0.375	0.631
aPF10_0091_0	PF10_0091::hypothetical protein	0.491	0.44	0.622
aPF10_0092_0	PF10_0092::hypothetical protein	0.502	NA	0.397
aPF10_0094_0	PF10_0094::hypothetical protein	18.333	18.259	NA
aPF10_0094_1	PF10_0094::hypothetical protein	18.567	17.507	NA
aPF10_0095_0	PF10_0095::hypothetical protein	0.511	0.368	NA
aPF10_0095_1	PF10_0095::hypothetical protein	0.576	0.534	0.833
aPF10_0096_0	PF10_0096::hypothetical protein	0.624	NA	0.591
aPF10_0096_1	PF10_0096::hypothetical protein	0.284	NA	0.446
aPF10_0097_0	PF10_0097::hypothetical protein	3.413	2.528	4.065
aPF10_0098_0	PF10_0098::hypothetical protein	0.839	0.934	0.928
aPF10_0099_1	PF10_0099::hypothetical protein	0.234	0.193	0.288
aPF10_0099_2	PF10_0099::hypothetical protein	0.274	NA	0.352
aPF10_0100_0	PF10_0100::hypothetical protein	2.583	2.572	3.312
aPF10_0101_0	PF10_0101::hypothetical protein	3.848	2.21	2.295
aPF10_0102_0	PF10_0102::hypothetical protein	0.613	NA	0.821
aPF10_0103_0	PF10_0103::eukaryotic translation initiation factor 2, beta, putative	0.337	0.324	0.448
aPF10_0104_0	PF10_0104::hypothetical protein	0.258	0.218	0.388
aPF10_0105_0	PF10_0105::hypothetical protein	0.557	0.485	NA
aPF10_0106_0	PF10_0106::hypothetical protein	0.572	0.514	0.647
aPF10_0107_0	PF10_0107::hypothetical protein	0.848	0.867	NA
aPF10_0108_0	PF10_0108::hypothetical protein	0.17	0.105	0.23
aPF10_0108_1	PF10_0108::hypothetical protein	0.234	NA	0.362
aPF10_0109_0	PF10_0109::hypothetical protein	0.459	0.43	0.498
aPF10_0110_0	PF10_0110::hypothetical protein	0.733	0.553	1.115
aPF10_0110_1	PF10_0110::hypothetical protein	0.885	0.882	NA
aPF10_0111_0	PF10_0111::20S proteasome beta subunit, putative	0.485	0.427	0.58
aPF10_0112_0	PF10_0112::hypothetical protein	0.455	0.444	0.567
aPF10_0114_0	PF10_0114::DNA repair protein RAD23, putative	0.678	0.558	0.855
aPF10_0114_1	PF10_0114::DNA repair protein RAD23, putative	0.724	0.664	0.728
aPF10_0115_0	PF10_0115::QF122 antigen	0.495	0.474	0.568
aPF10_0115_1	PF10_0115::QF122 antigen	0.517	0.507	0.399
aPF10_0116_0	PF10_0116::hypothetical protein	2.275	2.161	2.423
aPF10_0117_0	PF10_0117::hypothetical protein	1.822	NA	1.966
aPF10_0117_1	PF10_0117::hypothetical protein	2.118	1.833	2.416
aPF10_0118_0	PF10_0118::hypothetical protein	0.392	0.344	0.53
aPF10_0118_1	PF10_0118::hypothetical protein	0.401	0.372	0.458
aPF10_0119_0	PF10_0119::hypothetical protein	16.414	NA	16.777
aPF10_0120_0	PF10_0120::hypothetical protein	1.557	1.467	1.587
aPF10_0121_0	PF10_0121::hypoxanthine phosphoribosyltransferase	0.334	0.353	0.632
aPF10_0122_0	PF10_0122::phosphoglucomutase, putative	0.365	NA	0.459
aPF10_0122_1	PF10_0122::phosphoglucomutase, putative	0.35	0.298	0.429
aPF10_0123_0	PF10_0123::GMP synthetase	0.157	0.149	0.195
aPF10_0123_1	PF10_0123::GMP synthetase	0.152	0.142	0.172
aPF10_0124_0	PF10_0124::hypothetical protein	1.841	1.754	2.263
aPF10_0124_1	PF10_0124::hypothetical protein	1.452	1.289	1.855
aPF10_0124_2	PF10_0124::hypothetical protein	1.454	1.426	1.665
aPF10_0125_0	PF10_0125::hypothetical protein	0.423	0.477	0.524
aPF10_0125_1	PF10_0125::hypothetical protein	0.613	0.464	0.592
aPF10_0126_0	PF10_0126::hypothetical protein, conserved	0.368	0.362	0.486
aPF10_0126_1	PF10_0126::hypothetical protein, conserved	0.357	0.334	0.405
aPF10_0127_0	PF10_0127::hypothetical protein	1.329	1.128	1.717
aPF10_0127_1	PF10_0127::hypothetical protein	1.404	1.299	1.614
aPF10_0128_0	PF10_0128::hypothetical protein	0.401	0.375	0.569
aPF10_0128_1	PF10_0128::hypothetical protein	0.705	0.502	1.023
aPF10_0129_0	PF10_0129::hypothetical protein	0.759	0.696	0.919
aPF10_0129_1	PF10_0129::hypothetical protein	0.935	0.858	1.224
aPF10_0130_0	PF10_0130::hypothetical protein	0.191	0.161	0.239
aPF10_0130_1	PF10_0130::hypothetical protein	0.169	0.118	0.212
aPF10_0131_0	PF10_0131::hypothetical protein	1.436	1.077	1.751
aPF10_0131_1	PF10_0131::hypothetical protein	2.11	2.052	NA
aPF10_0132_0	PF10_0132::phospholipase C-like, putative	0.745	0.692	0.834
aPF10_0132_1	PF10_0132::phospholipase C-like, putative	0.824	0.799	0.919
aPF10_0132_2	PF10_0132::phospholipase C-like, putative	0.762	0.703	0.857
aPF10_0133_0	PF10_0133::hypothetical protein	1.965	2.006	1.804
aPF10_0133_1	PF10_0133::hypothetical protein	1.68	1.706	1.896
aPF10_0133_2	PF10_0133::hypothetical protein	1.677	NA	1.861
aPF10_0133_3	PF10_0133::hypothetical protein	1.571	1.559	1.754
aPF10_0134_0	PF10_0134::hypothetical protein	0.292	0.23	0.355
aPF10_0135_0	PF10_0135::hypothetical protein	5.973	6.24	6.559
aPF10_0135_1	PF10_0135::hypothetical protein	6.452	NA	5.453
aPF10_0136_0	PF10_0136::Initiation factor 2 subunit family, putative	0.888	0.801	1.145
aPF10_0136_1	PF10_0136::Initiation factor 2 subunit family, putative	0.968	0.915	1.106
aPF10_0137_0	PF10_0137::GDP-fucose synthase, putative	0.437	NA	0.599
aPF10_0138_0	PF10_0138::hypothetical protein	7.316	6.053	6.437
aPF10_0138_1	PF10_0138::hypothetical protein	7.4	6.389	8.258
aPF10_0138_2	PF10_0138::hypothetical protein	NA	4.294	5.628
aPF10_0139_0	PF10_0139::hypothetical protein	0.806	0.846	NA
aPF10_0140_0	PF10_0140::hypothetical protein	1.174	NA	1.348
aPF10_0140_1	PF10_0140::hypothetical protein	0.886	0.732	2.384
aPF10_0140_2	PF10_0140::hypothetical protein	1.097	1.064	1.179
aPF10_0140_3	PF10_0140::hypothetical protein	0.937	0.852	1.055
aPF10_0141_0	PF10_0141::cdk7, putative	0.239	NA	0.238
aPF10_0142_1	PF10_0142::hypothetical protein	0.57	0.33	0.703
aPF10_0143_0	PF10_0143::transcriptional activator ADA2, putative	1.39	1.32	1.491
aPF10_0143_1	PF10_0143::transcriptional activator ADA2, putative	1.385	1.27	1.317
aPF10_0143_2	PF10_0143::transcriptional activator ADA2, putative	1.246	1.242	1.291
[truncated: 6,974 more rows]
